# Supplementary material for: Identification of genomic regions and candidate genes associated with soybean seed sugars in a RIL population
Source: Front Plant Sci. 2026 Jun 18;17:1785097. doi: 10.3389/fpls.2026.1785097 (PMC13324785; doi:10.3389/fpls.2026.1785097)
Supplement: Supplementary file 4 [file Table3.xlsx]

## Sheet: Sheet1
Supplementary Figure S1. A genetic map of soybean containing 8,445 single-nucleotide polymorphism (SNP) markers on the 22 linkage groups. The names of the chromosomes, along with the marker loci, are listed to the right of the corresponding chromosomes; the position of the marker loci is located on the left in centiMorgan (cM).
