# Supplementary material for: Identification of genomic regions and candidate genes associated with soybean seed sugars in a RIL population
Source: Front Plant Sci. 2026 Jun 18;17:1785097. doi: 10.3389/fpls.2026.1785097 (PMC13324785; doi:10.3389/fpls.2026.1785097)
Supplement: Supplementary file 5 [file Table4.xlsx]

## Sheet: Genotyping_Data
Supplementary Table S4. Sequence Data: A list of single nucleotide polymorphism (SNP) data (n=8,445) used for construction of genetic map for RIL population derived from DS25-1 and DT97-4290. The genotypic data was recorded as ABH (A = DS25-1, B = DT97-4290, and H = Heterozygote).
RIL	RIL_001	RIL_002	RIL_003	RIL_004	RIL_005	RIL_006	RIL_007	RIL_008	RIL_009	RIL_010	RIL_011	RIL_012	RIL_013	RIL_014	RIL_015	RIL_016	RIL_017	RIL_018	RIL_019	RIL_020	RIL_021	RIL_022	RIL_023	RIL_024	RIL_025	RIL_026	RIL_027	RIL_028	RIL_029	RIL_030	RIL_031	RIL_032	RIL_033	RIL_034	RIL_035	RIL_036	RIL_037	RIL_038	RIL_039	RIL_040	RIL_041	RIL_042	RIL_043	RIL_044	RIL_045	RIL_046	RIL_047	RIL_048	RIL_049
S01_405166	A	A	A	A	A	A	B	B	B	A	B	A	B	A	A	A	B	A	A	B	B	B	B	B	A	A	B	B	B	B	A	A	B	H	B	A	A	H	A	B	B	A	B	A	B	A	A	A	B
S01_454081	A	A	A	A	A	A	B	B	B	A	B	H	B	A	A	A	B	A	A	B	B	B	B	B	A	A	B	B	B	B	A	A	B	H	B	A	A	H	A	B	B	A	B	A	B	A	A	B	B
S01_454141	A	A	A	A	A	A	B	H	B	A	B	H	H	A	A	A	B	A	A	B	B	H	B	B	A	A	B	B	H	B	A	A	B	H	B	A	A	H	A	B	B	A	B	A	B	A	A	A	B
S01_538609	B	A	A	A	A	A	B	B	B	A	B	A	H	A	A	A	B	A	A	B	B	B	B	H	A	A	B	B	B	B	A	A	B	B	B	A	A	H	A	B	B	A	B	A	B	A	A	A	B
S01_1335864	B	A	A	.	A	H	B	B	B	A	B	A	B	A	A	A	B	.	H	B	B	B	B	.	H	A	H	B	B	B	.	A	B	B	B	A	.	B	.	B	B	A	B	A	A	A	A	A	A
S01_1417741	B	H	A	.	A	A	B	B	B	A	B	A	B	A	A	A	B	B	H	B	B	B	B	.	A	H	B	H	B	B	.	A	B	B	H	A	A	B	.	B	B	A	B	A	A	A	A	A	A
S01_1481814	B	A	A	A	A	B	B	B	B	H	B	A	B	A	A	H	B	.	A	B	B	B	B	.	B	A	B	B	H	A	A	H	H	B	B	A	A	B	A	B	B	A	B	A	A	A	A	A	A
S01_1483077	B	A	A	A	A	B	B	B	H	A	B	A	B	A	A	A	B	B	A	B	B	B	B	B	B	A	B	B	B	A	A	A	H	B	H	A	A	B	A	B	B	A	B	A	A	A	A	A	A
S01_1516283	B	A	A	A	A	B	B	B	B	A	H	A	B	A	A	A	B	B	H	B	B	B	B	B	B	A	B	B	B	H	A	A	.	B	A	A	H	B	A	B	B	A	B	A	A	A	A	A	A
S01_1697882	B	A	A	A	A	B	B	B	B	A	B	B	B	A	A	A	H	B	A	H	B	B	H	H	B	H	B	B	H	A	A	H	H	H	A	A	H	B	A	B	B	A	B	A	A	A	H	A	A
S01_1745873	B	A	A	A	A	B	B	B	B	A	B	B	B	A	A	A	B	B	A	H	B	B	B	B	B	A	B	B	B	A	A	H	H	H	A	A	A	B	A	B	H	B	B	A	A	A	A	A	A
S01_1745945	B	A	A	A	A	B	B	B	B	A	B	B	B	A	A	A	B	B	.	H	B	B	B	B	B	A	B	B	B	A	A	A	H	H	A	A	A	B	A	B	H	B	B	A	A	A	A	A	A
S01_2550355	B	.	.	.	H	.	A	B	B	B	B	B	B	.	A	A	.	B	A	H	A	B	B	B	B	A	.	B	H	A	A	A	.	B	A	A	B	A	A	B	B	B	.	A	.	A	A	.	A
S01_3032794	B	A	A	A	A	B	B	B	B	B	B	B	B	H	A	A	H	B	B	H	A	.	B	H	H	A	B	B	H	A	A	A	H	B	A	A	H	A	H	B	B	B	A	A	A	A	A	H	A
S01_3123458	B	A	A	A	A	B	B	B	B	B	H	B	H	A	A	A	B	B	H	A	A	B	B	B	B	A	B	B	B	A	A	A	H	B	A	A	B	A	A	B	B	H	A	A	A	A	A	B	A
S01_3284926	B	A	A	H	A	B	H	B	B	B	B	B	A	A	A	A	B	H	B	A	A	B	B	B	B	B	B	B	B	A	A	A	H	B	A	A	H	A	A	B	B	B	A	A	A	A	H	B	A
S01_3425236	B	A	A	A	A	B	B	B	B	B	H	B	A	A	A	A	B	B	B	A	A	B	B	B	B	B	B	B	B	A	A	A	H	B	A	A	B	A	A	B	B	B	A	A	A	A	H	H	A
S01_3553426	B	A	A	A	A	B	B	B	B	B	B	B	A	A	A	A	B	B	B	A	A	B	B	B	B	B	B	B	B	A	A	H	B	B	A	A	B	A	A	B	B	B	A	A	A	A	H	B	A
S01_3733833	B	.	.	.	A	H	B	.	.	B	B	B	A	A	.	.	B	B	B	A	A	B	B	B	B	B	.	H	.	.	H	.	.	B	H	A	H	.	A	B	B	B	A	A	H	A	H	.	A
S01_3754505	B	A	A	H	A	B	B	B	B	B	B	B	A	A	A	A	B	B	B	A	A	B	B	.	B	B	B	B	B	A	.	A	B	B	A	A	B	A	A	B	B	B	A	A	A	A	H	B	A
S01_3754566	B	A	A	H	A	B	B	B	B	B	B	B	A	A	A	A	B	B	B	A	A	B	B	.	B	B	.	B	B	A	.	A	B	B	A	A	B	A	A	B	B	B	A	A	A	A	H	B	A
S01_4010495	B	A	A	H	A	B	B	B	B	B	B	B	A	A	A	A	B	.	B	A	H	B	B	.	B	B	B	B	B	A	.	A	B	B	A	A	B	A	A	B	B	B	A	A	A	A	H	B	A
S01_4123235	B	B	A	H	A	B	B	H	B	B	B	B	A	A	A	H	B	H	B	A	A	A	B	B	B	B	B	B	B	A	A	A	B	B	A	A	B	A	A	B	B	B	A	A	A	A	H	A	A
S01_4298199	B	B	A	A	A	B	H	H	H	B	B	B	A	A	A	A	H	B	B	A	A	A	B	B	B	B	B	B	H	A	H	A	B	B	A	A	B	A	A	H	B	H	A	A	A	A	H	A	A
S01_4298209	B	B	A	A	A	B	H	H	H	B	B	B	A	A	A	A	H	B	B	A	A	A	B	B	B	B	B	B	H	A	B	A	B	B	A	A	B	A	A	H	B	H	A	A	A	A	H	A	A
S01_4329670	B	B	A	A	A	B	B	B	B	H	B	B	A	A	A	A	B	B	B	A	A	A	B	B	B	B	B	B	B	A	B	A	B	B	A	A	H	A	A	B	B	B	A	A	A	A	H	A	A
S01_4329700	B	B	A	A	H	B	B	B	B	H	B	B	A	A	A	A	B	B	B	A	A	A	B	B	B	B	B	B	B	A	B	A	B	B	A	A	B	A	A	B	B	B	A	A	A	A	H	A	A
S01_4404273	B	B	B	H	A	B	B	B	B	H	B	B	A	A	A	A	B	B	B	A	A	H	B	B	B	B	B	B	B	A	B	A	H	B	A	A	B	A	A	B	B	B	A	A	A	A	H	.	A
S01_4521380	H	B	B	A	A	.	B	.	H	H	B	B	A	H	.	H	.	.	H	A	A	.	B	.	B	.	H	B	B	A	.	A	.	H	A	A	.	A	A	B	B	B	A	A	A	A	H	A	A
S01_4521392	B	B	B	A	A	.	B	.	B	H	B	B	A	H	.	H	B	.	H	A	.	.	B	.	B	.	H	B	B	A	.	A	.	H	A	A	.	A	A	B	B	B	A	A	A	A	H	A	A
S01_4607223	B	B	B	H	A	B	B	B	B	B	B	B	A	A	A	A	B	B	B	A	A	A	B	B	B	B	B	B	B	A	.	A	B	B	A	A	B	A	A	B	B	B	A	A	A	A	H	A	A
S01_4608533	H	B	B	A	H	B	B	.	.	B	B	B	A	A	H	A	B	B	.	A	A	H	B	B	B	H	B	B	H	A	B	A	B	B	A	H	B	A	A	B	B	B	A	A	A	H	H	A	A
S01_5146668	B	B	B	A	A	B	B	B	B	B	B	B	A	B	A	A	B	B	B	A	H	A	B	B	B	B	B	A	B	A	B	A	B	B	A	H	B	A	A	B	B	B	A	A	A	A	A	A	A
S01_5146787	B	B	B	A	A	B	B	B	B	B	B	B	A	B	A	A	B	B	B	A	H	H	B	B	B	B	B	A	B	H	B	A	B	B	A	H	B	A	A	B	B	B	A	A	A	A	A	A	A
S01_5247043	B	B	B	A	A	.	B	B	B	B	H	B	A	B	A	H	B	B	.	A	A	.	B	B	B	B	H	A	H	A	B	A	B	.	A	.	B	A	A	B	B	B	A	A	A	A	A	A	A
S01_5247138	B	B	B	A	A	B	B	B	B	B	H	B	A	B	A	H	B	B	B	A	A	A	B	B	B	B	H	A	H	A	B	A	B	H	A	A	B	A	A	B	B	B	A	A	A	A	A	A	A
S01_5269493	B	B	B	A	A	B	B	B	B	B	B	B	.	B	A	A	B	B	.	A	A	.	B	.	B	.	B	A	B	H	B	A	H	B	A	A	B	H	A	B	B	B	A	A	A	A	A	A	A
S01_5269532	B	B	B	A	A	B	B	B	B	H	B	B	A	B	A	A	B	B	.	A	A	A	B	B	B	.	B	A	B	H	B	A	H	B	A	A	B	H	A	B	B	B	A	A	A	A	A	A	A
S01_5410373	B	B	B	H	A	B	B	B	B	B	B	H	A	B	A	A	H	B	B	A	A	.	B	B	B	B	B	A	H	A	B	A	B	.	A	A	B	A	A	B	B	B	A	A	A	A	H	A	A
S01_5410605	B	B	B	A	A	B	B	B	B	B	B	B	A	B	A	H	B	B	B	A	A	H	B	B	B	B	B	A	B	H	B	A	B	B	A	A	B	H	A	B	B	B	A	A	A	A	A	A	A
S01_5433154	B	B	B	A	H	B	B	B	H	B	H	B	H	H	A	A	B	B	B	A	A	A	B	B	B	B	B	A	B	A	B	A	B	H	A	A	B	A	A	B	B	B	A	A	A	A	A	H	A
S01_5433329	B	B	B	A	H	B	B	B	H	B	H	B	H	H	A	A	B	B	B	A	A	A	B	B	B	B	B	A	B	A	B	A	B	.	A	A	B	A	A	B	B	B	A	A	A	A	A	H	A
S01_5563913	B	B	B	A	A	B	B	B	B	B	B	B	A	B	A	A	H	B	B	A	A	A	B	B	B	B	B	A	B	A	B	A	B	H	A	A	B	A	A	B	B	B	A	A	A	A	A	A	A
S01_5568169	B	B	B	A	A	B	B	B	B	B	B	H	A	B	A	A	.	B	.	A	A	H	B	B	B	H	B	A	B	A	B	A	H	B	A	.	B	A	A	B	B	B	A	H	A	A	A	A	A
S01_5598235	B	B	B	A	A	B	B	B	B	B	B	B	A	B	A	A	B	B	B	A	A	H	B	B	B	B	B	A	B	A	B	A	B	B	A	A	B	A	A	B	B	B	A	A	A	A	A	A	A
S01_5598269	B	B	B	A	A	B	B	B	B	B	B	B	A	B	A	A	B	B	B	A	A	H	B	B	B	B	B	A	B	A	B	A	B	B	A	A	B	A	A	B	B	B	A	A	A	A	A	A	A
S01_5612889	B	B	B	A	A	B	B	B	B	B	.	H	.	B	A	A	B	B	H	A	A	.	H	B	B	B	B	A	H	H	B	A	B	.	H	A	B	A	A	B	B	B	A	A	A	A	A	H	A
S01_5616876	B	B	B	A	A	B	B	B	B	B	B	B	A	B	A	A	B	B	H	A	A	A	B	B	B	B	B	A	B	A	B	A	B	B	A	A	B	A	A	B	B	B	A	A	A	A	A	A	A
S01_5756447	B	B	B	A	A	B	B	B	B	B	B	H	A	B	A	A	B	B	B	A	A	A	B	B	H	B	B	A	B	A	H	A	B	B	A	A	B	H	.	B	B	B	A	A	A	H	A	A	A
S01_5779245	.	B	.	A	A	B	B	B	B	B	B	B	A	B	A	A	B	B	H	A	H	A	B	.	B	.	B	A	.	H	.	A	.	.	A	A	.	A	A	B	B	.	A	A	A	A	A	.	.
S01_5779389	B	B	B	A	A	B	B	B	B	B	B	B	.	H	A	A	B	B	B	A	A	A	B	B	B	B	B	A	B	H	B	A	B	B	A	A	B	A	A	B	B	B	A	H	A	A	A	H	A
S01_5779474	B	B	B	A	A	B	.	B	B	B	B	B	.	H	A	H	B	B	B	A	A	A	B	B	B	B	B	A	B	A	B	A	B	B	A	A	B	A	A	B	B	B	A	H	A	A	A	H	A
S01_5779554	B	B	B	A	A	B	B	B	B	B	B	B	A	H	A	H	B	B	B	A	A	A	B	B	B	B	B	A	B	A	B	A	B	B	A	A	B	A	A	B	B	B	A	H	A	A	A	H	A
S01_5784400	B	B	B	A	A	B	B	B	B	B	B	H	A	B	A	A	B	B	B	A	H	.	B	B	B	B	B	A	B	A	B	.	B	.	A	H	B	A	H	B	B	B	A	A	A	H	A	A	.
S01_5789070	B	B	B	A	A	B	B	B	B	B	B	B	H	.	A	A	B	.	H	A	A	A	B	.	B	B	.	A	B	A	B	A	B	B	H	A	B	A	A	B	B	B	A	A	A	A	A	.	A
S01_5814531	B	B	B	A	A	B	B	B	B	B	B	B	H	B	A	A	B	B	B	A	A	A	B	B	B	B	B	A	B	A	B	A	B	B	A	A	B	A	A	B	H	B	A	A	A	A	A	A	A
S01_5877004	B	B	B	A	A	B	B	B	B	B	B	H	A	B	A	A	B	B	B	A	A	A	B	B	B	B	B	A	B	A	.	A	B	.	A	A	B	A	A	B	B	B	A	A	A	A	A	H	A
S01_5877030	B	B	B	A	A	B	B	B	B	B	B	H	A	B	A	A	B	B	B	A	A	A	B	B	B	B	B	A	B	A	H	A	B	B	A	A	B	A	A	B	B	B	A	A	A	A	A	H	A
S01_5877105	B	B	B	A	A	B	B	B	B	B	B	H	A	B	A	A	B	B	B	A	A	A	B	B	B	B	B	A	B	A	H	A	B	H	A	A	B	A	A	B	B	B	A	A	A	A	A	H	A
S01_5957689	B	B	B	A	A	B	B	B	B	B	B	B	A	B	A	A	B	B	B	A	A	A	B	B	B	B	B	A	B	A	B	A	B	B	A	A	B	A	A	B	B	B	A	H	H	A	A	A	A
S01_5957934	B	B	B	A	A	B	B	B	B	B	B	B	A	B	A	A	B	B	B	A	A	A	B	B	B	B	B	A	B	A	B	A	B	B	A	A	B	A	A	B	B	B	A	A	A	A	A	A	A
S01_5994600	B	B	B	A	A	H	B	B	B	B	B	B	A	B	A	A	B	B	B	A	H	A	B	B	B	B	B	A	B	A	B	A	B	B	A	A	B	A	A	B	B	B	A	A	A	A	A	A	A
S01_6008295	B	B	B	A	A	B	B	B	B	B	B	B	H	B	A	A	B	B	B	A	A	H	B	B	B	H	B	A	H	A	B	A	B	B	A	A	B	A	A	B	B	B	H	A	A	A	A	A	A
S01_6014608	B	B	B	A	A	B	B	B	B	B	B	B	H	B	A	A	B	B	B	A	A	A	B	H	B	B	B	A	B	A	B	A	B	H	A	A	B	A	A	B	B	B	A	A	A	A	A	A	A
S01_6048891	B	B	H	A	A	B	B	B	B	B	B	B	A	B	A	A	B	B	B	H	A	A	B	B	B	B	B	A	B	A	B	A	B	B	A	A	B	A	H	B	B	B	A	A	A	A	A	A	H
S01_6048892	B	B	H	A	A	B	B	B	B	B	B	B	A	B	A	A	B	B	B	H	A	A	B	B	B	B	B	A	B	A	B	A	B	B	A	A	B	A	H	B	B	B	A	A	A	A	A	A	H
S01_6182230	B	B	B	A	A	B	B	B	B	B	B	B	H	B	A	A	B	B	B	A	A	.	B	B	B	B	B	A	B	A	H	A	B	B	A	.	B	A	A	B	B	B	A	A	A	A	A	A	A
S01_6182333	B	B	B	A	A	B	B	B	B	B	B	B	H	B	A	A	B	B	B	A	A	.	B	B	B	B	B	A	B	A	H	A	B	B	A	.	B	A	A	B	B	B	A	A	A	A	A	A	A
S01_6197029	B	B	B	A	A	B	B	B	B	B	B	B	A	B	A	H	B	B	B	A	A	A	B	B	B	B	B	A	B	A	B	A	B	B	A	A	B	A	A	B	B	B	A	A	A	H	A	A	A
S01_6291302	B	.	.	H	A	B	H	B	B	H	B	B	A	.	.	A	B	B	H	A	H	.	B	B	B	B	B	A	B	A	B	A	.	B	A	A	B	A	A	.	B	B	A	A	A	A	A	.	A
S01_6307344	B	B	B	A	A	.	H	.	B	H	B	.	A	B	A	A	B	B	H	A	A	A	B	B	B	H	B	A	.	A	B	.	B	B	A	A	B	A	A	B	B	B	H	A	A	A	A	H	A
S01_6337017	B	B	B	A	A	B	B	B	B	H	.	B	A	B	A	A	B	B	B	A	A	.	B	B	B	B	B	H	B	A	B	A	B	B	A	A	B	H	A	B	B	B	A	H	A	A	A	A	H
S01_6337126	B	B	B	H	A	B	B	B	B	H	.	B	A	B	A	A	B	B	B	.	A	.	H	B	B	B	B	H	B	A	B	A	.	B	A	A	B	H	A	B	B	B	A	A	A	A	A	A	H
S01_6340544	B	B	B	A	A	B	B	B	B	B	B	B	A	B	A	A	B	B	B	A	H	A	B	B	B	H	B	A	B	A	B	A	B	B	A	A	B	A	A	B	B	B	A	A	A	A	A	A	A
S01_6342907	B	B	B	A	A	B	B	B	B	B	B	B	H	B	A	A	B	B	B	A	A	A	B	B	B	B	B	A	B	A	B	A	B	B	A	H	B	A	A	B	B	B	A	A	A	A	A	A	H
S01_6409663	B	B	B	A	A	B	B	B	B	B	B	B	A	B	A	A	B	B	B	A	H	H	B	B	B	H	B	A	B	A	B	A	B	B	A	H	B	A	A	B	H	B	A	A	A	A	A	A	A
S01_6409681	B	B	B	A	A	B	B	B	B	B	B	B	A	B	A	A	B	B	B	A	H	H	B	B	B	H	B	A	B	A	B	A	B	B	A	H	B	A	A	B	H	B	A	A	A	A	A	A	A
S01_6475732	B	B	B	H	A	B	B	B	B	B	B	B	A	B	A	A	B	B	B	A	A	.	B	B	B	.	B	A	B	H	B	A	.	B	A	A	B	A	H	B	B	B	A	A	A	A	A	A	A
S01_7086572	B	.	.	H	A	H	B	B	H	B	B	B	A	B	A	A	B	.	B	A	A	.	B	.	B	B	H	.	B	A	.	A	B	B	H	A	B	A	A	B	B	B	A	A	A	A	A	H	A
S01_7095598	B	B	B	A	A	B	B	B	B	B	B	B	A	B	A	A	B	B	B	A	A	B	B	B	B	B	B	A	B	A	B	A	B	B	A	A	B	A	A	B	B	B	A	A	A	A	H	H	A
S01_7136918	B	B	B	.	A	B	B	B	B	H	B	.	A	B	A	A	B	B	B	A	H	.	B	B	B	H	B	A	B	A	B	A	B	H	H	A	.	A	A	B	B	B	A	A	A	A	A	A	A
S01_7247380	B	B	B	A	A	B	B	B	B	B	B	B	A	B	A	A	B	B	B	A	A	B	B	B	B	B	B	A	B	A	B	A	B	B	H	A	B	A	A	B	B	B	A	A	A	A	A	A	A
S01_7256266	B	H	B	H	A	B	B	B	B	B	B	B	A	B	A	A	B	.	B	A	A	B	B	.	B	B	B	.	B	A	.	A	B	B	A	A	B	A	A	B	B	B	A	A	A	A	A	A	A
S01_8894098	B	B	B	A	.	A	B	B	B	B	B	B	H	B	A	A	B	B	B	B	A	.	.	.	H	B	B	A	B	A	.	A	B	B	A	.	B	H	A	B	B	B	A	A	A	A	B	A	A
S01_19771090	B	B	B	A	A	A	B	B	B	B	H	A	A	B	A	A	B	B	B	B	A	H	B	B	B	B	B	A	B	A	B	A	B	B	A	A	B	H	A	B	B	B	A	A	A	H	B	A	A
S01_22424981	B	B	B	A	A	A	B	B	B	B	A	A	A	B	A	A	B	B	B	B	A	B	B	B	B	B	B	A	B	A	B	A	B	B	A	A	B	H	A	B	B	B	A	A	A	A	B	A	A
S01_23654216	B	B	B	A	A	A	B	H	B	B	A	A	A	B	A	A	B	B	B	B	A	B	B	B	B	B	B	A	B	H	B	A	B	H	A	A	B	H	A	B	B	B	A	A	A	A	B	A	A
S01_23992528	B	B	B	A	A	A	B	B	B	B	H	A	A	B	A	A	B	B	B	B	A	B	B	B	B	B	B	A	B	A	B	A	B	B	A	H	B	H	A	B	B	H	A	A	A	A	B	A	A
S01_24054899	B	B	B	A	A	A	B	B	B	B	A	A	A	B	A	A	B	B	B	B	A	H	B	B	B	B	B	A	B	A	H	H	B	B	A	A	B	H	A	B	B	B	A	A	A	A	B	.	A
S01_27179729	B	B	B	A	A	A	B	B	B	B	B	B	A	B	A	A	B	B	B	B	A	B	B	B	A	B	H	A	B	A	B	A	B	B	H	A	B	H	H	B	B	B	A	A	A	A	B	H	A
S01_27270099	B	H	.	A	A	A	B	B	B	.	B	B	A	B	A	A	B	H	.	B	A	.	B	.	H	.	.	A	H	.	B	.	B	.	A	H	B	H	A	B	B	.	A	H	A	A	B	A	A
S01_27270286	B	H	.	A	A	A	B	B	B	.	B	B	A	B	A	A	B	H	.	B	A	.	B	.	H	.	.	A	H	.	.	.	B	.	A	H	B	H	A	B	B	.	A	H	A	A	B	A	A
S01_27329031	B	.	B	A	A	A	B	B	B	B	B	B	A	B	A	A	B	B	B	B	H	.	B	B	H	B	H	A	B	H	B	A	H	B	A	.	B	H	A	B	B	B	A	A	A	A	B	A	A
S01_27354494	B	B	B	A	A	A	B	B	B	B	B	B	A	B	A	A	B	B	B	B	A	B	B	B	H	B	H	A	B	A	B	A	B	B	A	A	B	H	A	B	B	B	A	A	A	A	B	A	A
S01_27363270	B	B	B	A	A	A	B	B	B	B	H	B	H	H	A	A	B	B	B	B	A	B	B	B	H	B	H	A	B	A	B	A	B	B	A	A	B	H	A	B	H	B	A	A	A	A	B	A	A
S01_27741113	B	B	B	A	A	A	B	B	B	B	B	B	H	B	A	A	B	B	B	B	A	B	B	B	H	B	H	A	B	A	B	A	B	B	A	A	B	H	A	B	B	B	A	A	A	A	B	A	A
S01_27741233	B	B	B	A	A	A	B	H	B	B	B	B	H	B	A	A	B	B	B	B	A	B	B	B	H	B	H	A	B	A	B	A	B	B	A	A	B	H	A	B	B	B	A	A	A	A	B	A	A
S01_27741265	B	B	B	A	A	A	B	H	B	H	B	B	H	B	A	A	B	B	B	B	A	B	B	B	H	B	H	A	B	A	B	A	B	B	A	A	B	H	A	B	B	B	A	A	A	A	B	A	A
S01_27741274	B	B	B	A	A	A	B	H	B	H	B	B	H	B	A	A	B	B	B	B	A	B	B	B	H	B	H	A	B	A	B	A	B	B	A	A	B	H	A	B	B	B	A	A	A	A	B	A	A
S01_27813006	B	B	B	A	A	A	B	B	B	B	B	B	A	B	A	A	B	B	B	B	A	B	B	B	H	B	H	A	B	H	H	A	B	B	A	H	B	H	A	B	B	B	A	A	A	A	B	A	A
S01_28512253	H	B	B	A	A	A	B	B	B	B	B	B	A	B	A	A	B	B	B	B	A	H	B	B	H	B	H	A	H	A	B	A	B	B	A	A	B	H	A	B	B	B	A	A	A	A	B	B	A
S01_28754042	B	B	H	H	A	.	B	B	B	B	B	.	H	.	.	A	B	B	.	B	A	B	B	B	H	B	H	A	.	A	B	A	B	B	A	H	B	H	A	B	.	B	A	H	A	A	B	H	A
S01_28772463	B	B	B	A	A	A	B	B	B	B	B	B	A	B	A	A	B	B	H	B	A	B	B	B	H	B	H	A	B	A	B	A	B	B	A	A	B	H	A	B	B	B	A	A	A	A	B	B	A
S01_28856560	B	B	B	H	A	A	B	B	B	B	B	B	A	B	H	A	B	B	B	B	A	B	B	B	A	B	H	A	B	A	B	A	B	H	A	A	B	H	A	B	B	B	A	A	A	A	B	B	H
S01_29174012	B	.	B	H	A	A	B	B	B	B	B	B	A	B	A	A	B	H	B	B	A	B	B	B	H	B	H	A	B	A	.	A	B	B	A	A	B	H	A	B	B	B	A	A	A	A	B	B	A
S01_29174019	B	.	B	A	A	A	B	B	B	B	B	B	A	B	A	A	B	H	B	B	A	B	B	B	H	B	.	A	B	A	.	A	B	B	A	A	B	H	A	B	B	B	A	A	A	A	B	B	A
S01_29174097	B	B	B	A	A	A	B	B	B	B	H	B	H	B	A	A	B	B	B	B	A	.	B	B	H	B	H	A	B	A	B	A	B	B	A	H	B	H	H	B	B	B	A	A	A	A	B	B	H
S01_29219272	B	B	B	A	A	A	B	B	B	B	H	B	A	B	A	A	B	B	B	B	H	B	B	B	H	B	H	A	H	A	B	A	B	B	A	H	B	H	A	H	B	B	A	A	A	A	B	H	A
S01_29500172	B	B	B	A	A	A	B	B	B	B	H	B	A	B	A	A	B	B	B	B	A	B	B	B	H	H	H	A	B	A	B	A	H	B	A	A	B	H	A	B	B	B	A	A	H	A	B	H	A
S01_29927649	H	B	.	A	A	A	H	B	H	B	.	H	.	.	A	A	B	B	B	B	.	.	B	H	H	B	H	A	B	A	B	A	B	H	A	A	B	H	A	B	.	H	A	A	A	A	B	.	H
S01_29993858	B	B	B	A	A	A	B	B	B	B	H	B	H	.	A	A	B	B	B	B	A	.	B	B	H	H	H	A	H	A	H	A	B	.	A	H	B	H	A	B	B	B	A	A	H	A	B	.	A
S01_29994052	B	B	H	A	A	A	B	B	B	B	B	B	A	.	A	A	B	B	B	B	A	B	B	B	H	H	H	A	B	A	B	A	B	H	A	A	B	H	A	B	B	B	A	A	A	A	B	B	A
S01_30151326	B	B	B	A	A	H	H	B	B	H	B	H	A	B	A	A	B	B	B	B	A	H	B	B	H	B	H	A	B	A	H	A	.	B	H	A	B	H	A	B	H	H	.	A	A	A	B	B	A
S01_30199101	B	B	B	A	A	A	B	B	H	B	B	B	A	B	A	A	B	B	B	.	H	B	B	B	H	B	H	A	B	.	B	.	B	H	A	A	B	H	A	B	B	B	A	A	A	A	B	H	A
S01_30210054	B	B	B	A	A	A	B	B	B	B	B	B	A	B	A	A	B	B	B	B	A	B	B	B	H	B	H	A	B	A	B	A	B	B	A	A	B	H	A	B	B	B	A	A	A	A	B	B	A
S01_30224922	B	B	B	A	A	A	B	B	B	B	B	B	A	B	A	A	B	B	B	B	H	B	B	B	H	B	H	A	B	A	B	A	B	H	A	A	B	.	A	B	B	B	A	A	A	.	B	B	A
S01_30489481	B	B	B	A	A	.	B	H	B	B	B	B	A	B	A	A	B	B	B	B	A	B	B	B	H	H	H	A	B	A	H	A	B	B	A	A	B	H	A	B	B	B	A	A	A	A	B	B	A
S01_30489639	B	B	B	A	A	A	B	B	B	B	B	B	A	B	A	A	B	B	B	B	A	B	B	B	H	H	H	A	B	A	B	A	B	H	A	A	B	H	A	B	B	H	A	A	A	A	B	B	A
S01_30540774	B	B	B	A	A	A	B	B	B	B	H	B	A	B	A	A	B	B	B	B	A	H	B	B	H	B	H	A	B	A	B	A	B	.	A	A	B	H	A	B	B	B	H	A	A	A	B	B	A
S01_30546658	B	B	B	A	H	A	B	B	B	B	B	.	A	B	A	H	B	B	B	B	A	B	B	B	H	B	H	H	B	A	B	A	B	B	A	A	B	B	A	B	B	B	A	A	A	A	B	B	A
S01_30580610	B	B	B	A	A	H	B	B	B	B	H	H	A	B	A	A	B	B	B	B	H	H	B	B	H	B	H	A	B	A	B	A	B	B	A	A	B	H	A	B	B	B	A	A	A	A	B	B	A
S01_30597426	B	B	B	A	A	A	B	B	B	B	B	B	A	.	.	H	B	B	B	B	.	B	B	B	H	B	H	A	B	.	B	A	B	B	.	A	B	H	A	B	B	B	A	A	A	A	B	B	A
S01_30968278	B	B	B	A	A	A	B	B	B	H	B	B	A	B	H	A	B	B	B	B	A	B	B	B	H	H	H	H	H	A	B	A	B	B	A	A	B	H	A	B	B	B	A	A	A	A	B	B	A
S01_31287865	B	B	B	A	A	A	B	B	B	B	B	B	A	B	A	A	B	B	B	B	A	B	B	B	H	B	H	A	B	A	B	A	B	B	A	A	B	H	A	B	B	B	A	A	A	A	B	B	A
S01_31408354	B	.	H	H	A	A	B	B	H	B	.	B	A	B	A	A	B	.	H	.	A	H	H	.	H	B	A	A	B	A	.	A	H	.	A	H	.	A	A	B	B	B	A	A	A	A	B	H	A
S01_31579897	B	B	B	A	A	A	B	B	B	B	B	B	A	B	A	A	B	B	B	B	A	B	B	B	H	B	H	A	B	A	B	H	B	B	A	A	B	H	A	B	B	B	A	A	A	A	B	B	A
S01_31608715	B	B	B	A	A	A	B	B	B	B	B	B	A	B	A	A	B	B	B	B	A	H	B	B	H	H	H	A	B	A	B	A	B	B	A	H	B	H	A	B	B	B	A	A	A	A	B	H	A
S01_31621702	B	B	B	A	A	A	B	B	B	B	B	B	A	B	A	A	B	B	B	B	A	B	B	B	H	B	H	A	B	A	B	A	B	B	A	A	B	H	A	B	B	B	A	A	A	A	B	B	A
S01_31727833	B	B	B	A	A	A	H	B	B	B	B	H	A	B	A	A	B	B	B	B	A	B	B	B	H	B	H	A	H	A	B	A	B	B	A	A	B	H	A	B	B	B	A	A	A	A	B	B	A
S01_31819786	B	B	B	H	A	A	B	H	B	B	B	B	A	B	A	A	B	B	B	B	A	B	H	B	H	B	H	A	B	A	B	A	H	B	A	A	B	H	A	B	B	B	A	A	H	A	H	B	A
S01_32089721	B	B	B	A	A	A	B	B	B	H	B	B	A	B	A	A	B	B	B	B	A	B	B	B	H	B	H	A	B	A	H	A	B	B	A	A	B	H	A	B	B	B	A	A	A	A	B	B	A
S01_32211749	.	B	.	A	A	A	B	B	B	B	B	.	A	B	A	A	B	B	B	B	A	.	B	B	H	B	B	A	B	A	B	A	B	.	A	A	B	H	A	B	.	B	A	A	A	A	B	B	A
S01_32346237	B	B	B	A	A	A	B	B	B	B	B	H	A	H	A	A	B	B	B	B	A	H	B	B	H	B	H	A	H	A	B	A	B	B	A	A	B	H	A	B	B	B	A	A	A	A	B	B	A
S01_32548027	B	B	B	H	A	A	B	B	B	H	B	B	A	B	A	A	B	H	B	B	A	B	B	H	H	B	H	A	B	A	B	A	B	B	A	A	B	H	A	B	B	B	A	A	A	A	B	B	A
S01_32581108	B	B	B	A	A	A	B	B	B	B	B	B	A	B	A	A	B	B	B	B	A	B	B	B	H	B	H	A	B	A	B	A	B	B	A	A	B	H	A	B	B	B	A	A	A	A	B	B	A
S01_32595921	B	B	H	A	A	A	B	B	B	B	H	B	A	B	A	A	B	B	H	B	A	B	B	B	H	B	H	A	B	A	B	A	B	B	A	A	B	H	A	B	B	B	A	A	A	A	B	H	A
S01_32600437	B	B	B	A	A	A	B	B	B	B	B	B	A	H	A	A	.	B	B	B	A	H	B	H	H	.	H	A	B	A	B	A	B	H	A	A	B	H	A	B	B	B	A	A	A	A	.	.	A
S01_33146502	B	B	B	A	A	.	.	B	B	B	.	H	A	B	A	A	.	B	B	.	A	B	B	B	H	B	H	A	B	A	B	A	B	.	A	.	B	H	A	H	H	B	A	A	A	A	B	B	A
S01_33205891	B	B	B	A	A	A	B	B	B	B	B	B	A	B	A	A	B	B	B	B	A	B	B	.	H	B	H	A	B	A	B	A	B	B	A	H	B	H	A	B	B	B	A	A	A	A	B	B	A
S01_33231730	B	B	B	A	A	A	B	B	.	B	B	B	A	B	A	A	B	B	B	B	A	.	B	B	H	B	H	A	B	A	B	A	B	.	A	H	B	H	A	B	B	B	A	A	A	H	B	B	A
S01_33231845	B	B	B	A	A	A	B	B	B	B	B	B	A	B	A	A	B	B	B	B	A	.	B	B	H	B	H	A	B	A	B	A	B	B	A	H	B	H	A	B	B	B	A	A	A	H	B	B	A
S01_33419681	B	B	B	A	A	H	B	B	B	B	B	B	A	B	A	A	B	B	B	B	A	B	B	B	H	B	H	A	B	A	B	A	B	B	H	A	B	H	A	B	B	B	A	A	A	A	B	B	A
S01_33441859	B	B	B	A	A	A	B	B	B	B	B	B	A	B	A	H	B	B	B	B	A	B	B	B	H	B	H	A	B	H	B	A	B	B	A	A	B	H	H	B	B	B	A	A	A	A	B	B	A
S01_33486715	B	B	B	H	A	A	B	B	B	B	B	B	A	B	A	A	B	H	B	B	A	B	B	.	H	B	B	H	B	A	.	A	B	B	A	A	B	H	A	B	B	B	A	A	A	A	B	B	A
S01_33619849	B	B	B	H	A	A	B	B	B	B	B	B	A	B	A	A	B	B	B	B	A	B	B	B	H	B	H	A	B	A	H	A	B	B	A	A	B	H	A	B	B	B	A	A	A	A	B	B	A
S01_33960733	B	B	B	H	H	A	B	B	B	B	B	B	A	B	H	A	B	B	B	B	H	B	B	B	H	B	H	A	B	A	B	A	B	B	A	H	B	H	H	B	B	B	A	A	A	A	B	B	A
S01_33960742	B	B	B	A	H	A	B	B	B	B	B	B	A	B	H	A	B	B	B	B	A	B	B	B	H	B	H	A	B	A	B	A	B	B	A	H	B	H	H	B	B	B	A	A	A	A	B	B	A
S01_34009120	B	B	B	A	A	A	B	B	B	B	H	B	H	B	A	H	B	B	B	B	A	B	B	B	H	B	H	A	B	A	B	A	B	B	A	A	B	H	A	B	B	B	A	A	A	A	B	B	A
S01_34009148	B	B	B	A	A	A	B	B	B	B	H	B	H	B	A	H	B	B	B	B	A	B	B	B	H	B	H	A	B	A	B	A	B	B	A	A	B	H	A	B	B	B	A	A	A	A	B	B	A
S01_34028199	B	B	B	A	A	A	B	B	B	B	B	B	A	B	A	H	B	B	B	B	H	B	B	B	H	B	H	A	B	H	B	H	B	B	A	A	B	H	A	B	B	B	A	A	A	A	B	B	A
S01_34072540	B	B	B	A	A	A	B	B	B	B	B	B	A	B	A	A	B	B	B	H	A	B	B	B	H	B	H	A	B	A	.	A	B	B	A	A	B	H	A	B	B	B	H	A	A	A	B	B	A
S01_34072740	B	B	B	A	A	H	B	B	B	H	B	B	A	B	A	A	B	B	B	H	A	B	B	B	H	B	H	A	B	A	.	A	B	B	A	A	B	H	A	B	B	B	H	A	A	A	B	B	A
S01_34082645	B	B	B	A	A	H	B	B	H	B	B	B	A	B	A	A	B	B	B	B	H	B	B	B	H	B	H	A	B	A	B	A	B	B	A	H	B	H	A	B	B	B	A	A	A	A	B	B	A
S01_34082657	B	B	B	A	A	H	B	B	H	B	B	B	A	B	A	A	B	B	B	B	H	B	B	B	H	B	H	A	B	A	B	A	B	B	A	H	B	H	A	B	B	B	A	A	A	A	B	B	A
S01_34221160	B	B	B	A	H	A	B	B	B	B	B	B	H	B	A	A	B	B	B	B	A	B	B	B	H	B	H	A	B	A	B	H	B	B	A	A	B	H	A	B	B	B	A	A	H	A	B	B	A
S01_34222563	B	B	B	A	A	A	B	B	B	B	H	B	A	B	A	A	B	B	B	B	A	B	B	B	H	H	H	A	B	A	B	A	B	B	A	A	B	H	A	B	B	B	A	A	A	A	B	B	A
S01_34357051	B	B	B	A	A	A	B	B	B	B	B	B	H	B	H	A	B	B	B	B	A	B	B	B	H	B	H	A	B	A	B	A	B	B	A	A	B	H	A	B	B	B	A	A	A	A	B	B	A
S01_34370621	B	B	B	A	H	A	B	B	B	B	B	B	A	B	A	H	B	B	B	B	A	B	B	B	H	B	H	A	B	A	B	A	B	B	A	A	B	H	A	B	B	B	A	A	A	A	B	.	H
S01_34437091	B	B	B	A	A	A	B	B	B	B	B	B	H	B	A	A	B	B	B	B	A	.	B	B	.	B	H	A	H	A	B	H	B	B	A	A	B	H	A	B	B	B	A	A	A	A	B	B	H
S01_34437140	B	B	B	A	A	A	B	B	B	B	B	B	H	B	A	A	B	B	B	B	A	.	B	B	.	B	B	A	H	A	B	H	B	B	A	A	B	H	A	B	B	B	A	A	A	A	B	B	H
S01_34541881	B	B	B	A	A	H	.	B	B	B	B	B	A	H	A	A	B	B	B	B	A	.	B	.	.	B	H	.	B	A	B	A	B	B	H	.	B	H	A	B	B	B	A	.	A	A	B	B	H
S01_34720950	B	B	B	A	A	A	B	B	B	B	B	B	A	H	A	H	B	B	B	B	A	B	B	B	H	B	H	A	B	A	B	A	B	B	A	A	B	H	H	B	B	B	A	A	A	A	B	B	A
S01_34886868	B	B	B	A	H	A	B	B	B	B	B	B	A	B	A	H	B	B	B	B	A	B	B	B	H	B	H	A	B	A	B	A	B	B	A	.	B	H	A	B	B	B	A	A	A	A	B	B	A
S01_34886921	B	B	B	A	H	A	B	B	B	B	B	B	A	B	A	A	B	B	B	B	A	B	B	B	H	B	H	A	B	A	B	A	B	B	A	.	B	H	A	B	B	B	A	A	A	A	B	B	A
S01_34979907	B	B	B	A	A	H	B	B	B	B	B	B	H	B	A	A	B	B	B	B	A	.	B	H	B	B	H	A	B	A	H	A	B	.	A	A	B	H	A	B	B	H	A	A	A	A	B	B	A
S01_35212899	B	B	B	A	A	A	B	B	B	B	B	B	A	B	A	A	B	B	B	B	A	B	B	B	H	B	H	A	B	A	B	A	B	B	A	A	B	H	A	B	B	B	A	A	A	A	B	B	A
S01_35220119	B	B	B	A	A	A	B	B	B	B	B	B	A	B	A	A	B	B	B	B	A	B	B	B	H	B	H	H	B	H	B	A	B	B	A	A	B	H	A	B	B	B	A	A	A	A	B	B	A
S01_35220277	B	B	B	A	A	A	B	B	B	B	H	B	A	B	H	A	B	B	B	B	A	B	B	B	H	B	H	A	B	A	B	A	B	B	A	A	B	H	A	B	B	B	A	A	A	A	B	B	A
S01_35220310	B	B	B	A	A	A	B	B	B	B	H	B	A	B	H	A	B	B	B	B	A	B	B	B	H	B	H	A	B	A	B	A	B	B	A	A	B	H	A	B	B	B	A	A	A	A	B	B	A
S01_35221172	B	B	B	A	A	A	B	B	B	B	B	B	A	B	A	A	B	B	B	B	A	B	B	B	H	B	H	A	B	A	B	A	B	B	A	A	B	H	A	B	B	B	A	A	A	A	B	B	A
S01_35237966	B	B	B	A	A	H	B	B	B	B	B	B	A	B	A	A	B	B	B	B	A	B	B	B	H	B	H	A	B	A	B	A	B	B	A	A	B	H	A	B	B	B	A	A	A	A	B	B	A
S01_35300843	B	B	B	A	A	A	B	B	B	B	B	B	A	B	A	A	B	B	B	B	A	B	B	B	H	H	H	A	B	A	B	A	B	B	A	A	B	H	A	B	B	B	A	A	A	A	B	B	A
S01_35339372	B	B	B	A	A	A	B	B	B	B	B	B	H	B	H	A	B	B	B	B	A	B	B	B	H	B	H	A	B	A	B	A	B	B	A	A	B	H	A	B	B	B	A	A	A	A	B	B	A
S01_35366867	B	B	B	H	A	A	B	B	B	B	B	B	A	B	A	H	B	B	B	B	A	B	B	B	H	B	H	A	B	H	B	A	B	B	A	H	B	H	A	B	B	B	A	A	A	H	B	B	A
S01_35407579	B	B	B	A	A	A	B	B	B	B	B	B	A	B	A	A	B	B	B	B	A	B	B	B	H	B	H	A	B	A	B	A	B	B	A	A	B	H	A	B	H	B	H	A	A	A	B	B	A
S01_35410432	B	B	B	A	A	A	B	B	B	B	B	B	A	B	H	A	B	B	B	B	A	B	B	B	H	B	H	H	B	H	B	A	B	B	A	H	B	H	A	B	B	B	A	A	A	A	B	B	A
S01_35440693	B	B	.	A	A	A	B	B	B	B	B	B	A	.	A	A	B	.	B	B	A	B	B	.	B	.	.	A	B	A	B	A	B	.	.	B	B	A	A	B	B	B	A	A	A	.	B	B	A
S01_35523855	B	B	B	A	A	A	B	B	B	B	B	B	H	B	A	A	B	B	B	B	A	B	H	B	H	B	H	A	B	A	B	A	B	B	A	A	B	H	A	B	B	B	A	A	H	A	B	B	A
S01_35550983	B	H	B	A	A	A	B	B	B	B	B	B	A	B	A	H	B	B	B	B	A	B	B	B	H	B	H	A	B	H	B	A	B	B	A	A	B	H	A	B	B	B	A	A	A	A	B	B	A
S01_35551101	B	H	B	A	A	A	B	B	B	B	B	B	A	B	A	H	B	B	B	B	A	B	B	B	H	B	H	A	B	H	B	A	B	B	A	A	B	H	H	B	B	B	A	A	A	A	B	B	A
S01_35591013	B	B	B	H	H	H	B	B	B	B	B	B	H	B	A	H	B	.	B	B	A	B	B	B	H	B	H	A	B	A	B	A	B	B	A	A	B	H	A	B	B	B	A	A	A	A	B	B	H
S01_35591014	B	B	B	H	H	H	B	B	B	B	B	B	H	B	A	H	B	.	B	B	A	B	B	B	H	B	H	A	B	A	B	A	B	B	A	A	B	H	A	B	B	B	A	A	A	A	B	B	H
S01_35603435	B	B	B	A	A	A	B	B	B	B	B	B	A	B	A	A	B	B	B	B	H	B	B	B	H	B	H	H	B	A	B	A	B	B	A	A	B	H	A	B	B	B	H	A	A	A	B	B	A
S01_35623315	B	B	B	A	A	A	B	B	B	B	B	B	A	B	A	A	B	B	B	B	A	H	B	B	H	B	H	A	B	A	B	A	B	B	A	H	B	H	A	B	B	B	A	A	A	A	B	B	A
S01_35638983	B	B	B	H	A	A	B	B	B	B	B	B	H	B	A	A	B	B	B	B	H	B	B	B	H	B	H	A	B	A	B	A	B	B	A	A	B	H	A	B	B	B	A	A	A	A	B	B	A
S01_35675200	B	B	B	A	A	A	B	B	B	B	B	B	A	H	A	A	B	B	B	B	H	B	B	B	H	B	H	A	B	A	B	A	B	B	A	A	B	H	H	B	B	B	A	A	A	A	B	B	A
S01_35675208	B	B	B	A	A	A	B	B	B	B	B	B	A	H	A	A	B	B	B	B	H	B	B	B	H	B	H	A	B	A	B	A	B	B	A	A	B	H	H	B	B	B	A	A	A	A	B	B	A
S01_35675312	B	B	B	A	A	A	B	B	B	B	B	B	A	B	A	A	B	B	B	B	H	B	B	B	H	B	H	A	B	A	B	A	B	B	A	A	B	H	A	B	B	B	A	A	A	A	B	B	A
S01_35675346	B	B	B	A	A	A	B	B	B	B	B	B	A	B	A	A	B	B	B	B	H	B	B	B	H	B	H	A	B	A	B	A	B	B	A	A	B	H	A	B	B	B	A	A	A	A	B	B	A
S01_35675349	B	B	B	A	A	A	B	B	B	B	B	B	A	B	A	A	B	B	B	B	H	B	B	B	H	B	H	A	B	A	B	A	B	B	A	A	B	H	A	B	B	B	A	A	A	A	B	B	A
S01_35675400	B	B	B	A	A	A	B	B	B	B	B	B	A	B	A	H	B	B	B	B	A	B	B	.	H	B	H	H	B	A	.	A	.	.	A	A	B	H	A	B	B	B	A	A	A	A	B	H	A
S01_35675405	B	B	B	A	A	A	B	B	B	B	B	B	A	B	A	H	B	B	B	B	A	B	B	.	H	B	H	H	B	A	.	A	.	.	A	A	B	H	A	B	B	B	A	H	A	A	B	H	A
S01_35675439	B	B	B	A	A	A	B	B	B	B	B	B	A	B	A	H	B	B	B	B	A	B	B	.	H	B	H	H	B	A	.	A	.	.	A	A	B	H	A	B	B	B	A	A	A	A	B	H	A
S01_35675558	B	B	B	A	A	A	B	B	B	B	B	B	A	B	A	H	B	B	B	B	A	B	B	.	H	B	H	H	B	A	.	A	.	.	A	A	B	H	A	B	H	B	A	A	A	A	B	H	A
S01_35819720	B	B	B	A	A	A	B	B	B	B	B	B	H	B	A	A	B	B	B	B	A	B	B	B	H	B	H	A	B	H	B	A	B	B	A	A	B	H	A	B	B	B	A	A	A	A	B	.	A
S01_36218810	B	B	B	H	A	H	B	B	B	H	.	B	A	B	A	A	B	B	B	B	A	B	B	B	H	B	H	A	B	B	B	A	B	H	A	A	B	H	A	B	B	B	A	A	A	A	B	B	A
S01_36289792	B	B	H	A	A	A	B	B	B	B	B	B	A	B	A	A	B	B	B	B	A	B	B	B	H	B	H	A	B	B	B	A	B	B	A	A	B	H	H	B	B	B	A	A	A	A	B	B	A
S01_36514709	B	B	B	H	A	A	B	B	B	B	B	H	A	H	A	A	B	B	B	B	A	B	B	B	H	B	H	A	B	B	B	A	B	B	H	A	B	H	A	B	B	B	A	A	A	A	B	.	A
S01_36514799	B	B	B	H	A	A	B	B	B	B	B	H	A	H	A	A	B	B	B	B	A	B	B	B	H	B	H	A	B	B	B	A	B	B	H	A	B	H	A	B	B	B	A	A	H	A	B	.	A
S01_36557280	B	B	B	A	A	H	B	B	B	B	B	B	A	B	A	A	B	B	B	B	A	B	B	B	H	B	H	A	B	B	B	A	B	B	A	A	B	H	A	B	B	B	H	A	A	H	H	B	A
S01_36625551	B	B	B	A	A	A	B	B	B	B	B	B	A	B	A	A	B	B	B	B	A	B	B	B	H	B	H	A	B	B	B	A	B	B	A	H	B	H	A	B	B	B	A	A	A	A	B	B	A
S01_36625590	B	B	B	A	A	A	B	B	B	B	B	B	A	B	A	A	B	B	B	B	A	B	B	B	H	B	H	A	B	B	B	A	B	B	A	H	B	H	A	B	B	B	A	A	A	A	B	B	A
S01_36625635	B	B	B	A	A	A	B	B	B	B	B	B	A	B	A	A	B	B	B	B	A	B	B	B	H	B	H	A	B	B	B	A	B	B	A	A	B	H	A	B	B	B	A	A	A	A	B	B	A
S01_36625670	B	B	B	A	A	A	B	B	B	B	B	B	A	B	A	A	B	B	B	B	A	B	B	B	H	B	H	A	B	B	B	A	B	B	A	A	B	H	A	B	B	B	A	A	A	A	B	B	A
S01_36640917	B	B	B	H	A	H	B	B	B	B	.	B	A	B	A	A	B	B	B	B	A	B	B	B	H	B	H	A	B	B	B	A	B	B	H	H	B	H	H	B	B	B	A	A	A	A	B	B	H
S01_36698084	B	B	B	A	A	A	B	B	B	B	B	B	A	B	A	A	B	B	B	B	H	B	B	B	H	B	H	A	B	B	B	A	B	B	A	A	B	H	A	B	B	B	A	A	A	A	B	B	H
S01_36698115	B	B	B	A	A	A	B	B	B	B	B	B	A	B	A	A	B	B	B	B	H	B	B	B	H	B	H	A	B	B	B	A	B	B	A	A	B	H	A	B	B	B	A	A	A	A	B	B	H
S01_36732975	B	.	H	A	A	A	B	H	.	B	B	B	A	B	A	A	.	.	B	B	A	B	B	B	H	B	H	A	B	B	B	A	.	B	A	A	B	A	A	.	B	B	A	A	A	A	B	.	A
S01_36783614	B	B	B	A	A	A	B	B	B	B	B	B	A	B	A	A	B	B	B	B	A	B	B	B	H	B	H	A	B	B	B	A	B	B	A	A	B	H	H	B	B	B	A	A	A	A	B	B	A
S01_36815359	B	B	B	A	A	A	B	B	B	B	B	B	A	B	A	A	B	B	B	B	A	B	B	B	H	B	H	A	B	B	B	A	B	B	A	H	B	H	A	B	B	B	H	A	A	A	B	B	A
S01_36815462	B	B	B	A	A	A	B	B	B	B	B	B	A	B	H	A	B	B	B	B	A	B	B	B	H	B	H	A	B	B	B	A	B	B	A	H	B	H	A	B	B	B	H	A	A	A	B	B	A
S01_36832863	B	B	B	A	A	A	B	B	B	B	B	B	A	B	A	A	B	B	B	B	H	B	B	B	H	B	H	A	B	B	B	A	B	B	A	A	B	H	A	B	B	B	A	A	A	A	B	B	A
S01_36832865	B	B	B	A	A	A	B	B	B	B	B	B	A	B	A	A	B	B	B	B	H	B	B	B	H	B	H	A	B	B	B	A	B	B	A	A	B	H	A	B	B	B	A	A	A	A	B	B	A
S01_36832962	B	B	B	A	A	A	B	B	B	B	B	B	A	B	A	A	B	B	B	B	A	B	B	B	H	B	H	A	B	B	B	A	B	B	A	A	B	H	A	B	B	B	A	A	A	A	B	B	A
S01_36833033	B	B	B	H	A	A	B	B	B	B	B	B	A	B	A	A	B	B	B	B	A	B	B	B	H	B	H	A	B	B	B	A	B	B	A	A	B	H	A	B	B	B	A	A	A	A	B	B	A
S01_36860677	B	B	B	A	A	H	B	B	B	B	B	B	A	H	A	A	B	B	B	B	A	B	B	B	H	B	H	A	B	B	B	A	B	B	A	A	B	H	A	B	B	B	A	A	A	A	B	B	H
S01_36886654	B	B	B	A	A	A	B	B	B	B	B	B	A	B	A	A	B	H	B	B	A	B	B	B	H	B	H	A	B	B	B	A	B	B	H	A	B	H	A	B	B	B	A	A	A	A	B	B	A
S01_36886771	B	B	B	A	A	A	B	B	B	B	B	B	A	B	A	A	B	B	B	B	A	B	B	B	H	B	H	A	B	B	B	A	B	B	H	A	B	H	A	B	B	B	A	A	A	A	B	B	A
S01_36924681	B	B	B	A	A	A	B	B	B	B	B	B	A	B	A	A	B	B	B	H	H	B	B	B	H	B	H	A	B	B	B	A	B	B	A	A	B	H	A	B	B	B	A	A	A	A	B	B	A
S01_37548087	B	B	B	H	A	A	B	B	B	B	B	B	A	B	A	A	B	B	B	B	A	.	B	H	H	B	H	A	B	H	B	H	B	H	A	A	B	B	A	B	B	B	A	A	A	A	B	B	A
S01_37562894	B	B	B	A	A	A	B	B	B	B	B	H	A	B	A	A	B	B	B	B	A	B	B	B	H	B	H	A	B	B	B	A	B	B	A	A	B	B	A	B	B	B	A	A	A	A	B	B	A
S01_37758997	B	B	B	A	A	A	B	B	B	B	B	B	A	B	A	A	B	B	B	B	A	B	B	B	H	B	H	A	B	B	B	A	B	B	A	A	B	B	A	B	B	B	A	A	A	A	B	B	A
S01_37807848	B	B	B	A	A	A	B	B	B	B	B	B	A	B	A	A	B	B	B	B	H	B	B	B	H	B	H	A	B	B	B	A	B	B	A	H	B	B	A	B	B	B	H	A	A	A	B	B	A
S01_40222881	B	B	B	A	A	B	B	B	B	B	B	B	A	B	A	A	A	B	B	B	A	B	B	B	H	B	H	B	B	B	B	A	B	B	A	A	B	B	A	B	B	B	A	A	A	A	B	B	A
S01_40222938	B	B	B	A	A	B	B	B	B	B	B	B	A	B	A	A	A	B	B	B	A	B	B	B	H	B	H	B	B	B	B	A	B	B	A	A	B	B	A	B	B	B	A	A	A	A	B	B	H
S01_40251022	B	B	B	A	A	B	B	B	B	B	B	B	A	B	A	A	A	B	H	B	A	B	B	B	H	B	H	B	B	B	B	A	B	.	A	A	B	B	A	B	B	B	A	A	A	A	B	B	A
S01_40251173	B	B	B	A	A	B	B	B	B	B	B	B	A	B	A	A	A	B	B	B	A	B	B	B	H	B	H	B	B	B	B	A	B	.	A	A	B	B	A	B	B	B	A	A	A	A	B	B	A
S01_40262023	B	B	B	A	A	B	B	B	B	B	B	H	A	B	A	A	A	B	B	B	A	B	B	B	H	B	H	B	B	B	B	A	B	.	A	H	B	.	A	B	.	H	A	A	A	A	B	B	A
S01_40302441	B	B	B	A	A	B	B	B	B	B	H	B	A	B	A	A	A	B	B	B	A	B	B	B	H	B	H	B	B	B	B	A	B	B	A	A	B	B	A	B	B	B	A	A	A	A	B	H	H
S01_40302600	B	B	B	A	A	B	B	B	B	B	H	B	A	B	A	A	A	B	B	B	A	B	B	B	H	B	H	B	B	B	B	A	B	B	A	A	B	B	A	B	B	B	A	A	A	A	B	H	H
S01_40302717	B	B	B	A	A	B	B	B	B	B	B	B	A	.	A	A	A	B	B	B	A	H	B	B	H	B	H	H	B	B	B	A	B	B	A	A	B	B	A	B	B	B	A	A	A	A	B	B	A
S01_40302723	B	B	B	A	A	B	B	B	B	B	B	B	A	.	A	A	A	B	B	B	A	H	B	B	H	B	H	H	B	B	B	A	B	B	A	A	B	B	A	B	B	B	A	A	A	A	B	B	A
S01_41176370	B	B	B	A	A	B	B	B	B	B	B	B	A	B	A	A	A	B	B	B	A	B	B	B	H	B	H	B	B	B	B	A	B	B	A	A	B	B	A	B	B	B	A	A	A	A	B	B	A
S01_41176438	B	B	B	A	A	B	B	B	B	B	B	B	A	B	A	A	A	B	B	B	A	B	B	B	H	B	H	B	B	B	B	A	B	B	A	A	B	B	A	B	B	B	A	A	A	A	B	B	A
S01_41777268	B	B	B	A	A	B	B	B	B	B	B	B	H	.	.	A	A	B	B	B	A	H	B	B	H	.	H	B	B	B	B	A	B	B	A	A	B	B	A	B	B	B	A	A	A	A	B	B	A
S01_41809598	B	B	H	A	A	B	B	B	B	B	B	B	A	B	A	A	A	H	B	B	A	B	B	.	H	B	H	.	B	B	.	A	B	B	A	A	H	B	A	B	B	B	A	A	A	A	B	B	A
S01_41817829	B	B	B	A	A	B	B	B	B	B	B	B	A	B	A	H	A	B	B	B	A	B	B	B	H	B	H	B	B	B	B	A	B	B	A	A	B	B	A	B	B	B	A	A	A	A	B	B	A
S01_41852627	B	B	B	A	A	B	B	B	B	B	B	B	A	B	A	A	A	B	B	B	A	H	B	B	H	B	H	B	B	B	B	A	B	B	H	A	B	B	H	H	B	B	A	A	A	H	B	B	A
S01_41852729	B	B	B	A	A	B	B	B	B	B	B	B	A	B	A	H	A	B	B	B	A	B	B	B	H	B	H	B	B	B	B	A	B	B	H	A	B	B	H	B	B	B	A	A	A	H	B	B	A
S01_41882611	B	B	B	A	A	B	B	B	B	B	B	B	A	B	A	A	A	B	B	B	A	B	B	B	H	B	H	B	B	B	B	A	B	B	A	A	B	B	A	B	B	B	A	A	A	A	B	B	A
S01_41894289	B	B	B	A	A	B	B	B	B	B	B	B	A	B	H	A	A	B	B	B	H	H	B	B	H	B	H	B	B	B	B	A	H	B	A	A	B	B	A	B	B	B	A	A	A	A	B	B	A
S01_41950665	B	B	B	A	A	B	B	B	B	B	H	B	A	B	A	A	A	B	B	B	A	B	B	B	H	B	H	B	B	B	B	A	B	B	H	A	B	B	A	B	B	B	A	A	A	A	B	.	A
S01_42142576	B	B	B	A	A	B	B	B	B	H	B	B	A	B	H	H	A	B	B	B	A	B	B	B	H	B	H	B	B	B	B	A	B	H	A	A	B	B	A	B	B	B	A	A	A	A	B	B	A
S01_42142671	B	B	B	A	A	B	B	B	B	H	B	B	A	B	H	H	A	B	B	B	A	B	B	B	H	B	H	B	B	B	B	A	.	.	A	A	B	B	A	B	B	B	A	A	A	A	B	B	A
S01_42207590	B	B	B	A	A	B	B	B	B	B	B	B	A	B	A	A	A	B	B	B	A	B	B	B	H	B	H	B	B	B	B	A	B	B	A	A	B	B	A	B	B	B	A	A	A	A	B	B	A
S01_42207808	B	B	B	A	A	B	B	B	B	B	B	B	.	B	A	A	H	B	B	B	A	.	B	H	H	B	H	B	B	B	B	A	B	.	A	.	B	B	A	B	B	B	A	A	A	A	B	B	A
S01_42207936	B	B	B	A	A	B	B	B	B	B	B	B	A	B	A	A	H	B	B	B	A	B	B	H	H	B	H	B	B	B	B	A	B	B	A	A	B	B	A	B	B	B	A	A	A	A	B	B	A
S01_42208166	B	B	B	A	A	B	B	B	B	B	B	B	A	B	A	A	A	B	B	B	A	B	B	B	H	H	H	B	B	B	B	A	B	B	A	A	B	B	A	B	B	B	A	A	A	A	B	B	A
S01_42326081	B	B	B	A	A	.	B	B	.	B	B	B	A	B	A	A	A	B	B	B	A	B	B	B	H	B	H	B	B	B	B	A	B	B	A	A	B	B	A	B	B	B	A	A	A	A	H	B	A
S01_42367784	B	B	B	A	A	B	B	B	B	B	B	B	H	H	H	H	A	B	B	B	A	H	B	B	H	B	H	B	B	B	B	A	B	B	A	A	B	B	A	B	B	B	A	A	A	A	B	B	A
S01_42472078	B	B	B	A	H	B	B	B	B	B	B	B	A	B	A	A	A	B	B	B	H	B	B	B	H	B	H	B	B	B	B	A	B	B	A	A	B	B	A	B	B	B	A	A	A	A	B	B	A
S01_42525477	B	B	B	A	A	B	B	B	B	B	H	B	A	B	A	A	A	B	B	B	A	B	B	B	H	B	H	B	B	B	B	A	B	B	A	A	B	B	A	B	B	B	A	A	A	A	B	B	A
S01_42531108	B	B	B	A	A	B	B	B	B	B	B	B	A	B	A	A	A	B	B	B	A	B	B	H	H	B	H	B	B	B	B	A	B	H	A	A	B	B	A	B	B	B	A	A	A	A	B	B	A
S01_42557941	B	B	B	A	A	B	B	B	B	B	B	B	A	B	A	A	A	B	B	B	A	B	B	B	H	B	H	B	B	B	B	A	B	B	A	A	B	B	A	B	B	B	A	A	A	A	B	B	A
S01_42606602	B	.	.	A	A	B	.	B	H	B	.	B	.	.	.	A	A	B	H	B	A	.	B	B	H	.	H	B	B	B	.	A	B	B	A	A	B	.	A	B	B	B	A	.	A	H	B	.	H
S01_42645954	B	B	B	.	A	B	B	B	B	B	B	B	A	B	A	A	A	B	B	B	.	B	B	.	H	B	H	B	B	B	B	A	B	B	A	A	B	B	A	B	B	B	A	A	A	H	B	B	A
S01_42657051	B	B	B	A	A	B	B	B	B	B	B	B	A	B	A	H	A	B	B	B	A	B	B	B	H	B	H	B	B	B	B	A	B	B	A	A	B	B	A	B	B	B	A	A	A	A	B	B	A
S01_42657222	B	B	B	A	A	B	B	B	B	B	B	B	A	B	A	H	A	B	B	B	A	B	B	B	H	B	H	B	B	B	B	A	B	B	A	A	B	B	A	B	B	B	A	A	A	A	B	B	A
S01_42657227	B	B	B	A	A	B	B	B	B	B	B	B	A	B	A	H	A	B	B	B	A	B	B	B	H	B	H	B	B	B	B	A	B	B	A	A	B	B	A	B	B	B	A	A	A	A	B	B	A
S01_42685229	.	.	B	A	A	H	B	B	B	B	B	B	A	B	A	A	A	B	B	B	.	.	B	H	H	B	.	B	B	B	B	A	B	B	A	A	B	B	A	H	B	B	A	A	A	A	B	B	A
S01_42685261	.	.	.	A	A	H	B	B	B	B	B	B	A	B	A	A	A	B	B	B	.	.	B	H	H	B	.	B	B	B	B	A	B	B	A	A	B	B	A	H	B	B	A	A	A	A	B	B	A
S01_42750955	B	B	B	A	A	B	B	B	B	B	B	B	A	B	A	A	A	B	B	B	A	B	B	B	H	B	H	B	B	B	B	A	B	B	A	A	B	B	A	B	B	B	A	A	A	A	B	B	A
S01_42820711	B	B	B	A	A	B	B	B	B	B	B	B	A	B	A	A	A	B	B	B	A	B	B	B	H	B	H	B	B	B	B	A	B	B	A	A	B	B	A	B	B	H	A	A	A	A	B	B	H
S01_42849033	B	H	B	A	A	.	H	B	B	B	B	B	A	B	A	A	A	B	B	B	A	.	B	B	H	B	H	B	B	H	.	A	B	H	A	H	B	B	A	B	B	B	A	A	A	A	B	B	A
S01_43087066	B	H	H	A	A	B	B	B	B	B	B	B	A	B	A	A	H	H	B	B	H	B	B	B	H	B	H	B	B	B	B	A	B	.	A	A	B	B	A	B	B	B	A	A	H	A	B	B	A
S01_43087161	B	B	H	A	A	B	B	B	B	B	B	B	A	B	A	A	H	H	B	B	H	B	B	B	H	B	H	B	B	B	B	A	B	H	A	A	B	B	A	B	B	B	A	A	H	A	B	B	H
S01_43087214	B	H	H	A	A	B	B	B	B	B	B	B	A	B	A	A	H	H	B	B	H	B	B	B	H	B	H	B	B	B	B	A	B	.	A	A	B	B	A	B	B	B	A	A	H	A	B	B	A
S01_43133021	B	B	H	A	A	B	.	B	B	B	B	.	A	.	A	A	.	B	.	B	A	.	H	.	H	.	H	B	B	B	B	A	.	B	A	A	B	.	.	.	B	B	A	A	A	A	B	.	A
S01_43133066	B	B	H	A	A	B	B	H	B	B	B	.	A	B	A	A	A	B	H	B	A	B	B	B	H	B	H	B	B	B	B	A	B	B	A	A	B	B	H	B	B	B	A	A	A	A	B	B	A
S01_43133131	B	B	H	.	A	B	B	B	B	B	B	.	A	.	A	A	.	B	.	B	A	.	B	.	H	B	H	B	B	B	B	A	.	B	A	A	B	.	.	.	B	B	A	H	A	A	B	.	A
S01_43158133	B	B	H	A	A	.	B	B	B	B	B	B	A	B	A	A	.	B	B	B	A	.	B	B	H	B	H	B	B	B	B	A	B	.	A	.	B	B	.	B	B	B	A	H	A	A	B	B	A
S01_43248316	B	B	H	H	A	B	B	B	H	B	B	B	H	B	A	A	A	B	B	B	H	B	B	B	H	B	A	B	B	B	H	H	B	B	A	A	B	B	A	B	B	B	A	A	A	A	B	B	A
S01_43248380	B	B	H	A	A	B	.	B	B	B	B	.	H	B	A	A	A	B	B	B	H	B	B	B	.	B	H	.	B	B	.	H	B	B	H	A	B	B	.	B	B	B	.	A	.	A	.	B	A
S01_43555586	B	B	B	A	A	B	B	B	B	B	B	B	A	B	A	A	A	B	B	B	A	H	B	B	H	B	H	B	B	B	B	A	B	B	A	H	B	B	A	B	B	B	A	A	A	H	B	B	A
S01_43555655	B	B	B	A	A	B	B	B	B	B	B	B	A	B	A	A	A	B	B	B	A	H	B	B	H	B	H	B	B	B	B	A	B	B	A	H	B	B	A	B	B	B	A	A	A	H	B	B	A
S01_43579230	B	B	H	A	A	B	B	B	B	B	B	B	A	B	A	A	A	B	B	B	A	B	B	B	H	B	H	B	B	B	B	A	B	B	A	A	B	B	A	B	B	B	A	A	A	A	B	B	A
S01_43589777	B	B	H	A	A	B	B	B	B	B	B	B	.	B	A	A	A	B	B	B	H	.	B	B	H	B	H	B	H	B	B	.	B	B	A	A	B	B	A	B	B	B	A	A	A	A	B	H	A
S01_43589797	B	B	H	A	A	B	B	B	B	B	B	B	.	B	A	A	A	B	B	B	H	.	B	B	H	B	H	B	H	B	B	.	B	B	A	A	B	B	A	B	B	B	A	A	A	A	B	H	A
S01_43589921	B	B	H	A	A	B	B	B	B	B	B	B	A	B	A	A	A	B	B	B	A	.	B	B	H	B	H	B	H	B	B	A	B	B	A	A	B	B	A	B	B	B	A	A	A	A	B	H	A
S01_43648944	B	B	H	A	A	B	B	B	B	B	H	B	A	B	A	A	A	B	B	B	H	B	B	B	A	B	H	B	B	B	B	H	B	B	A	A	B	B	A	B	B	B	A	A	A	A	B	.	H
S01_43661508	B	B	H	A	A	B	B	B	B	B	B	B	A	B	A	A	A	B	B	B	A	B	B	B	H	B	H	B	B	B	B	A	B	B	A	A	B	B	A	B	B	B	A	A	A	A	B	B	A
S01_43760651	B	B	H	A	A	B	B	B	B	B	B	B	A	B	A	A	A	B	B	B	H	B	B	B	H	B	H	B	B	B	B	A	B	B	A	A	B	B	A	B	B	B	A	A	A	A	B	B	A
S01_43767804	B	B	H	A	A	B	B	B	B	B	B	B	H	B	A	A	A	B	B	B	A	B	B	B	H	B	H	B	B	B	B	A	B	B	H	A	B	B	A	B	B	B	A	A	A	A	B	B	A
S01_43774171	B	B	H	A	A	B	B	B	B	B	B	B	A	B	A	A	A	B	B	B	A	B	B	B	H	B	H	B	B	B	B	H	B	B	A	H	B	B	A	H	B	B	A	A	A	A	B	B	A
S01_43887693	B	B	H	A	A	B	B	B	B	B	B	B	H	B	A	A	A	B	B	B	A	B	B	B	H	B	H	B	B	B	B	A	B	B	A	A	B	B	A	B	B	B	A	A	A	A	B	B	A
S01_43887899	B	B	H	A	A	B	B	B	B	B	B	B	A	B	A	H	H	B	B	B	A	B	B	B	H	B	H	B	B	B	B	A	B	B	A	A	B	B	A	B	B	B	A	A	A	A	B	B	A
S01_43953038	B	B	H	A	A	B	B	B	B	B	B	B	A	H	A	A	A	B	B	B	A	B	B	B	H	B	B	B	B	B	B	A	H	H	A	A	B	B	A	B	B	B	A	A	A	A	B	B	A
S01_43976057	B	B	H	H	A	B	B	B	B	B	B	B	A	B	A	A	A	H	B	B	A	B	B	B	H	B	B	B	B	B	B	A	B	B	A	A	B	B	A	B	B	B	A	A	A	A	B	B	A
S01_44111381	B	B	H	A	A	B	B	B	B	B	B	H	A	B	B	A	A	.	B	B	H	B	A	.	H	B	B	B	B	B	H	A	B	B	A	A	H	B	A	B	B	B	A	A	A	A	B	B	A
S01_44257695	B	B	H	A	H	B	B	B	B	B	H	B	A	B	B	A	A	B	B	B	H	B	A	B	H	B	B	B	H	B	.	A	B	B	H	H	B	B	H	H	B	B	A	A	A	A	B	H	A
S01_44257788	B	B	H	A	H	B	B	B	B	.	H	B	A	B	B	A	A	B	B	B	.	B	A	B	H	.	.	B	B	B	.	A	B	.	H	H	B	B	.	H	B	B	A	A	A	A	B	H	A
S01_44282326	B	B	H	A	A	B	H	H	B	B	B	B	H	B	B	A	A	B	B	B	A	.	A	B	H	B	B	B	B	.	B	A	H	B	A	A	B	B	A	B	B	B	H	A	A	A	B	B	A
S01_44308351	B	B	H	A	A	B	B	B	B	.	B	B	H	B	B	A	A	B	B	B	A	B	H	B	H	B	B	B	B	B	B	A	B	.	A	H	B	B	A	B	B	.	A	A	A	A	B	B	A
S01_47912451	B	B	A	A	A	B	B	A	B	B	A	A	A	H	B	A	A	B	B	B	A	H	A	B	B	B	B	B	B	A	B	A	H	B	A	A	B	H	A	B	A	B	A	B	H	A	B	H	A
S01_48729931	B	B	H	A	H	B	B	A	B	B	H	A	A	A	B	A	A	B	B	B	A	B	A	H	B	B	B	B	B	A	B	A	A	B	A	A	B	H	A	B	A	B	A	B	H	A	B	B	A
S01_48752161	H	B	H	A	H	B	B	A	B	B	A	A	A	A	H	B	A	B	B	B	A	B	A	H	B	H	B	B	B	A	B	A	A	B	A	A	B	H	A	B	A	B	A	B	H	A	B	B	A
S01_48862039	B	B	H	A	A	B	B	A	H	H	A	A	A	A	B	B	A	B	B	B	A	B	A	H	H	A	B	B	B	H	B	A	A	B	A	A	B	H	A	B	A	B	A	B	H	A	B	B	A
S01_48862137	B	B	H	A	A	B	H	A	H	H	A	A	A	A	B	B	A	B	B	B	A	B	A	H	B	A	B	B	B	H	B	A	A	B	A	A	B	H	A	B	A	B	A	B	H	A	B	B	A
S01_48909076	B	.	H	A	A	.	B	A	B	B	A	A	H	H	B	B	A	.	B	B	A	B	A	.	B	A	H	B	B	H	B	A	A	B	A	H	B	H	A	B	A	B	A	B	H	A	B	H	A
S01_48983513	H	B	H	A	A	H	B	A	H	B	A	A	A	A	H	B	A	B	B	B	A	B	A	H	B	A	B	B	B	H	H	A	A	B	A	A	B	H	A	H	A	B	A	B	H	A	B	B	A
S01_48983548	B	B	H	A	A	B	B	A	H	B	A	A	A	A	H	B	A	B	B	B	A	B	A	H	B	A	B	B	B	H	B	A	A	B	A	A	B	H	A	B	A	B	A	B	H	A	B	B	A
S01_48983568	B	B	H	A	A	B	B	A	H	B	A	A	A	A	H	B	A	B	B	B	A	B	A	H	B	A	B	B	B	H	B	A	A	B	A	A	B	H	A	B	A	B	A	B	H	A	B	B	A
S01_49074816	B	B	H	A	A	H	B	A	B	B	A	A	A	A	B	B	A	B	.	H	H	.	A	H	B	A	B	B	H	H	B	A	H	B	A	A	B	B	A	B	A	.	A	B	H	H	B	B	A
S01_49075058	B	B	H	A	A	B	B	A	B	B	A	A	A	A	B	B	A	B	B	H	H	.	A	H	B	A	B	B	H	H	B	A	H	.	A	A	B	B	A	B	A	.	A	B	H	H	B	B	A
S01_49483594	B	B	H	A	A	A	B	A	B	H	A	A	A	H	A	B	A	B	B	B	A	B	A	.	B	A	B	.	B	A	.	H	A	B	A	A	A	B	A	B	A	B	H	B	H	A	B	B	A
S01_49493856	B	B	H	A	A	A	B	A	B	B	H	A	A	A	A	B	A	H	B	B	A	.	A	H	B	A	B	B	.	H	H	A	A	B	A	A	A	B	H	B	A	B	A	B	H	A	B	H	A
S01_49493882	B	B	H	A	A	A	B	A	B	B	A	A	A	A	A	B	A	H	B	B	A	.	A	H	B	A	B	B	.	H	H	A	A	B	A	A	A	B	H	B	A	B	A	B	H	A	B	H	A
S01_49962187	B	B	B	A	A	A	B	A	A	B	A	A	A	A	A	B	A	H	B	A	A	B	A	H	B	A	B	B	B	H	B	H	A	B	A	A	A	B	A	B	A	B	A	B	A	A	A	B	H
S01_49989992	H	H	B	H	A	A	B	A	A	B	A	A	A	A	A	B	.	A	B	A	A	.	A	H	B	A	B	B	B	A	B	H	A	B	A	A	A	B	A	B	A	B	A	B	A	A	A	B	A
S01_50069005	H	B	B	A	A	A	B	A	A	B	A	A	A	A	A	B	A	A	H	A	A	B	A	H	B	A	B	B	B	A	B	H	A	B	A	A	A	B	A	B	A	B	A	B	A	A	A	B	A
S01_50226259	H	B	B	A	A	A	H	A	A	H	A	A	A	A	A	H	A	A	H	A	A	B	A	A	B	A	B	B	B	A	B	H	A	B	A	A	B	B	A	H	A	B	A	B	A	A	A	B	A
S01_50226297	H	B	B	A	A	A	H	A	A	H	A	A	A	A	A	B	A	A	H	A	A	B	A	A	B	A	B	B	B	A	B	H	A	B	A	A	B	B	A	H	A	B	A	B	A	A	A	B	A
S01_50226319	H	B	B	A	A	A	H	A	A	H	A	A	A	A	A	B	A	A	H	A	A	B	A	A	B	A	B	B	B	A	B	H	A	B	A	A	B	B	A	H	A	B	A	B	A	A	A	B	A
S01_50249133	B	B	B	H	A	A	B	H	A	B	A	A	A	A	A	B	H	A	B	A	A	B	A	H	B	A	B	B	B	A	B	H	H	B	A	A	B	B	A	B	A	B	A	B	A	A	A	B	A
S01_50249225	B	B	B	H	A	A	B	H	A	H	A	A	A	A	A	B	H	A	B	A	A	B	A	H	B	A	B	B	B	A	B	H	A	B	A	A	B	B	A	B	A	B	A	B	A	A	A	B	A
S01_50288956	B	B	B	A	A	A	B	A	A	B	H	A	A	.	A	B	A	H	B	A	A	B	A	H	B	A	B	B	B	A	H	H	A	B	A	A	B	B	A	B	A	B	A	B	A	A	A	B	B
S01_50307247	B	B	B	A	.	H	B	.	A	B	A	A	H	A	A	B	A	A	B	A	A	B	A	H	B	.	B	B	B	A	B	H	A	B	A	.	B	B	A	B	A	B	A	B	A	.	A	B	B
S01_50307277	B	B	B	A	.	A	B	.	A	H	A	A	H	A	A	B	A	A	B	A	A	B	A	H	B	.	B	B	B	A	B	H	A	B	A	.	B	B	A	B	A	B	A	B	A	.	A	B	B
S01_50403915	B	B	B	A	A	H	B	A	H	B	A	A	A	A	A	B	A	A	B	A	A	B	A	H	B	A	B	B	B	A	B	H	A	B	A	A	B	H	A	B	A	H	A	B	A	A	A	B	B
S01_50414247	B	B	B	H	A	A	H	A	A	H	A	A	A	A	A	B	A	A	B	A	A	.	A	.	B	A	.	.	B	A	.	H	A	B	A	A	B	B	A	B	A	B	A	B	A	A	A	B	B
S01_50449734	B	B	B	A	A	A	B	A	A	H	A	H	A	A	A	B	A	A	B	A	A	B	A	A	B	A	B	B	B	A	B	H	A	B	A	A	B	B	A	B	A	B	A	B	A	A	A	B	B
S01_50534454	B	B	B	A	H	A	B	A	A	H	A	A	A	A	B	B	H	A	B	A	A	B	A	H	B	A	A	B	B	A	B	H	A	.	A	A	B	B	A	B	A	B	A	B	A	A	A	B	B
S01_50662723	B	B	B	A	A	A	H	A	A	H	A	A	A	A	B	B	A	A	H	A	A	H	A	A	B	A	A	H	B	A	A	H	A	B	A	A	B	B	A	H	A	B	A	B	A	A	A	B	B
S01_50662757	B	B	B	A	A	A	H	A	A	H	A	A	A	A	B	B	A	A	H	A	A	H	A	A	B	A	A	H	B	A	A	H	A	B	A	A	B	B	A	H	A	B	A	B	A	A	A	B	B
S01_50662813	B	B	B	A	A	A	H	A	A	H	A	A	A	A	B	B	A	A	H	A	A	H	A	A	B	A	A	H	B	H	A	H	A	B	A	A	B	B	A	H	A	B	A	B	A	A	A	B	B
S01_50717718	B	B	B	A	A	A	B	A	A	B	H	A	A	A	B	B	H	A	B	A	A	B	A	H	B	A	A	B	H	A	A	A	A	B	A	A	B	B	A	H	A	B	A	B	A	A	A	B	B
S01_51048113	B	B	B	A	A	A	H	A	A	H	H	B	A	A	B	B	A	A	H	A	A	B	A	A	B	A	A	B	B	A	A	H	A	B	A	B	A	B	A	H	A	B	A	B	A	A	A	B	B
S01_51080932	B	B	A	H	A	A	B	A	A	H	A	B	A	A	B	B	A	.	B	A	A	B	A	.	B	A	A	B	B	A	.	H	A	B	A	B	A	B	A	H	A	B	A	B	A	A	A	B	B
S01_51081074	B	B	A	H	A	A	B	A	A	H	A	B	A	A	B	B	A	.	B	A	A	B	A	.	B	A	A	B	B	A	.	H	A	B	A	B	A	B	A	H	A	B	A	B	A	A	A	B	B
S01_51114537	H	B	A	A	A	A	B	A	A	H	A	B	A	H	B	B	A	A	B	A	A	B	A	A	B	H	A	B	B	A	A	H	A	B	A	B	A	B	A	H	A	B	A	B	A	A	A	B	B
S01_51114633	H	B	A	A	A	A	B	A	A	H	A	B	A	H	B	B	A	A	B	A	A	B	A	A	B	H	A	B	B	A	A	H	A	B	A	B	A	B	A	H	A	B	A	B	A	A	A	B	B
S01_51504234	A	B	A	A	A	A	B	A	A	B	B	B	A	A	B	B	A	A	B	A	A	B	A	A	B	A	A	B	H	A	A	H	A	B	B	B	A	B	A	H	A	B	A	B	A	A	A	B	B
S01_51553552	A	B	A	A	A	A	B	A	A	B	B	B	A	A	B	B	A	A	B	A	A	B	A	H	B	H	A	B	B	A	A	H	A	B	B	B	A	B	A	H	A	B	A	B	A	A	A	B	B
S01_51553553	A	B	A	A	A	A	B	A	A	B	B	B	A	A	B	B	A	A	B	A	A	B	A	H	B	H	A	B	B	A	A	H	A	B	B	B	A	B	A	H	A	B	A	B	A	A	A	B	B
S01_51729223	A	B	A	A	A	A	B	A	A	B	B	B	A	A	B	B	A	A	H	A	A	B	A	A	B	A	A	B	B	A	A	H	A	B	B	B	A	B	A	H	A	A	A	B	A	A	B	B	B
S01_52258523	H	A	A	A	A	A	H	.	A	B	B	H	H	A	B	B	A	A	B	A	A	.	A	H	B	H	A	B	B	H	A	H	A	B	B	B	A	B	A	B	A	A	A	H	A	A	B	B	B
S01_52273739	A	A	A	H	A	A	.	B	A	B	B	B	A	.	B	H	A	A	B	A	H	B	A	A	B	B	H	B	B	A	A	H	.	B	B	B	H	B	A	B	A	A	A	B	A	A	B	.	B
S01_52273805	A	A	A	H	A	H	B	B	A	.	B	B	A	.	B	B	A	A	B	.	H	B	A	A	B	B	H	B	B	A	.	H	.	B	B	B	H	B	A	B	A	A	A	B	A	H	B	.	B
S01_52273956	A	A	A	A	A	A	B	B	A	B	B	B	A	A	B	B	A	A	H	A	H	B	A	A	B	B	H	B	B	A	A	H	A	B	B	B	H	B	A	H	A	A	A	B	A	H	B	B	B
S01_52602686	A	A	A	A	A	H	B	B	A	B	B	B	A	A	B	B	.	B	B	A	A	B	A	A	B	H	A	A	B	A	A	H	A	B	B	B	A	B	A	B	A	A	A	B	A	A	H	B	B
S01_52608387	A	A	A	A	A	B	B	B	A	B	B	B	A	A	B	B	A	B	B	A	A	H	A	A	B	B	A	A	B	A	A	H	A	B	B	B	A	B	A	B	A	A	A	B	A	A	B	B	B
S01_52639433	A	A	A	A	A	B	B	H	H	B	B	B	A	A	B	B	A	B	B	H	A	H	A	A	B	B	A	H	B	A	A	H	A	B	B	B	A	H	A	B	A	A	A	B	A	A	B	B	B
S01_52842275	A	A	A	A	A	B	B	B	A	B	B	B	A	A	B	B	A	B	B	A	A	B	A	A	B	B	A	A	B	A	A	H	H	B	B	B	A	B	A	B	A	A	A	B	A	A	B	B	B
S01_53720733	A	A	A	A	B	B	B	B	A	B	B	B	B	A	B	B	A	B	B	A	A	B	B	A	B	B	A	A	B	A	A	A	A	B	B	B	A	B	B	B	A	A	A	B	A	B	B	A	B
S01_53738746	H	A	A	A	B	B	B	B	H	B	B	B	B	A	B	B	A	B	H	A	A	B	B	A	B	B	A	A	B	A	A	A	A	B	B	B	A	B	B	B	A	A	H	B	A	B	B	A	B
S01_54139494	H	A	A	A	B	B	B	B	A	H	B	B	B	H	B	B	B	B	B	A	A	B	B	A	B	B	A	A	B	A	H	A	A	B	B	B	A	B	B	B	A	A	A	B	A	H	B	A	B
S01_54139591	H	A	A	A	B	B	B	B	A	H	B	B	B	H	B	B	B	B	B	A	A	B	B	A	B	B	A	A	B	A	H	A	A	B	B	B	A	B	B	B	A	A	A	B	A	H	B	A	B
S01_54163451	A	A	A	A	B	B	B	B	A	H	B	B	B	A	B	B	B	B	B	A	A	B	B	A	B	B	A	A	B	A	A	A	A	B	B	B	A	B	B	B	A	A	A	B	A	B	B	A	B
S01_54483369	A	A	A	H	B	B	B	B	A	H	B	B	B	H	B	B	B	B	B	A	H	B	B	A	B	B	H	H	B	A	A	A	B	B	B	B	A	B	B	B	A	A	A	B	A	H	B	A	B
S01_54488684	H	A	A	A	B	B	B	B	A	H	B	B	B	A	B	B	B	B	B	A	A	.	B	A	B	.	A	A	B	A	A	A	B	H	B	.	A	B	B	B	H	A	A	B	A	H	B	A	B
S01_54520823	A	A	H	A	B	B	B	B	A	H	B	B	B	H	B	B	H	B	B	A	A	B	A	H	B	.	A	A	B	A	A	A	B	B	B	H	A	H	B	B	A	A	A	B	A	H	B	A	B
S01_54520891	A	A	H	A	B	B	B	B	A	H	B	B	B	H	B	B	H	B	B	H	A	B	A	H	B	.	A	A	B	A	A	A	B	B	B	H	A	H	B	B	A	A	A	B	A	H	B	A	B
S01_54520958	A	A	A	A	.	B	B	B	A	H	B	B	B	H	B	B	.	B	B	A	.	.	.	A	H	B	A	A	B	.	H	A	.	.	B	B	A	B	B	B	.	.	A	.	A	H	.	A	B
S01_54521045	A	A	A	A	B	B	B	B	A	H	H	B	B	H	B	B	B	B	B	A	A	B	A	A	H	B	A	A	B	A	H	A	B	.	B	B	A	B	B	B	A	.	A	.	A	H	B	A	B
S01_54558891	A	.	A	H	B	B	B	B	A	H	B	.	B	A	B	B	B	B	B	A	.	B	A	.	B	B	A	A	B	A	A	A	B	B	B	.	A	B	B	B	A	A	A	B	A	H	.	A	B
S01_54621259	H	A	A	A	B	B	B	B	A	H	B	B	B	A	B	B	B	B	B	A	A	B	A	A	B	B	A	A	B	A	A	A	B	B	H	B	A	B	B	B	A	A	A	B	A	H	B	A	B
S01_54621260	H	A	A	A	B	B	B	B	A	H	B	B	B	A	B	B	B	B	B	A	A	B	A	A	B	B	A	A	B	A	A	A	B	B	H	B	A	B	B	B	A	A	A	B	A	H	B	A	B
S01_54640508	A	A	A	A	B	B	B	B	A	H	B	B	B	A	B	B	B	B	B	A	A	B	H	A	B	B	A	A	B	A	A	A	B	B	B	B	A	B	B	B	A	A	A	B	A	H	B	A	B
S01_54640552	A	A	A	A	B	B	B	B	A	H	B	B	B	A	B	B	B	B	B	A	A	B	A	A	B	B	A	A	B	A	A	A	B	B	B	B	A	B	B	B	A	A	A	B	A	H	B	A	B
S01_54658057	A	A	A	H	B	B	B	B	A	H	B	B	B	A	B	B	B	B	B	A	A	B	A	A	B	B	A	A	B	A	A	A	B	B	B	B	A	B	B	B	A	A	A	B	A	H	B	A	B
S01_54677979	A	H	A	A	B	B	B	B	A	H	B	B	B	A	B	B	B	B	B	A	A	B	H	A	B	B	A	A	B	H	A	A	B	B	B	B	A	B	B	B	A	A	A	B	A	H	B	A	B
S01_54694122	A	A	A	H	B	B	B	B	A	H	B	H	B	A	B	B	B	B	H	A	A	B	A	A	B	B	A	H	B	A	A	A	B	B	B	B	A	B	B	B	A	A	A	B	H	H	B	A	B
S01_54694218	A	A	H	H	B	B	B	B	A	H	B	B	B	A	B	B	B	B	B	A	H	B	A	A	B	B	A	H	B	A	H	H	B	B	B	B	A	B	B	B	A	A	A	B	H	H	B	H	B
S01_54699803	A	A	A	A	B	B	B	B	A	H	B	B	B	A	B	B	B	B	B	A	A	B	A	A	B	B	A	A	B	A	A	A	B	B	B	B	A	B	B	B	A	A	A	B	A	H	B	A	B
S01_54839001	A	A	A	H	B	B	B	H	A	H	B	B	B	A	B	B	B	B	B	H	H	B	A	A	B	B	A	H	B	A	A	A	B	B	B	B	A	B	B	B	A	A	A	B	A	H	B	A	B
S01_54922417	A	A	A	A	B	B	B	B	A	H	B	H	B	A	B	B	B	B	B	A	A	B	A	A	B	B	A	A	B	A	A	A	B	B	B	B	A	B	B	B	A	A	A	B	A	H	B	A	B
S01_54936011	A	A	A	A	B	B	B	B	A	H	B	B	B	A	B	B	B	B	B	A	H	B	A	A	B	B	A	A	B	A	A	A	B	B	B	B	A	H	B	B	A	A	A	B	A	H	B	A	B
S01_54948643	A	A	A	A	B	B	B	B	A	H	B	B	B	A	B	B	B	B	B	A	H	B	A	A	B	B	A	H	B	A	A	A	B	B	B	B	A	B	B	H	A	A	A	B	A	H	B	A	B
S01_54984406	A	A	A	A	B	B	B	B	A	H	B	B	H	A	B	B	B	B	B	A	.	B	A	A	B	B	A	A	B	A	A	.	B	B	B	B	A	B	B	B	A	A	A	H	A	H	B	A	B
S01_54984525	A	H	A	A	B	B	B	B	A	H	B	B	H	A	B	B	B	B	B	A	.	B	H	A	B	B	A	A	B	A	A	.	B	B	B	B	A	B	B	B	A	A	A	H	A	H	B	A	B
S01_55004097	H	A	A	A	B	B	B	H	H	H	B	B	B	H	B	B	B	H	B	A	A	B	A	A	B	B	A	A	B	A	H	A	B	B	B	B	A	B	B	B	A	A	A	B	A	H	B	A	B
S01_55216389	A	A	A	A	B	B	B	B	A	H	B	B	B	A	B	B	B	B	B	A	A	A	A	A	B	A	A	A	B	B	A	A	B	H	B	B	A	B	B	H	A	A	H	B	A	H	B	A	B
S01_55221035	A	H	A	A	B	B	B	B	A	H	B	B	B	A	B	B	H	B	B	A	A	A	A	A	B	A	A	A	B	B	A	A	B	B	B	B	A	B	B	B	A	A	A	B	A	H	B	A	B
S01_55221649	A	.	A	H	B	.	B	B	A	H	B	B	.	A	B	B	B	B	B	A	A	A	A	A	B	.	A	.	B	B	A	A	B	B	B	B	.	B	B	B	.	A	A	.	A	H	B	A	B
S01_55221804	A	A	A	A	B	B	B	B	A	H	B	B	B	A	B	B	B	B	B	A	H	A	A	A	B	A	A	H	B	B	A	A	B	B	B	B	A	B	B	B	A	A	A	B	A	H	B	A	B
S01_55224078	A	A	A	A	B	B	B	B	A	B	B	B	B	A	B	B	B	B	B	H	A	H	A	A	B	A	A	A	B	B	A	H	B	B	B	B	A	B	B	B	A	H	A	B	A	H	B	A	B
S01_55262295	A	A	A	H	B	B	B	B	A	H	B	B	B	A	B	B	A	B	B	A	A	H	A	A	B	A	A	A	B	B	H	A	B	B	B	B	A	B	B	B	A	A	A	B	A	H	B	A	B
S01_55385766	A	A	A	A	B	H	B	B	A	H	B	B	B	A	B	B	A	B	B	A	A	A	H	A	B	A	A	A	B	B	A	A	H	B	B	B	H	B	B	B	A	A	A	B	A	H	B	A	B
S01_55385974	A	A	A	A	B	H	B	B	A	H	B	B	B	A	B	B	A	B	B	A	A	A	A	A	B	A	A	A	H	B	A	A	B	B	B	B	A	B	B	B	A	A	A	B	A	H	B	A	B
S01_55386040	A	A	A	A	B	B	B	B	A	H	B	B	B	A	B	B	A	B	B	A	A	A	A	A	B	A	A	A	H	B	A	A	B	B	B	B	A	B	B	B	A	A	A	B	A	H	B	A	B
S01_55410820	A	A	A	A	B	B	B	B	A	H	B	B	B	A	B	B	A	B	B	A	A	A	A	A	B	A	A	A	B	B	A	A	B	B	B	B	A	B	B	B	A	A	A	B	A	H	B	A	B
S01_55476093	H	A	.	A	B	.	B	B	A	A	.	B	B	A	B	B	A	.	.	A	H	A	H	.	B	.	A	A	B	B	H	A	B	B	B	B	A	B	B	B	A	A	A	B	A	H	B	A	H
S01_55493083	A	A	A	A	B	B	B	B	A	H	B	B	B	A	B	B	A	B	B	A	A	A	A	A	B	A	A	B	B	B	H	A	B	B	B	H	A	B	B	B	A	A	A	B	A	H	B	A	B
S01_55493167	A	A	A	A	B	B	B	B	H	H	B	B	B	A	B	B	A	B	B	A	A	A	A	A	B	A	A	B	B	B	H	A	B	B	B	H	A	B	B	B	A	A	A	B	A	H	B	A	B
S01_56264066	A	A	A	A	B	B	B	B	A	H	B	B	B	B	B	B	A	B	B	A	A	A	A	A	B	A	A	H	B	B	A	A	B	B	B	B	A	B	B	B	A	A	A	B	A	H	B	A	B
S01_56356478	H	A	H	A	B	B	B	B	A	H	B	H	B	B	B	B	A	B	B	A	A	A	A	A	B	H	A	H	B	B	H	A	B	B	B	B	A	B	B	B	A	A	A	B	A	H	B	A	B
S01_56484506	A	A	A	H	B	B	B	B	A	H	B	H	A	B	B	B	A	B	B	A	A	A	A	A	B	H	A	H	B	B	H	A	B	B	B	B	H	B	B	B	A	A	A	B	A	H	B	.	B
S01_56484606	A	A	A	H	B	B	B	B	A	H	B	H	A	B	B	B	A	B	B	A	A	A	A	A	B	H	A	H	B	B	H	A	B	B	B	B	H	B	B	B	A	A	A	B	A	H	B	A	B
S01_56484632	A	A	A	H	B	B	B	B	A	H	B	H	A	B	B	B	A	B	B	A	A	A	A	A	B	H	A	H	B	B	H	A	B	B	.	B	H	B	B	B	A	A	A	B	A	H	B	.	B
S01_56486807	A	A	A	A	B	B	B	B	A	B	B	H	A	B	B	H	A	B	B	A	A	A	A	A	B	A	A	H	B	B	A	H	B	B	B	B	A	B	B	B	A	A	A	B	A	H	B	A	B
S01_56486932	A	A	A	A	B	B	B	B	A	H	B	H	H	B	B	B	A	B	B	H	A	.	A	A	B	A	A	H	B	B	A	A	B	H	B	B	A	B	B	B	A	H	A	B	A	H	B	H	B
S01_56486972	A	A	A	A	B	B	B	B	A	H	B	H	H	B	B	B	A	B	B	H	A	.	A	A	B	A	A	H	B	B	A	A	B	H	B	B	A	B	B	B	A	H	A	B	A	H	B	H	B
S01_56487014	A	A	A	A	B	B	B	B	A	H	B	H	H	B	B	B	A	B	B	A	A	.	A	A	B	A	A	H	B	B	A	A	B	H	B	B	A	B	H	B	A	H	A	B	A	H	B	H	B
S02_1099869	A	B	.	A	H	A	H	H	B	B	B	B	H	B	A	B	B	H	A	H	A	B	A	H	A	B	B	A	A	B	H	A	A	.	B	A	B	A	A	B	H	A	B	A	H	A	A	H	A
S02_2269961	A	B	B	A	H	B	B	B	B	B	B	B	B	B	A	B	B	B	H	H	H	B	A	A	A	B	B	A	A	B	B	A	.	A	B	A	B	H	A	B	B	A	B	A	H	H	A	H	A
S02_2305083	A	B	B	H	H	B	B	B	B	B	B	B	B	B	A	B	B	H	H	H	H	B	A	A	H	B	B	A	A	B	B	A	A	A	B	A	B	H	H	B	B	A	B	A	B	A	A	B	A
S02_2331795	A	B	B	A	H	B	B	B	H	B	B	B	B	B	A	B	B	B	A	H	A	B	A	A	A	B	B	A	A	B	B	A	H	A	B	A	B	H	A	B	B	A	B	A	B	A	A	B	A
S02_2331923	A	B	B	A	H	B	B	B	B	B	B	B	B	B	A	B	B	B	A	H	A	B	A	A	A	B	B	A	A	B	B	A	H	A	B	A	B	H	A	B	B	A	B	A	B	A	A	B	A
S02_2332587	A	B	B	H	H	B	B	B	B	B	B	B	B	B	A	B	B	B	A	H	A	B	A	A	A	B	B	A	A	B	B	A	A	A	B	A	B	H	A	B	B	A	B	A	B	A	A	B	A
S02_2489080	A	B	B	A	H	B	B	B	B	B	B	B	B	B	A	B	B	B	A	H	A	B	A	H	A	B	B	A	A	B	B	A	A	A	B	A	B	H	A	B	B	A	B	A	B	A	A	B	A
S02_2489148	A	B	B	A	H	B	B	B	B	B	B	B	B	B	A	B	B	B	A	H	A	B	A	H	A	B	B	A	A	B	B	A	A	A	B	A	B	H	A	B	B	A	B	A	B	A	A	B	A
S02_3538668	B	B	A	A	H	B	B	B	B	B	B	H	B	B	A	A	B	B	A	B	A	B	A	H	A	B	B	A	A	B	B	B	B	A	B	B	B	A	A	B	B	A	B	B	A	A	A	A	A
S02_3551672	B	B	A	A	H	B	B	B	B	B	B	H	B	B	A	A	B	H	H	B	A	B	A	H	A	H	H	A	A	B	B	B	B	A	B	B	B	A	A	B	B	A	B	B	A	H	A	A	A
S02_3573107	H	B	A	A	H	B	B	B	B	B	B	H	B	B	A	A	B	B	A	B	H	B	A	H	A	B	B	A	A	B	B	B	B	A	B	B	B	A	A	B	B	A	B	B	A	A	H	A	A
S02_3591849	B	B	A	A	H	B	B	B	B	B	B	H	B	B	A	A	B	B	A	B	A	.	A	A	A	B	B	A	A	B	B	B	B	H	B	B	B	A	A	B	B	A	H	B	A	A	A	H	A
S02_3623684	B	B	A	H	H	B	B	B	H	B	B	H	B	B	A	A	B	B	H	B	A	B	A	H	H	B	B	A	A	B	B	B	B	H	B	B	B	A	A	B	B	A	H	B	A	H	A	A	A
S02_3623698	B	B	A	H	H	B	B	B	H	B	B	H	B	B	A	A	B	B	H	B	A	B	A	H	H	B	B	A	A	B	B	B	B	H	B	B	B	A	A	B	B	A	H	B	A	H	A	A	A
S02_3623760	B	B	A	A	H	B	B	B	H	B	B	H	B	B	A	A	B	B	H	B	A	B	A	H	H	B	B	A	A	B	B	B	B	H	B	B	H	A	A	B	B	A	H	B	A	H	A	A	A
S02_3663663	B	B	H	A	H	B	B	B	B	B	B	H	B	B	A	A	B	H	A	B	A	B	A	H	A	B	B	A	A	B	B	B	B	A	B	B	B	H	A	B	B	A	B	B	A	A	A	B	A
S02_3826150	B	B	A	A	H	B	B	B	B	B	B	H	B	B	A	A	B	B	H	H	A	B	A	H	A	B	B	A	A	B	B	B	B	A	B	B	B	A	A	B	B	A	B	B	A	A	A	A	A
S02_3831514	B	B	A	A	H	B	B	B	B	B	B	H	B	B	H	A	B	B	A	B	A	B	A	H	A	B	B	A	A	B	B	B	H	A	B	B	B	A	A	B	B	A	B	B	A	A	A	B	A
S02_3931284	B	H	A	A	H	B	B	B	B	B	B	H	H	B	A	A	B	B	B	H	A	B	A	A	A	B	B	A	A	B	B	B	B	A	B	B	B	A	A	B	H	A	B	B	A	A	A	A	A
S02_3954022	B	B	A	A	H	B	B	B	B	B	B	H	B	B	A	A	B	B	B	B	H	B	A	H	A	B	B	H	H	B	B	B	B	A	B	B	B	H	A	B	B	A	B	B	A	A	A	B	A
S02_3954169	B	B	A	A	H	B	B	B	B	B	B	H	B	B	A	A	B	B	B	B	H	B	A	H	A	B	B	H	H	B	B	B	B	A	B	B	B	H	A	B	B	A	B	B	A	A	A	B	A
S02_3963035	B	.	A	A	H	B	B	B	B	B	B	B	B	H	A	A	B	B	B	B	A	B	A	A	A	B	B	A	H	B	B	B	.	A	B	B	B	A	A	B	H	H	B	B	A	A	A	.	A
S02_3990599	B	H	A	A	H	B	B	B	B	B	B	H	H	B	A	A	B	B	B	B	A	B	A	H	A	B	B	A	A	B	B	B	B	A	B	B	B	A	A	B	H	A	B	B	A	A	A	A	A
S02_4030150	B	B	A	A	H	B	B	B	B	B	B	H	B	B	A	A	B	B	B	B	A	B	A	H	A	B	B	A	A	B	B	B	B	A	B	B	B	A	A	B	B	A	B	B	A	A	A	A	A
S02_4060584	B	B	A	A	H	B	B	B	B	B	B	B	B	B	A	A	B	B	B	B	A	B	A	A	A	B	B	A	H	B	B	B	B	A	B	B	B	A	A	B	B	A	B	B	A	A	A	A	A
S02_4476300	B	B	A	A	H	B	B	B	B	B	B	H	A	B	A	A	B	B	B	B	A	B	A	H	A	B	B	A	A	B	B	B	H	A	B	B	B	A	A	B	B	A	B	B	A	A	A	B	A
S02_4509282	H	B	A	A	H	B	B	B	B	B	B	H	A	B	A	A	B	B	B	B	A	B	A	H	A	B	B	A	A	H	B	B	B	H	B	B	B	A	A	B	B	A	B	B	A	A	H	A	A
S02_4529989	B	B	A	A	B	B	B	B	B	B	B	H	A	B	A	A	B	B	H	B	A	B	A	H	A	B	B	A	H	B	B	B	B	A	B	B	B	A	A	B	B	A	B	B	A	A	A	A	A
S02_4545164	B	B	A	A	B	B	B	B	B	B	B	H	A	B	H	A	B	B	B	H	H	B	A	H	A	B	B	A	A	B	B	B	B	A	B	B	B	A	A	B	B	A	B	B	A	H	A	A	A
S02_4726381	B	B	A	A	B	B	B	B	B	B	B	H	A	B	A	A	B	A	B	B	A	B	A	H	A	B	B	A	A	B	B	B	B	A	B	B	B	A	A	B	B	A	B	B	A	A	A	B	A
S02_4771150	B	B	A	A	B	B	B	B	B	B	B	H	A	B	A	A	B	H	B	B	A	B	A	H	A	B	B	A	H	B	B	B	B	A	B	B	B	A	A	B	B	A	B	B	A	A	A	B	B
S02_4837083	B	B	H	A	B	B	B	B	B	B	B	H	A	B	A	A	B	A	B	B	A	B	A	H	A	B	B	A	A	B	B	B	B	A	B	B	B	A	A	A	B	A	B	B	A	A	A	B	B
S02_4893128	B	B	A	A	B	H	B	B	B	B	B	H	A	B	H	A	B	H	B	B	A	.	A	A	A	B	B	H	A	B	B	B	B	A	B	B	B	H	A	A	B	A	B	B	A	A	A	.	B
S02_4955702	B	B	A	A	B	H	B	B	B	B	B	H	A	B	A	A	B	A	H	B	A	B	A	H	A	B	B	A	A	B	B	B	B	A	B	B	B	A	A	A	B	A	B	H	A	A	A	A	B
S02_6328293	A	B	A	B	B	A	A	B	B	B	B	H	A	B	A	H	A	H	B	B	A	A	A	H	H	B	B	B	A	B	B	B	B	A	B	A	B	A	A	A	B	A	B	B	B	A	B	B	B
S02_6341550	A	B	A	B	B	A	A	B	B	B	B	H	A	B	A	A	A	H	B	B	A	A	A	H	A	B	B	B	A	B	B	B	B	A	B	A	B	A	A	A	B	A	B	B	B	A	B	B	B
S02_6432449	A	B	H	B	B	A	A	B	B	B	B	H	A	B	A	A	A	H	B	B	A	A	A	H	A	B	B	B	A	B	B	B	B	A	B	A	B	A	A	A	B	A	B	B	B	A	H	B	B
S02_6683992	A	B	H	B	B	A	H	B	H	B	B	H	H	B	A	A	B	H	B	B	A	B	B	B	A	B	B	B	A	B	B	B	B	H	B	A	B	H	A	A	B	A	A	B	B	A	B	B	B
S02_7106075	.	B	A	B	B	A	A	B	H	H	B	H	A	B	A	A	B	H	B	B	.	.	A	B	A	B	B	B	A	B	B	B	B	A	H	A	B	A	A	A	B	A	A	B	B	A	B	B	B
S02_7185418	H	B	A	B	B	A	A	B	A	B	B	H	A	B	A	A	B	H	B	B	H	B	A	B	A	B	B	B	A	B	B	B	B	A	B	A	B	A	A	A	B	A	A	B	B	H	B	B	B
S02_7355645	A	A	A	B	A	A	A	B	A	B	B	H	A	B	A	A	H	H	B	B	H	B	A	B	A	B	B	B	A	H	B	B	B	A	B	A	B	H	A	A	B	A	H	B	B	H	B	B	H
S02_8553248	A	A	A	B	A	A	A	B	A	B	H	B	A	B	H	A	B	A	B	H	B	B	A	B	A	B	B	B	B	B	B	B	B	A	B	A	B	A	A	A	B	A	H	B	B	H	B	B	H
S02_8553267	A	A	A	B	A	A	A	B	A	B	H	B	A	B	H	A	B	A	B	H	B	B	A	B	A	B	B	B	B	B	B	B	B	A	B	A	B	A	A	A	B	A	H	B	B	H	B	B	H
S02_8553303	A	A	A	B	A	A	A	B	A	B	B	B	A	B	H	A	B	A	B	H	B	H	A	B	A	B	B	B	B	B	B	B	B	A	B	A	H	A	A	A	B	A	H	B	B	H	B	B	H
S02_8610788	A	A	H	B	A	A	H	B	A	B	B	B	A	B	A	A	B	A	H	H	B	B	A	B	A	B	B	B	B	B	B	B	B	.	B	A	B	A	A	A	B	A	H	B	B	H	B	B	H
S02_8612000	A	A	A	B	A	A	A	B	A	B	H	B	A	B	A	A	B	A	B	H	H	B	A	B	A	B	B	B	B	B	B	B	B	A	B	A	B	A	A	A	B	A	H	B	B	H	B	B	H
S02_8820959	.	.	A	B	A	H	A	B	.	B	B	.	A	.	A	A	B	A	B	H	B	H	A	B	A	B	B	B	B	B	B	B	B	.	H	.	B	A	A	A	B	A	H	B	B	H	B	B	H
S02_8847222	A	A	.	B	A	.	A	B	A	B	B	B	A	B	A	A	B	H	H	H	B	B	A	.	A	B	.	.	B	B	.	H	B	H	H	A	B	.	A	A	B	A	H	B	B	B	B	B	.
S02_8965028	A	A	A	B	A	A	A	B	A	B	H	B	A	B	A	A	B	A	B	H	B	B	A	B	A	B	B	H	B	B	B	B	B	A	H	A	B	A	A	A	B	A	H	B	B	H	B	B	H
S02_9013973	A	A	A	B	A	A	A	B	A	B	B	H	A	B	A	A	B	A	H	H	B	B	A	B	A	B	B	B	B	B	B	B	B	A	H	A	B	A	A	A	B	A	H	B	B	H	B	B	H
S02_9027965	A	A	H	.	A	A	A	B	A	B	B	B	.	H	A	A	B	A	B	H	B	B	A	B	A	B	B	B	B	B	B	B	B	H	B	.	B	A	A	A	B	.	H	B	B	.	B	B	H
S02_9050384	A	A	A	B	A	A	A	B	A	B	H	B	A	B	A	A	B	A	B	H	B	B	A	B	A	B	B	B	H	B	H	B	B	A	H	A	B	A	A	A	B	A	H	B	B	H	B	H	H
S02_9050397	A	A	A	B	A	A	A	B	A	B	H	B	A	B	A	A	B	A	B	H	B	B	A	B	A	B	B	B	B	B	H	B	B	A	H	A	B	A	A	A	B	A	H	B	B	H	B	B	H
S02_9050459	A	A	A	B	A	A	A	B	A	B	H	B	A	B	A	A	B	A	B	H	B	B	A	B	A	B	B	B	H	B	H	B	B	A	H	A	B	A	A	A	B	A	H	B	B	H	B	H	H
S02_9076842	A	A	A	B	A	A	A	B	H	B	B	B	A	.	A	A	B	A	H	H	B	B	A	B	A	B	H	B	H	B	B	B	B	A	H	A	B	A	A	A	H	A	H	B	B	H	B	B	H
S02_9084719	A	A	A	B	A	A	A	B	A	B	H	B	A	B	A	A	B	A	.	H	B	B	A	B	A	B	B	B	B	B	B	B	B	A	B	A	B	A	A	H	.	A	H	B	B	H	B	B	H
S02_9085015	A	A	A	B	A	A	A	B	A	B	B	B	A	B	A	H	B	H	B	H	B	B	A	B	A	B	B	B	B	B	B	B	B	A	H	A	B	A	A	A	B	A	H	B	B	H	B	B	H
S02_9086927	A	A	A	H	A	A	A	B	A	B	H	B	A	B	A	A	B	A	B	H	B	H	A	.	A	B	.	H	B	B	H	B	B	A	H	A	B	A	A	A	H	A	H	B	B	H	B	B	H
S02_9092619	A	H	.	.	A	H	A	B	A	B	H	B	A	B	A	A	B	H	B	H	B	B	A	.	A	B	.	.	B	B	.	B	B	A	H	A	B	A	A	A	B	A	A	B	B	B	B	B	H
S02_9105677	A	A	A	B	A	A	A	B	A	.	B	B	A	B	A	A	B	A	B	H	B	B	A	B	A	B	B	B	B	B	B	B	B	.	B	A	B	A	A	A	B	A	H	B	B	H	B	B	H
S02_9112207	A	A	A	B	A	A	H	B	H	B	B	B	H	B	A	A	B	A	B	H	B	B	A	B	A	B	B	B	B	B	B	B	B	H	B	A	B	A	A	A	B	A	H	H	B	H	B	B	H
S02_9124540	H	H	H	H	A	A	A	B	A	B	B	B	A	B	A	A	B	A	B	H	H	.	A	B	A	B	B	.	B	B	.	B	B	A	H	A	B	H	H	A	H	A	H	B	B	H	B	.	H
S02_9124554	H	H	H	H	A	A	A	B	A	B	B	B	A	B	A	A	B	A	B	H	H	.	A	B	A	B	H	.	B	B	.	B	B	A	H	A	B	H	H	A	H	A	H	B	B	H	B	.	H
S02_9124597	H	H	H	H	A	A	A	B	A	B	B	B	A	B	A	A	B	A	B	H	H	.	A	B	A	B	B	.	B	B	.	B	B	A	H	A	B	H	H	H	H	A	H	B	B	H	B	.	H
S02_9196853	A	A	A	B	A	A	A	B	A	H	B	B	H	B	A	A	B	A	B	H	B	B	A	B	A	B	B	B	B	B	B	B	B	A	B	A	B	A	A	A	B	H	H	B	B	H	B	B	H
S02_9203993	A	A	A	B	A	A	A	B	A	B	B	H	A	B	A	A	B	H	B	H	B	B	A	B	A	B	B	B	B	B	B	B	B	A	B	A	H	A	A	A	B	A	H	H	B	H	B	B	H
S02_9280463	A	A	A	B	A	A	A	B	A	B	B	B	A	B	A	A	B	A	B	H	B	H	A	B	A	B	B	B	B	B	B	B	B	A	B	A	B	A	A	A	B	A	H	B	B	H	B	B	H
S02_9402186	A	A	A	B	A	A	A	B	A	B	B	B	A	B	A	A	B	A	B	H	B	B	A	B	A	B	B	B	B	B	B	B	H	A	H	A	B	H	A	A	B	A	H	B	B	H	B	B	H
S02_10578919	A	A	A	B	A	A	A	B	H	B	B	B	A	B	A	B	B	A	B	B	B	B	A	B	A	B	B	B	B	A	H	B	B	A	B	A	B	A	B	A	B	A	H	B	B	A	B	B	H
S02_10701918	A	A	A	B	A	B	A	B	A	A	B	B	A	B	A	B	B	A	B	B	B	B	A	B	A	B	B	B	B	A	B	B	B	A	H	A	B	A	B	A	B	A	H	B	B	A	B	A	H
S02_10747078	.	.	A	B	A	.	A	H	A	A	.	B	A	B	A	B	B	A	B	B	.	H	A	B	A	.	B	.	B	.	B	B	B	.	H	A	.	A	B	A	B	A	H	B	B	A	B	A	.
S02_10747089	H	A	A	B	A	B	A	B	A	A	B	B	A	B	A	B	B	A	B	B	B	B	A	B	A	B	B	.	B	A	B	B	B	A	H	A	B	A	B	A	B	A	H	B	B	A	B	A	H
S02_10747220	.	A	A	B	A	.	A	B	A	A	.	B	A	B	A	B	B	A	B	B	.	H	A	B	A	.	B	.	.	A	B	B	B	.	H	.	.	A	B	A	B	A	H	B	B	A	B	A	H
S02_10747658	A	A	A	H	A	B	A	B	A	A	B	B	A	B	A	B	B	A	B	B	B	B	A	B	H	B	B	B	B	H	B	B	H	A	H	H	B	A	B	A	B	A	H	B	B	A	B	A	H
S02_10747726	A	A	A	H	A	B	A	B	A	A	B	B	A	B	A	B	B	A	B	B	B	B	A	B	H	B	B	B	B	H	B	B	H	A	H	H	B	A	B	A	B	A	H	B	B	A	B	A	H
S02_10752016	A	A	A	H	A	B	A	B	A	A	B	B	A	B	A	B	B	H	B	B	B	B	A	H	A	B	B	B	B	A	.	B	B	H	B	A	B	A	B	A	B	A	H	B	B	A	B	A	H
S02_10769072	H	A	.	B	A	B	A	.	A	.	B	B	H	B	A	B	H	A	H	B	B	B	A	B	A	H	.	B	H	A	B	B	.	H	H	.	H	A	B	A	B	A	H	B	B	A	H	A	H
S02_10772804	A	A	A	B	A	B	A	B	A	A	B	B	A	B	A	B	B	A	B	B	B	B	A	B	A	B	B	B	B	A	H	B	B	A	H	A	B	A	B	A	B	A	H	B	B	A	B	A	H
S02_10772911	A	A	A	B	A	B	A	B	A	A	B	B	A	B	A	B	B	A	B	B	B	B	A	B	A	B	B	B	B	A	H	B	B	A	H	A	B	A	B	A	B	A	H	B	B	A	B	A	H
S02_11857522	A	B	A	B	B	B	A	B	A	A	B	H	A	B	A	B	B	A	H	B	.	B	A	B	A	B	H	B	B	A	.	B	B	A	H	A	B	H	B	A	B	A	H	H	B	A	A	A	H
S02_11857680	A	B	A	B	B	B	A	H	A	A	B	H	A	B	A	B	B	A	H	B	.	B	A	B	A	B	H	B	B	A	.	B	B	A	B	A	B	H	B	A	B	A	H	B	B	A	A	A	H
S02_11871508	A	B	A	B	B	B	A	B	A	A	B	H	A	B	A	B	B	.	B	B	B	H	A	B	A	B	B	B	B	A	H	B	.	A	H	A	B	H	B	A	B	A	H	B	B	A	A	A	H
S02_12301987	A	B	A	B	B	B	A	B	A	A	H	H	H	B	A	H	B	A	H	B	B	B	A	B	A	B	B	B	B	A	H	B	B	A	B	A	B	B	H	B	H	A	H	B	B	A	A	H	A
S02_12302014	A	B	A	B	B	B	A	B	A	A	H	H	H	B	A	H	B	A	H	B	B	B	A	B	A	B	B	B	B	A	H	B	B	A	B	A	B	B	H	B	H	A	H	B	B	A	A	H	A
S02_12302147	A	B	A	B	B	B	A	B	A	A	H	H	H	B	A	H	B	A	H	B	B	B	A	B	A	B	B	B	B	A	H	B	.	A	B	A	B	B	H	B	H	A	H	B	B	A	A	H	A
S02_12344379	A	B	A	B	B	B	A	B	A	A	B	H	A	B	A	H	B	A	H	B	H	B	A	B	A	B	B	B	B	A	B	B	B	A	B	A	B	B	B	B	B	A	H	B	B	A	A	B	A
S02_12365023	A	B	A	B	B	B	A	B	A	A	B	H	H	B	A	H	B	A	H	B	B	B	A	B	A	B	B	B	B	A	B	B	B	A	B	A	B	B	B	B	B	A	H	B	B	A	A	B	A
S02_12365084	A	B	A	B	B	B	A	B	A	A	B	H	A	B	A	H	B	A	H	B	B	B	A	B	A	B	B	B	B	A	B	B	B	A	B	A	B	B	B	B	B	A	H	B	B	A	A	B	A
S02_12365158	A	B	A	B	B	B	A	B	A	A	B	H	A	B	A	H	B	A	H	B	B	B	A	B	A	B	B	B	B	A	B	B	B	A	B	A	B	B	B	B	B	H	H	B	B	A	A	B	A
S02_12365173	A	B	A	B	B	B	A	B	A	A	B	H	A	B	A	H	B	A	H	B	B	B	A	B	A	B	B	B	B	A	B	B	B	A	B	A	B	B	B	B	B	H	H	B	B	A	A	B	A
S02_12403806	A	B	A	B	B	B	A	B	A	A	B	H	A	B	A	H	B	A	H	B	B	B	A	B	A	B	B	B	B	A	B	B	B	A	B	A	B	B	B	B	B	A	H	B	B	A	A	B	A
S02_12404118	A	B	A	B	B	B	A	B	A	A	B	H	A	B	A	H	B	A	B	B	B	.	A	B	A	H	B	B	B	A	B	B	B	A	B	H	B	B	B	B	H	A	H	B	B	A	A	B	A
S02_12404150	A	B	A	B	B	B	A	B	A	A	B	H	A	B	A	H	B	A	B	B	B	.	A	B	A	H	B	B	B	A	B	B	B	A	B	H	B	B	B	B	H	A	H	B	B	A	A	B	A
S02_12444363	A	B	A	B	B	B	A	B	A	A	H	H	A	B	A	H	B	A	B	B	B	B	A	H	A	B	B	B	B	H	B	B	B	A	B	A	B	B	B	B	H	A	H	B	B	A	A	B	A
S02_12444508	A	B	A	B	B	B	A	B	A	A	B	H	A	B	A	H	B	A	B	B	B	B	A	H	A	.	B	B	B	A	B	B	B	A	B	A	B	B	B	B	H	A	H	B	B	A	A	B	A
S02_13944293	H	B	A	B	H	B	A	A	A	B	B	H	A	B	A	B	B	A	B	B	B	B	A	B	A	B	B	B	B	A	B	B	B	H	B	A	B	B	A	B	B	B	H	B	B	A	A	B	A
S02_13944384	H	B	A	B	H	B	A	A	A	B	B	H	A	B	A	B	B	A	B	B	B	B	A	B	A	B	B	B	B	A	B	B	B	H	B	A	B	B	A	B	B	B	H	B	B	A	A	B	A
S02_13944400	H	B	A	B	H	B	A	A	A	B	B	H	A	B	A	B	B	A	B	B	B	B	A	B	A	B	B	B	B	A	B	B	B	H	B	A	B	B	A	B	B	B	H	B	B	A	A	B	A
S02_13947319	A	B	A	B	H	B	A	A	A	B	B	H	A	B	A	B	B	A	B	B	.	.	A	B	A	B	B	B	B	A	H	B	B	A	B	A	B	B	H	B	B	B	H	B	B	A	A	B	A
S02_14414961	H	A	A	B	H	B	B	A	A	B	B	H	A	B	A	B	B	A	B	B	B	B	A	B	A	B	B	B	H	A	B	H	A	A	H	A	B	B	A	B	B	B	A	B	B	A	A	B	B
S02_15755778	A	A	A	B	A	B	B	A	B	B	A	H	A	B	A	B	B	A	B	A	B	A	B	B	A	A	B	H	A	A	B	A	B	A	A	A	H	B	A	B	B	B	A	B	B	A	A	A	B
S02_17064844	A	A	A	B	A	A	B	A	H	B	A	H	A	B	A	B	B	A	B	A	B	A	B	B	A	A	B	H	A	B	B	A	B	H	A	A	A	H	A	B	B	B	A	B	B	A	B	A	B
S02_18320681	A	A	A	B	A	A	B	H	B	B	A	H	A	B	A	B	B	A	B	A	B	A	B	B	A	H	B	H	A	B	B	A	B	A	A	A	A	B	A	B	B	B	A	B	B	A	B	A	B
S02_18480381	A	A	A	B	A	A	B	A	B	B	H	H	A	B	A	B	B	A	B	A	B	A	B	B	A	H	B	H	A	B	B	A	B	A	A	A	A	B	A	B	B	B	A	B	B	A	B	A	B
S02_19129264	A	A	A	B	A	A	B	A	B	B	A	H	A	B	A	B	B	A	B	A	B	H	B	B	A	A	B	H	A	B	B	A	B	A	A	A	A	B	A	B	B	B	A	B	B	A	B	A	H
S02_19719773	A	A	A	B	A	A	B	A	B	B	A	H	A	B	A	B	B	A	B	A	B	A	B	B	A	A	B	H	A	H	B	A	B	A	A	A	A	B	A	B	B	B	A	B	B	A	B	A	B
S02_20331212	A	A	A	B	A	A	B	A	B	B	H	H	A	B	A	B	B	A	B	A	B	A	B	B	A	A	B	H	H	B	B	A	B	A	A	A	A	B	A	B	H	H	A	B	B	A	B	A	B
S02_20814685	A	A	A	H	A	A	B	A	B	B	A	H	H	B	A	B	B	.	B	A	B	A	B	.	A	A	B	H	A	B	H	A	B	A	A	A	A	B	A	B	B	B	A	B	B	A	B	A	B
S02_23224434	A	A	A	B	A	A	B	A	B	B	H	H	H	H	A	B	B	A	B	A	B	A	B	B	H	A	B	H	A	B	B	A	B	A	A	A	A	B	A	B	B	B	A	B	B	A	B	A	B
S02_25156820	A	A	A	B	A	A	B	A	B	B	A	H	A	B	A	B	B	A	B	A	B	A	B	B	A	A	B	H	A	B	B	A	B	H	A	A	A	B	A	B	B	B	H	B	B	A	B	A	B
S02_25542396	A	A	A	B	A	A	B	A	B	B	A	H	A	H	A	B	B	A	H	A	B	A	B	B	A	A	B	H	A	B	B	A	B	A	A	A	A	B	A	B	B	B	A	B	B	A	B	A	B
S02_25886256	H	A	A	B	A	A	B	A	B	H	A	H	A	B	A	B	B	A	H	A	H	A	B	B	A	A	B	H	A	B	B	A	B	H	A	A	A	B	A	B	B	B	A	B	B	A	B	A	B
S02_25908718	A	A	A	B	A	A	B	A	B	B	A	H	A	B	A	B	B	A	B	A	B	A	B	B	A	A	B	H	A	B	B	A	B	A	A	A	A	B	A	B	B	H	A	B	B	A	B	A	B
S02_25962261	A	A	A	B	A	H	B	A	B	B	A	H	A	B	A	B	B	H	B	A	B	A	B	B	A	H	B	H	A	H	B	A	B	A	A	H	A	B	A	B	B	B	A	B	B	A	B	A	B
S02_26054075	A	A	A	H	A	A	B	A	B	B	A	H	A	B	A	B	B	.	B	A	B	A	B	H	A	A	B	H	A	B	H	A	B	A	A	A	A	B	A	B	B	B	A	B	B	A	B	A	B
S02_26070203	A	A	A	B	A	A	B	A	B	B	H	H	A	B	A	B	B	A	B	A	B	.	B	B	A	A	B	H	A	B	H	A	B	A	A	A	A	B	A	B	H	B	A	B	B	A	B	A	B
S02_26118886	A	A	A	H	A	A	B	A	B	B	H	H	A	B	A	B	B	A	H	A	B	H	B	B	A	A	B	H	A	B	B	A	B	A	A	A	A	B	A	B	B	B	A	B	B	A	B	A	B
S02_26156971	A	A	A	B	A	A	B	A	B	B	H	H	A	B	A	B	B	A	B	A	B	A	B	B	A	A	B	H	A	B	B	A	B	A	A	A	A	B	A	B	B	B	H	B	B	A	B	A	B
S02_26237982	A	A	A	B	A	A	B	A	B	B	A	H	A	B	A	B	B	A	H	A	B	A	B	H	A	A	B	H	A	B	B	A	B	A	A	A	A	B	A	B	B	B	A	B	B	A	B	A	B
S02_26278408	A	A	A	B	A	A	B	A	B	B	H	H	A	B	A	B	B	A	B	A	B	A	B	B	A	A	B	H	A	B	B	A	B	A	A	A	A	B	A	B	B	B	A	B	B	A	B	A	B
S02_26296875	A	A	A	B	A	A	B	A	B	B	A	H	A	B	A	B	B	A	B	A	B	A	B	H	A	A	B	H	H	B	B	A	B	A	A	A	A	B	A	B	B	B	A	B	B	A	B	H	B
S02_26346756	A	A	A	B	A	A	B	A	B	B	A	H	A	B	A	B	B	A	B	A	B	A	H	B	A	A	B	H	A	B	B	A	B	A	A	A	A	B	A	B	B	B	A	B	H	A	B	A	B
S02_26346902	A	A	A	B	A	A	B	A	B	B	A	H	A	B	A	B	B	A	H	A	B	A	H	B	A	A	B	H	A	B	B	A	B	A	A	A	A	B	A	B	B	B	A	B	H	A	B	A	B
S02_26370638	A	A	A	B	A	A	B	A	B	B	A	H	A	B	A	B	B	H	B	A	B	A	B	B	A	A	B	H	H	B	B	A	B	A	A	A	A	B	A	B	B	B	A	B	B	A	B	A	B
S02_26409968	A	A	A	B	A	A	B	A	B	B	A	H	A	B	A	B	B	A	B	A	B	A	B	B	A	A	B	H	A	B	B	A	B	A	A	A	A	B	A	B	B	B	A	B	B	A	B	A	B
S02_26411649	A	H	H	H	A	A	B	A	B	B	A	H	A	B	A	B	B	.	B	.	B	A	B	B	A	A	B	H	A	B	B	A	B	H	A	A	A	B	A	B	B	B	H	B	B	A	.	A	B
S02_26411655	A	H	A	H	A	A	B	A	B	B	A	H	A	B	A	B	B	.	B	.	B	A	B	B	A	A	B	H	A	B	B	A	B	H	A	A	A	B	A	B	B	H	H	B	B	A	.	A	B
S02_26439618	H	A	A	B	A	A	B	A	B	H	H	H	A	B	A	B	B	A	B	A	B	A	B	B	A	A	B	H	A	B	B	A	B	A	A	H	A	.	A	B	H	B	A	B	B	A	B	A	B
S02_26485173	A	A	A	B	A	A	B	A	B	B	A	H	A	B	A	B	B	A	B	A	B	A	B	B	A	A	B	H	A	B	B	A	B	A	A	A	A	B	A	B	B	B	A	B	B	A	B	A	B
S02_26493402	A	A	A	B	A	A	B	A	B	B	H	B	H	B	A	B	B	A	B	A	B	A	B	B	A	A	B	H	H	B	B	A	B	H	A	A	A	B	A	B	B	B	A	B	B	A	B	H	B
S02_26530624	H	A	A	B	A	A	B	A	B	B	A	H	A	B	A	B	B	A	B	A	B	H	B	B	A	A	B	H	A	B	B	A	B	A	A	A	A	B	A	B	B	B	A	H	B	A	B	H	B
S02_26583896	A	A	A	B	A	A	B	A	B	B	A	H	A	B	A	B	B	H	B	A	B	A	B	H	A	A	B	H	A	H	B	A	B	A	A	A	H	B	H	B	B	B	A	B	B	A	B	A	B
S02_26620717	A	A	A	B	A	A	B	A	B	B	H	H	A	B	A	B	B	H	B	A	B	A	B	B	A	A	B	H	A	B	B	A	B	H	A	A	A	B	A	B	B	B	A	B	B	A	B	A	B
S02_26623618	A	A	A	B	A	A	B	A	B	H	A	H	A	B	A	B	B	A	B	A	B	A	B	B	A	A	B	H	A	B	B	A	B	A	A	A	A	B	A	B	B	B	A	B	B	A	B	A	B
S02_26637207	A	A	A	B	A	A	B	A	B	B	A	H	A	B	A	B	B	A	B	A	B	A	B	B	H	A	B	H	A	B	B	A	B	A	A	A	H	B	A	B	B	B	A	B	B	A	B	A	B
S02_26637264	A	A	A	B	A	A	B	A	B	B	A	H	A	B	A	B	B	A	B	A	B	A	B	B	H	A	B	H	A	B	B	A	B	A	A	A	H	B	A	B	B	B	A	B	B	A	B	A	B
S02_26637274	A	A	A	B	A	A	B	A	B	B	A	H	A	B	A	B	B	A	B	A	B	A	B	B	H	A	B	H	A	B	B	A	B	A	A	A	H	B	A	B	B	B	A	B	B	A	B	A	B
S02_26692617	A	A	A	B	A	A	B	A	B	B	H	H	A	B	A	B	B	H	B	A	B	A	B	B	A	A	B	H	A	B	B	A	B	A	A	A	A	B	A	B	B	H	A	B	B	A	B	A	B
S02_26776833	A	A	A	.	A	A	B	A	B	B	A	H	A	B	A	B	.	.	B	A	B	A	B	.	A	A	.	H	A	B	.	A	B	A	A	A	A	B	A	B	B	B	A	B	B	A	B	A	B
S02_26776952	A	A	A	.	A	A	B	A	B	B	A	H	A	B	A	B	.	.	B	A	B	A	B	.	A	A	.	H	A	B	.	A	B	A	A	A	A	B	A	B	B	B	A	B	B	A	B	A	B
S02_26840939	A	A	A	B	A	A	B	A	B	B	A	H	H	B	A	B	B	A	B	A	B	A	B	B	A	A	B	H	A	B	B	A	B	A	A	A	A	B	A	B	B	B	A	B	B	A	B	A	B
S02_26912019	A	A	A	.	A	A	B	A	B	B	H	H	A	B	A	B	B	.	B	A	B	A	B	.	A	A	B	H	A	B	.	A	.	A	A	A	A	B	A	B	B	B	A	B	B	A	B	.	B
S02_26987214	A	A	A	.	A	A	B	A	B	B	A	H	A	B	A	H	B	A	.	A	.	A	H	.	A	A	.	H	A	B	H	A	.	A	A	A	A	B	A	B	B	B	A	B	B	A	B	A	B
S02_26987267	A	A	A	.	A	A	B	A	B	B	A	H	A	B	A	H	B	.	.	A	.	A	H	.	A	.	.	H	A	B	H	A	.	A	A	A	A	B	A	B	B	B	A	B	B	A	B	A	B
S02_26987505	A	A	A	B	A	A	B	A	B	B	A	H	H	.	H	B	B	A	B	A	B	A	B	B	A	A	B	H	A	B	B	A	B	A	A	A	A	H	A	B	B	B	A	B	B	A	B	A	B
S02_26988054	A	A	A	B	A	A	B	A	B	B	A	H	A	B	A	B	B	A	B	A	B	A	B	B	A	H	B	H	A	B	.	A	B	A	A	A	A	B	A	B	B	B	A	B	B	A	B	H	B
S02_27007643	A	A	A	B	A	A	B	A	H	B	A	H	A	B	A	B	B	A	B	A	B	A	B	B	A	A	B	H	A	B	B	A	B	A	A	A	A	B	A	B	B	B	A	B	B	A	B	A	B
S02_27059817	A	A	A	B	A	H	B	A	B	B	A	H	A	B	A	B	B	H	H	A	B	A	B	B	A	A	B	A	A	H	B	A	B	A	A	A	A	B	A	B	B	H	A	H	B	A	B	A	B
S02_27059889	A	A	A	B	A	H	B	A	B	B	A	H	A	B	A	B	B	H	H	A	B	A	B	B	A	A	B	H	A	H	B	A	B	A	A	A	A	B	A	B	B	H	A	H	B	A	B	A	B
S02_27064700	A	A	A	B	A	A	B	A	B	B	A	H	A	B	A	B	B	A	B	A	B	A	B	B	H	A	H	H	A	B	B	A	B	A	A	A	A	B	A	B	B	B	A	B	B	A	B	A	B
S02_27066342	A	A	A	.	A	A	B	A	B	B	H	H	A	B	A	B	B	.	B	A	H	A	B	.	A	A	H	H	A	B	.	A	B	A	A	A	A	B	A	B	B	B	A	B	B	A	B	A	B
S02_27069043	A	A	A	B	A	A	B	A	B	B	A	H	A	B	A	B	B	H	B	A	B	A	B	B	A	A	H	H	A	B	B	A	B	A	A	H	A	B	A	B	B	B	H	B	B	A	B	A	B
S02_27069102	A	A	A	B	A	A	B	A	B	B	A	H	A	B	A	B	B	H	B	A	B	A	B	B	A	A	H	H	A	B	B	A	B	A	A	H	A	B	A	B	B	B	H	B	B	A	B	A	B
S02_27106072	A	A	A	B	A	H	B	A	B	B	A	H	A	B	A	B	B	A	B	A	B	A	B	B	A	A	B	H	A	B	B	A	B	A	A	A	A	B	A	B	B	B	A	B	B	A	B	A	B
S02_27108279	A	A	A	B	A	A	B	A	B	H	A	H	A	B	A	B	B	A	B	A	B	H	B	B	A	A	B	H	A	B	B	H	B	A	A	H	A	B	A	B	H	B	A	B	B	A	B	A	B
S02_27108320	A	A	A	B	A	A	B	A	B	H	A	H	A	B	A	B	B	A	B	A	B	H	B	B	A	A	B	H	A	B	B	H	B	A	A	H	A	B	A	B	H	B	A	B	B	A	B	A	B
S02_27114369	A	A	A	B	A	A	B	A	B	B	A	H	A	B	A	B	B	.	B	A	B	A	B	.	A	A	B	H	A	B	B	A	B	A	A	A	A	B	A	B	B	B	A	B	B	A	B	A	B
S02_27159999	A	A	A	B	A	A	B	A	B	B	A	H	H	H	A	B	B	A	B	A	B	A	B	B	A	A	B	H	.	B	B	A	B	A	A	A	H	B	A	B	B	B	A	B	B	A	B	A	B
S02_27160225	A	A	A	B	H	A	B	A	B	B	A	H	A	.	A	B	B	A	B	A	B	A	B	B	A	.	B	A	A	B	.	A	B	.	A	.	A	B	A	B	B	B	A	B	B	A	B	A	B
S02_27656181	A	A	A	B	A	A	B	A	B	B	A	H	A	B	A	B	B	H	H	A	H	A	B	B	A	A	B	H	A	B	B	A	H	A	A	H	A	B	A	H	B	B	A	B	B	A	B	A	B
S02_27731683	A	A	A	H	A	A	B	A	B	B	A	H	A	H	A	H	B	.	B	A	B	H	B	.	A	A	B	H	A	B	B	A	B	A	A	A	A	H	A	B	B	B	A	B	B	A	B	A	B
S02_27991241	A	A	A	B	A	A	B	A	B	B	A	H	A	B	A	B	B	A	B	A	B	A	B	B	A	A	B	H	A	B	B	A	B	A	A	A	A	B	A	B	B	B	A	B	B	A	B	A	B
S02_28607174	A	A	A	B	A	A	B	A	B	B	H	H	A	B	A	B	B	H	B	.	B	A	B	B	A	A	B	H	A	B	B	A	B	H	A	A	A	A	A	B	B	B	A	H	B	H	.	A	B
S02_29407405	A	A	A	B	A	.	B	A	B	H	A	H	A	B	A	B	B	H	B	A	B	A	B	B	A	A	B	H	A	B	B	A	B	A	A	A	A	A	A	B	B	B	A	B	B	A	B	A	B
S02_29443322	A	A	A	B	A	A	B	A	H	B	A	H	A	H	A	B	B	A	B	A	B	A	B	B	A	A	B	H	A	B	B	A	B	A	A	A	A	A	A	B	B	B	A	B	B	A	B	A	B
S02_29462409	H	A	A	B	A	A	B	A	H	B	H	H	A	B	A	B	B	A	H	A	B	A	B	B	A	A	B	H	A	B	.	A	.	.	A	.	A	A	.	B	B	B	A	B	B	A	B	.	B
S02_29526353	A	A	A	B	A	A	H	A	H	B	A	H	A	B	A	B	B	A	B	A	H	A	B	B	H	A	B	B	A	B	B	A	.	.	A	A	A	A	A	B	B	B	H	B	H	A	B	A	B
S02_29526504	A	A	A	B	A	A	H	A	H	B	A	H	A	B	A	B	B	A	B	A	H	A	B	B	H	A	B	B	A	B	B	A	.	.	A	A	A	A	A	B	B	B	H	B	H	A	B	A	B
S02_29587635	H	A	A	H	A	A	B	A	B	B	A	H	A	.	A	B	H	A	H	A	H	A	B	B	A	A	B	H	H	B	B	A	B	A	A	A	A	A	A	B	B	B	A	B	B	A	B	H	B
S02_29646837	A	A	A	H	A	H	B	A	B	B	A	H	H	B	A	B	B	A	B	A	B	A	B	B	A	A	B	H	A	B	B	A	B	A	A	A	A	H	A	B	B	B	A	B	B	A	B	H	B
S02_29672424	.	A	A	B	A	A	B	A	B	B	A	H	A	B	A	B	B	A	B	A	H	.	B	B	A	A	B	H	A	H	B	A	B	.	A	A	A	H	H	B	B	B	A	B	H	A	B	A	B
S02_29672647	.	A	A	B	A	A	B	A	B	B	A	H	A	B	A	B	B	A	B	A	H	.	B	B	A	A	B	H	A	B	B	A	B	.	A	A	A	H	H	B	B	B	A	B	H	A	B	A	B
S02_29686657	A	A	.	.	.	.	.	H	B	.	A	H	A	H	.	H	.	A	.	.	.	.	B	H	A	A	B	H	H	.	B	A	H	.	.	A	A	A	A	B	H	B	.	B	.	A	B	A	B
S02_29719177	A	A	A	B	A	A	B	A	B	B	A	H	A	B	A	B	B	A	H	A	B	.	B	B	A	H	B	H	A	B	B	A	B	.	A	A	A	H	A	B	B	B	A	B	B	A	B	.	B
S02_29734694	A	A	A	B	A	A	B	A	B	B	A	H	A	B	A	B	B	A	B	A	H	A	B	B	A	A	B	H	A	B	B	H	B	A	A	A	A	A	A	B	B	B	A	B	B	H	B	A	B
S02_29766406	A	A	A	H	A	A	B	A	B	B	A	H	A	B	A	B	B	A	B	A	B	A	B	B	A	A	B	H	A	B	B	A	B	A	A	A	A	A	A	B	B	B	A	B	B	A	B	A	B
S02_29791654	A	A	A	B	A	A	B	A	B	B	A	H	H	B	A	B	B	A	B	A	B	A	H	B	A	A	B	H	A	B	B	A	B	A	A	A	A	A	A	B	B	B	A	B	B	A	B	A	B
S02_29801027	A	A	A	B	A	A	B	A	B	B	A	H	A	B	A	B	B	A	H	A	B	H	B	H	A	A	B	H	A	B	B	A	B	A	A	A	A	A	A	B	B	B	A	B	B	A	B	A	B
S02_29831660	A	A	A	B	A	H	B	A	B	B	A	H	A	B	A	B	B	H	B	A	B	A	B	B	A	A	B	H	A	B	B	A	H	A	A	A	A	A	A	B	B	H	A	B	B	A	B	A	B
S02_29831775	A	A	A	B	A	H	B	A	B	B	A	H	A	B	A	B	B	H	B	A	B	A	B	B	A	A	B	H	A	B	B	A	H	A	A	A	A	A	A	B	B	H	A	B	B	A	B	A	B
S02_29853518	A	A	A	B	A	A	B	A	B	B	A	H	H	B	A	B	B	A	H	A	B	A	B	B	A	A	H	H	A	B	B	A	B	A	A	A	H	A	A	B	B	B	A	H	B	A	B	A	B
S02_29871018	A	A	A	B	A	.	B	A	B	B	A	.	A	B	A	B	B	A	.	A	B	A	B	B	A	A	B	H	A	B	H	A	B	A	A	A	A	A	A	B	B	B	A	B	B	A	B	A	B
S02_29871085	A	A	A	B	A	A	B	A	B	B	A	H	A	B	A	B	B	A	B	A	B	A	B	B	A	H	B	H	A	B	H	A	B	A	A	A	A	A	A	B	B	B	A	B	B	A	B	A	B
S02_30069001	.	A	A	.	A	H	.	A	.	B	A	A	A	B	A	H	B	A	.	A	.	A	H	B	A	A	B	H	A	.	B	.	.	.	A	.	A	A	A	.	B	B	.	B	B	.	B	A	B
S02_30094625	A	A	A	B	A	A	B	A	B	B	A	H	A	B	A	B	B	A	B	A	B	A	B	B	A	A	B	H	A	B	B	A	B	A	A	H	A	A	A	B	B	B	A	B	B	A	B	A	B
S02_30100799	A	A	.	B	H	A	B	A	B	B	A	H	A	B	H	B	B	H	B	.	B	A	B	B	A	A	B	H	A	B	B	A	B	A	A	A	A	A	A	B	B	H	A	B	B	A	B	A	B
S02_30101300	A	A	A	B	A	A	B	H	H	B	A	H	A	B	A	B	B	A	H	A	H	A	B	B	A	A	B	H	A	B	H	A	B	A	A	.	A	A	A	B	B	B	A	B	B	A	B	A	B
S02_30177309	A	A	A	B	A	A	B	A	B	B	A	H	H	B	A	B	B	A	B	A	B	A	B	B	A	A	B	H	A	H	B	A	B	A	A	H	A	A	A	B	B	B	A	H	B	A	B	A	B
S02_30249279	A	A	A	B	A	A	B	H	B	B	A	H	A	H	A	B	B	A	H	A	B	A	H	B	A	A	B	H	A	B	B	A	B	A	A	A	A	A	A	B	B	B	A	B	B	A	B	A	B
S02_31087961	A	A	A	B	A	A	B	H	B	B	A	H	A	B	A	B	B	A	B	A	B	A	B	B	A	A	B	H	A	B	B	A	B	A	A	A	A	A	A	B	B	B	A	B	B	A	B	A	B
S02_31087981	A	A	A	B	A	A	B	H	B	B	A	H	A	B	A	B	B	A	B	A	B	A	B	B	A	A	B	H	A	B	B	A	B	A	A	A	A	A	A	B	B	B	A	B	B	A	B	A	B
S02_31093365	.	A	H	B	.	.	.	A	.	H	A	A	A	B	.	H	H	.	H	A	H	A	.	.	A	A	B	.	A	H	B	A	B	A	.	A	.	.	A	.	.	B	.	.	B	H	B	A	B
S02_31168604	A	H	A	B	A	.	B	A	B	B	.	H	.	.	A	B	B	A	H	A	B	A	B	H	A	H	B	H	A	B	B	.	B	.	A	.	A	A	A	B	.	B	A	B	B	A	B	A	B
S02_32340612	A	A	A	B	A	A	B	A	B	B	A	H	A	B	A	B	B	A	B	A	B	H	B	B	A	A	B	H	A	B	B	A	B	H	A	A	A	A	A	B	B	B	A	B	B	A	B	A	H
S02_33337963	A	A	A	B	A	A	.	H	B	B	A	H	A	B	A	B	B	A	B	A	H	A	B	B	A	A	B	H	A	B	B	A	.	H	A	A	A	A	A	B	B	H	A	H	B	H	B	A	B
S02_33473918	A	A	A	B	A	A	H	A	B	B	A	H	A	H	A	B	B	A	B	A	B	A	B	B	A	A	B	H	A	B	B	A	H	A	A	A	A	A	A	B	B	H	A	B	B	A	B	H	B
S02_36137201	A	H	A	B	A	A	B	A	B	B	A	H	A	B	A	B	B	A	B	H	B	A	B	B	A	A	B	H	A	B	H	A	B	A	A	A	A	A	A	B	B	B	A	B	B	A	B	A	B
S02_36456080	A	A	A	B	A	A	B	A	B	B	A	H	A	H	A	B	B	A	B	A	B	A	B	B	A	A	B	H	A	B	B	A	B	A	A	H	A	A	A	B	B	B	A	B	B	A	B	A	B
S02_36460634	A	A	A	B	A	A	B	A	B	B	A	H	A	B	A	B	B	H	B	A	B	A	B	.	A	A	H	H	A	B	H	H	.	A	A	H	A	A	A	B	B	B	H	B	B	A	B	A	B
S02_36493116	A	A	A	H	A	A	H	A	B	B	A	H	A	B	A	B	B	A	B	A	H	A	B	B	A	A	H	H	A	B	B	A	B	A	A	A	A	A	A	B	B	B	A	B	B	A	B	A	B
S02_36493167	A	A	A	H	A	A	H	A	B	B	A	H	A	B	A	B	B	A	B	A	H	A	B	B	A	A	H	H	A	B	B	A	B	A	A	A	A	A	A	B	B	B	A	B	B	A	B	A	B
S02_36514747	A	A	A	B	A	A	B	H	B	B	A	H	A	B	A	B	B	A	H	A	B	A	B	B	A	A	B	H	A	B	B	A	B	A	A	A	A	A	A	B	B	B	A	B	B	A	B	A	B
S02_36531039	A	A	A	B	A	A	B	H	B	B	A	H	A	B	A	B	B	A	B	A	H	.	B	H	A	A	B	H	A	B	.	A	B	.	A	A	A	A	A	B	B	B	A	B	B	A	B	A	B
S02_36586602	A	A	A	B	A	A	B	A	B	B	H	H	A	B	A	B	B	A	B	A	B	A	B	B	A	A	B	H	A	B	B	A	H	A	A	A	H	H	A	B	B	B	A	B	B	A	B	A	B
S02_36593101	A	A	A	B	A	A	B	A	B	B	A	H	A	B	A	B	B	A	H	A	B	A	B	B	A	A	B	H	A	B	B	A	B	A	A	A	A	A	A	B	B	B	A	B	B	A	B	A	B
S02_36593105	A	A	A	B	A	A	B	A	B	B	A	H	A	B	A	B	B	A	H	A	B	A	B	B	A	A	H	H	A	B	B	A	B	A	A	A	A	A	A	B	B	B	A	B	B	A	B	A	B
S02_36684862	A	A	A	B	A	A	B	A	B	B	A	H	A	B	A	B	B	A	H	A	B	A	B	B	A	A	B	H	A	B	B	A	B	A	A	A	A	A	A	B	B	B	A	B	B	H	B	A	B
S02_36685019	A	A	A	B	H	A	B	A	B	B	A	H	A	B	A	B	B	A	H	A	B	A	B	B	A	A	B	H	A	B	B	A	B	A	A	A	A	A	A	B	B	B	A	B	B	H	B	A	B
S02_36685110	A	A	A	B	A	A	B	A	B	B	A	H	A	B	A	B	B	A	H	A	B	A	B	B	A	A	B	H	A	B	B	A	B	A	A	A	A	A	A	B	B	B	A	B	B	H	B	A	B
S02_36722477	A	A	A	B	A	A	B	A	B	B	A	H	H	B	A	B	B	A	B	A	B	A	B	B	A	A	B	H	H	B	B	A	B	H	A	A	A	A	A	B	H	B	A	B	B	A	B	A	B
S02_36722555	A	A	A	B	A	A	B	A	B	B	A	H	H	B	A	B	B	A	B	A	B	A	B	B	A	A	B	H	H	B	B	A	B	H	A	A	A	A	A	B	H	B	A	B	B	A	B	A	B
S02_36723722	A	H	A	B	A	A	B	A	B	B	A	H	A	B	A	B	B	H	B	A	B	A	B	H	A	A	B	H	A	B	B	A	B	A	A	A	A	A	A	B	B	B	H	B	B	A	B	A	B
S02_36825446	A	A	A	B	A	A	B	.	B	B	H	H	A	B	A	B	B	A	B	A	B	A	B	B	A	A	B	H	A	B	B	A	B	A	A	A	A	A	A	.	B	H	H	B	B	A	B	A	B
S02_36825504	A	A	A	B	A	A	B	.	B	B	H	H	A	B	A	B	B	A	B	A	B	A	B	B	A	A	B	H	A	B	B	A	B	A	A	A	A	A	A	B	B	B	H	B	B	A	B	A	B
S02_36826987	A	A	A	B	A	A	B	A	B	B	A	H	A	B	A	B	B	A	B	A	B	A	B	H	A	A	B	H	A	B	B	A	B	A	A	A	A	A	A	B	B	H	A	B	B	A	B	A	B
S02_36835407	A	A	A	B	A	A	B	A	H	H	A	H	A	H	A	B	B	A	B	A	B	A	B	B	A	A	H	B	A	B	B	A	B	.	A	.	A	A	A	B	B	B	A	B	B	A	B	A	B
S02_38592422	A	A	A	B	A	A	B	H	B	A	A	H	A	B	A	B	H	A	H	A	A	A	B	B	A	A	B	B	A	B	B	A	H	A	A	A	A	A	A	B	H	B	A	B	B	A	A	A	H
S02_39242852	A	A	A	A	A	A	B	A	B	A	A	H	A	B	A	B	A	A	A	A	A	A	B	A	A	A	B	B	B	B	B	A	B	A	H	A	B	A	A	B	B	B	A	B	A	A	A	H	B
S02_39584924	A	A	B	B	A	A	B	A	B	A	A	H	A	B	A	B	A	A	A	A	A	A	B	A	A	A	B	B	B	B	B	A	H	H	H	A	B	A	A	B	B	B	A	B	A	A	A	A	B
S02_39924967	A	A	H	.	.	A	.	A	A	.	A	H	H	.	A	H	A	.	A	A	A	.	B	A	A	A	A	A	H	.	B	B	B	A	B	A	B	A	.	B	B	.	A	B	A	A	A	A	B
S02_39936971	A	A	B	B	A	A	B	A	A	A	A	H	A	B	A	B	A	.	A	A	A	A	B	A	A	A	A	A	H	B	B	B	B	.	B	A	B	A	A	B	B	B	A	B	A	A	A	H	B
S02_40112533	A	A	B	B	A	A	B	A	A	B	A	H	A	B	A	B	H	B	A	A	A	B	B	A	A	A	A	A	H	B	B	B	B	A	B	A	H	A	A	B	B	B	A	B	A	A	A	A	B
S02_40482786	A	A	B	B	A	A	H	A	A	A	A	H	A	B	A	B	A	B	A	A	A	B	B	A	A	A	A	A	H	B	B	B	B	A	B	A	B	A	A	B	B	B	A	B	A	A	A	A	B
S02_40530805	A	A	B	B	A	A	H	A	A	B	A	H	A	B	A	B	A	H	H	H	A	B	B	A	A	A	A	A	H	H	B	H	B	A	B	A	B	A	A	B	B	B	A	B	A	A	A	A	B
S02_40639907	B	H	B	B	A	A	B	.	A	.	.	H	.	H	A	H	A	H	H	A	A	.	H	H	A	A	A	A	H	B	.	B	B	.	B	A	B	A	A	B	B	H	A	H	A	A	A	.	B
S02_40739833	.	A	H	B	A	A	B	A	H	B	A	A	.	.	A	B	A	B	A	A	.	B	B	A	A	A	A	A	B	.	.	B	H	.	B	A	B	A	A	B	B	B	A	B	A	A	A	.	H
S02_40741768	B	A	B	B	A	A	B	A	A	B	A	A	A	B	A	B	A	B	A	A	A	.	B	A	A	A	A	A	H	H	H	B	H	A	B	A	B	A	.	B	B	B	A	B	A	A	A	A	H
S02_40875596	.	A	B	B	A	A	B	B	.	A	A	A	A	.	A	B	A	H	H	A	H	B	B	A	A	A	A	A	H	B	B	B	.	A	B	A	B	A	A	B	B	H	A	B	H	A	A	A	B
S02_40875671	.	A	B	B	A	A	B	B	A	B	A	A	A	.	A	B	A	B	H	A	H	B	B	A	A	A	A	A	H	B	B	B	.	.	B	A	B	A	A	B	B	H	A	B	H	A	A	A	B
S02_40875719	.	A	B	B	A	A	B	B	A	B	A	A	A	.	A	B	A	B	H	A	H	B	B	A	A	A	A	A	H	B	B	B	.	.	B	A	H	A	A	B	B	H	A	B	H	A	A	A	B
S02_40886213	B	A	B	B	A	A	B	B	A	B	A	A	A	B	A	H	A	B	A	A	A	B	B	A	A	A	A	A	H	B	H	B	B	A	B	A	B	A	A	B	H	B	A	B	A	A	A	A	B
S02_40886380	B	A	B	B	A	A	B	B	A	B	A	A	A	B	A	H	A	B	A	A	A	B	B	A	A	A	A	A	H	B	B	B	B	A	B	A	B	A	A	B	H	B	A	B	A	A	A	A	B
S02_41078944	B	A	B	B	A	A	B	B	H	B	A	A	A	B	H	B	A	.	H	A	A	B	B	.	A	A	.	.	H	B	B	B	B	A	B	H	B	A	A	B	B	B	A	B	A	A	A	H	B
S02_41092498	.	A	.	B	A	A	B	B	A	.	A	A	A	.	H	B	.	B	A	.	A	.	B	A	A	A	A	A	H	B	B	B	.	A	B	A	B	A	A	B	B	B	A	B	A	A	A	A	B
S02_41126173	B	A	B	B	H	A	B	B	H	B	A	A	A	B	H	B	A	B	A	A	A	.	B	A	A	A	A	A	H	B	H	B	H	A	B	A	B	A	A	B	B	B	A	B	A	A	A	.	B
S02_41156746	B	A	B	B	A	A	B	B	A	A	A	A	A	B	H	B	A	.	H	A	A	B	B	.	A	H	H	A	H	B	.	B	H	A	B	A	B	A	A	B	B	B	A	B	A	A	A	A	B
S02_41280203	B	A	B	A	A	A	B	B	A	A	A	A	A	B	H	A	A	B	A	A	A	B	B	A	A	A	A	A	H	B	B	B	B	A	B	A	B	A	A	B	B	B	A	B	A	A	A	A	B
S02_42230180	B	A	B	A	A	A	B	B	A	B	A	A	A	B	H	B	H	A	A	A	A	B	H	A	A	A	A	H	B	B	B	A	B	A	A	A	B	A	A	B	B	B	A	B	A	A	A	A	B
S02_42252088	B	A	B	A	A	A	B	B	A	B	A	A	A	H	H	B	H	A	A	A	A	B	B	A	A	H	A	B	B	H	B	A	B	A	A	A	B	A	A	B	B	B	A	B	A	A	A	A	H
S02_42360580	B	A	B	A	A	A	B	B	A	B	A	A	A	B	H	B	B	A	A	A	A	B	B	A	A	A	A	H	B	B	B	A	B	A	A	A	B	A	A	B	B	B	A	B	A	A	A	A	B
S02_42386371	H	A	B	A	A	H	B	H	A	A	A	H	H	H	H	B	B	A	.	A	A	B	B	A	A	A	A	H	H	B	B	A	B	A	A	A	B	A	A	B	B	B	A	B	A	A	A	A	B
S02_42386385	H	A	B	A	A	H	B	H	A	A	A	H	H	H	H	B	B	A	.	A	A	B	B	A	A	A	A	H	H	B	B	A	B	A	A	A	B	A	A	B	B	B	A	B	A	A	A	A	B
S02_42439248	B	A	.	.	A	A	B	B	A	B	A	A	A	B	H	B	B	H	A	A	A	B	B	.	A	A	H	.	B	B	.	A	H	A	A	A	.	A	A	B	B	B	A	B	A	A	A	A	.
S02_42534287	B	A	B	A	A	A	B	B	A	B	A	A	A	B	H	B	B	A	A	A	A	B	B	A	A	A	A	B	B	B	B	A	B	H	A	A	B	A	B	B	B	B	A	B	A	A	A	A	B
S02_42555113	B	A	B	A	A	.	B	B	A	.	A	H	H	B	H	B	B	A	H	A	.	.	B	.	A	A	A	B	B	B	B	A	B	H	A	.	B	A	B	B	B	B	A	B	A	H	A	.	B
S02_42555119	B	A	B	A	A	.	B	B	A	.	A	H	H	B	H	B	B	A	H	A	.	.	B	.	A	A	A	B	B	B	B	A	B	H	A	.	B	A	B	B	B	B	A	B	A	H	A	.	B
S02_42555128	B	A	B	A	A	.	B	B	A	.	A	H	H	B	H	B	B	A	H	A	.	.	B	.	A	A	A	B	B	B	B	A	B	H	A	.	B	A	B	B	B	B	A	B	A	H	A	.	B
S02_42569509	B	A	B	A	A	A	B	B	A	B	A	A	A	B	H	B	B	A	A	A	A	H	B	A	A	H	A	B	B	B	B	A	B	A	A	A	B	A	B	B	B	B	A	B	A	A	A	A	B
S02_42609785	B	A	H	A	A	A	B	H	A	B	A	A	A	B	H	B	B	A	A	A	H	B	B	A	A	A	A	B	B	B	B	A	B	A	A	A	B	A	B	B	B	B	A	B	A	A	A	A	B
S02_42609854	B	A	H	A	A	A	B	H	A	B	A	A	A	B	H	B	B	A	A	A	A	B	B	A	A	A	A	B	B	B	B	A	B	A	A	A	B	A	B	B	B	B	A	B	A	A	A	A	B
S02_42611669	B	A	B	A	A	A	B	B	A	A	A	A	A	B	H	B	B	A	A	A	A	B	B	A	A	A	A	B	B	B	H	A	B	A	A	A	B	A	B	B	H	B	A	B	A	A	A	A	B
S02_42611988	B	A	B	A	A	H	B	B	H	B	A	A	A	B	H	B	B	A	H	A	A	B	B	H	A	A	A	B	B	B	B	A	B	A	A	A	B	A	B	B	B	B	A	B	A	A	A	A	B
S02_42655521	.	A	B	.	A	A	B	B	A	B	A	A	A	B	H	B	B	A	.	A	A	H	B	A	A	A	A	B	B	B	B	A	B	.	A	A	B	A	B	B	B	.	A	B	A	A	A	.	H
S02_42655618	.	A	B	A	A	A	B	B	A	B	A	.	A	B	H	B	B	A	.	A	.	H	B	A	A	A	A	B	B	B	B	A	B	.	A	A	B	A	B	B	B	B	A	B	A	A	A	.	B
S02_42655648	.	A	B	A	A	A	B	B	A	B	A	.	A	B	H	B	B	A	.	A	.	H	B	A	A	A	A	B	B	B	B	A	B	.	A	A	B	A	B	B	B	B	A	B	A	A	A	.	B
S02_42730849	B	A	B	A	A	A	B	B	A	B	A	A	A	B	H	B	B	A	A	A	A	H	B	A	A	A	H	B	B	B	B	A	B	A	A	H	B	A	B	B	B	H	A	B	A	A	A	A	B
S02_42730873	B	A	B	A	A	A	B	B	A	B	A	A	A	B	H	B	B	A	A	A	A	H	B	A	A	A	H	B	B	B	B	A	B	A	A	A	B	A	B	B	B	H	A	B	A	A	A	A	B
S02_42800843	B	A	H	A	A	A	.	B	A	H	A	.	A	B	H	B	B	A	A	A	A	.	B	A	A	A	H	B	.	H	B	A	B	B	A	A	B	H	B	B	B	B	A	B	A	A	A	A	B
S02_42826280	B	A	B	A	A	H	B	B	A	B	A	A	A	B	H	B	B	A	A	A	A	B	B	A	A	A	A	B	B	B	B	A	B	B	A	A	B	A	B	B	B	B	A	B	A	A	A	A	H
S02_43825349	B	A	B	A	A	A	B	B	A	A	A	H	A	B	A	B	B	H	H	B	H	B	H	H	A	A	A	B	B	A	B	B	H	B	B	A	B	A	B	B	H	A	A	B	A	A	A	A	B
S02_43840996	B	A	B	A	A	A	B	B	A	A	A	H	A	B	A	B	B	H	A	B	A	B	H	H	A	A	A	B	B	A	B	B	B	B	B	A	H	A	B	B	B	A	A	B	A	A	A	A	B
S02_44064987	B	A	B	A	A	A	B	B	A	B	A	H	A	B	A	B	B	B	A	B	A	B	H	H	A	A	A	B	B	A	B	B	B	B	H	A	B	A	B	B	B	A	A	B	A	A	A	A	B
S02_44171490	B	A	B	A	A	A	B	B	H	H	A	H	A	B	A	B	B	B	A	B	A	B	H	H	A	A	A	B	B	A	B	B	B	B	H	A	B	A	B	B	B	A	A	B	A	A	A	A	B
S02_44278229	B	A	B	A	A	A	B	B	A	B	A	H	A	B	B	B	B	H	A	B	A	B	H	H	A	A	A	B	B	A	H	B	B	B	H	A	B	A	B	B	B	A	B	B	A	A	A	H	B
S02_44310556	B	A	B	A	A	A	B	B	A	B	A	H	A	B	B	B	B	B	A	B	A	B	H	B	H	A	H	H	B	A	B	B	B	B	H	A	B	A	B	B	B	A	B	B	A	H	A	A	B
S02_44310628	B	A	B	A	A	A	B	B	A	B	A	H	A	B	B	B	B	B	A	B	A	B	H	H	H	A	A	H	B	A	B	B	B	B	H	A	B	A	B	B	B	A	B	B	A	A	A	A	B
S02_44468636	B	H	B	A	A	A	B	B	A	B	A	H	A	.	B	B	B	B	H	B	A	B	H	H	A	A	H	B	B	H	B	B	.	B	B	A	B	A	B	H	B	A	B	B	A	A	A	A	B
S02_44739837	B	A	B	H	A	A	B	B	A	B	A	H	A	B	B	B	B	B	A	B	A	B	H	B	H	.	A	B	B	A	B	B	B	B	B	A	B	A	B	B	B	A	B	B	A	A	H	A	B
S02_45120734	B	A	B	B	A	H	B	B	A	B	A	H	A	B	B	B	B	B	B	B	A	B	H	B	A	B	H	B	B	A	B	B	A	B	H	A	B	A	B	B	B	A	B	B	A	A	H	A	B
S02_45286793	B	A	B	B	A	H	B	B	A	B	A	H	A	B	B	H	B	B	B	B	H	B	H	H	A	B	A	B	B	A	B	B	H	B	H	A	B	H	B	B	B	A	B	B	A	A	B	A	B
S02_45494643	B	A	B	B	A	H	B	B	A	B	A	H	A	B	B	B	B	B	B	B	A	B	A	H	A	B	A	B	B	A	B	B	A	B	H	A	B	B	B	B	B	A	A	B	A	A	B	A	B
S02_45552810	B	A	B	B	A	H	B	B	A	B	A	H	A	B	B	B	B	B	B	B	H	B	A	H	A	B	A	B	B	A	B	B	A	B	H	A	B	B	B	B	B	A	A	B	A	A	B	A	B
S02_45782257	B	A	H	B	A	H	B	B	A	B	A	H	A	B	B	B	B	B	B	B	A	B	A	H	B	B	A	B	B	A	H	B	A	B	H	A	B	B	B	B	B	A	A	B	A	A	B	A	B
S02_46011755	B	A	B	B	A	H	B	B	A	B	H	H	A	B	B	B	B	A	H	B	A	B	B	H	B	B	A	B	A	A	H	B	H	B	H	A	B	B	B	B	B	A	A	B	A	A	B	A	B
S02_46282786	B	A	B	A	A	H	B	B	A	A	A	H	A	B	B	B	B	A	B	B	A	B	B	H	B	B	A	B	A	A	H	H	A	B	H	A	B	B	B	B	B	A	A	B	A	A	B	A	H
S02_46311313	B	A	B	H	A	H	B	B	A	A	A	H	A	B	B	B	B	A	B	B	H	B	B	H	B	B	A	B	A	A	H	B	A	B	H	A	B	B	B	B	B	A	A	B	A	H	B	A	B
S02_46601111	B	A	B	A	A	H	B	H	A	A	A	H	A	B	B	A	H	H	B	H	A	H	B	A	B	B	A	B	.	A	H	B	A	B	H	A	B	B	H	B	B	H	A	H	A	A	B	A	B
S02_46731444	B	A	B	A	A	H	B	B	A	A	A	H	A	B	B	H	B	A	B	B	A	B	B	A	B	B	A	B	A	A	H	B	A	B	B	A	B	B	B	B	B	A	B	B	A	A	B	A	B
S02_46966884	B	A	B	B	A	H	A	B	A	A	A	H	B	B	B	A	B	A	H	B	A	B	B	A	B	B	A	B	A	H	A	H	A	B	B	A	B	B	B	B	B	H	B	B	A	A	B	A	B
S02_47075851	B	A	B	B	A	H	A	B	A	B	A	H	B	B	B	A	B	A	B	B	A	B	B	A	B	H	A	B	A	A	A	B	A	B	B	A	B	B	B	B	B	A	B	B	A	A	B	A	B
S02_47160135	B	A	B	H	H	B	.	H	A	B	A	H	B	H	.	H	B	H	B	B	A	B	B	H	.	.	A	B	A	.	A	B	.	B	B	A	B	B	A	B	B	A	B	B	A	A	B	A	B
S02_47205537	B	.	B	B	.	H	A	H	.	.	A	.	B	B	B	A	B	A	.	H	.	.	H	.	B	.	A	.	.	A	H	.	.	.	B	A	B	B	A	H	B	A	H	B	A	A	B	H	B
S02_47205562	B	.	B	B	.	H	A	H	.	.	A	H	B	B	B	A	B	A	.	H	.	.	H	.	B	.	A	.	.	A	H	.	.	.	B	A	B	B	A	H	B	A	H	B	A	A	B	H	B
S02_47207889	H	A	B	B	A	H	A	B	A	B	H	H	B	B	B	A	B	A	B	B	A	B	B	A	B	B	A	B	A	A	A	B	A	B	H	A	B	B	A	B	.	A	B	B	A	A	B	H	B
S02_47251116	H	A	B	B	A	H	H	B	B	B	A	H	B	B	B	A	B	A	B	B	A	B	B	.	B	B	A	B	A	A	A	B	H	B	B	A	B	B	A	B	B	A	B	B	A	A	B	A	B
S02_47293652	B	A	B	B	A	H	A	B	B	B	A	H	B	B	B	A	B	A	B	B	A	B	B	A	B	B	A	B	H	A	A	B	.	B	B	H	B	B	A	H	B	A	H	B	A	A	B	A	B
S02_47293683	B	A	B	B	A	H	A	B	B	B	A	H	B	B	B	A	B	A	B	B	A	B	B	A	B	B	A	B	H	A	A	B	.	B	B	H	B	B	A	H	B	A	H	B	A	A	B	A	B
S02_47301479	B	A	B	B	A	H	A	B	B	B	A	H	B	B	B	A	B	A	B	B	A	B	B	A	B	B	A	B	A	A	A	B	A	B	B	A	B	B	A	B	B	A	B	B	A	A	B	A	B
S02_47304304	B	A	B	B	A	H	A	B	B	B	A	H	B	B	B	A	B	A	B	B	A	B	B	A	B	B	A	B	H	A	H	B	H	B	B	A	B	B	A	B	B	A	B	B	A	A	B	A	B
S02_47360136	B	A	B	B	A	H	H	B	B	B	A	H	H	B	B	A	H	A	B	B	A	H	B	A	B	B	A	B	A	A	A	B	A	B	B	A	B	B	A	B	B	A	B	B	A	A	B	A	B
S02_47379106	.	A	B	B	.	H	A	.	B	B	.	H	B	.	.	A	B	A	.	B	.	.	B	A	B	.	H	B	H	.	A	B	.	.	.	A	B	.	A	B	B	A	B	B	.	A	B	A	B
S02_47865419	A	A	A	B	A	H	A	B	B	B	A	B	B	B	B	A	B	A	B	B	A	B	B	A	B	B	A	B	A	A	B	B	A	B	B	B	B	B	A	B	B	B	B	B	A	A	B	A	B
S03_304190	A	B	H	A	B	A	B	B	A	A	A	A	B	H	B	B	A	A	A	H	A	B	A	A	A	B	A	B	A	B	B	A	B	A	A	A	A	A	A	H	B	B	B	B	B	A	B	B	B
S03_432323	A	B	H	A	B	A	A	B	A	A	A	A	B	H	B	B	A	A	A	B	A	B	A	A	A	B	A	B	A	B	B	A	B	A	A	A	A	A	A	H	B	B	B	B	B	A	B	B	B
S03_567699	A	H	.	A	B	A	A	.	A	A	A	H	B	A	B	.	A	A	H	B	A	A	A	.	A	B	A	B	A	H	.	A	.	A	A	A	H	A	A	.	H	B	B	B	B	.	B	B	B
S03_567711	A	H	.	A	B	A	A	.	A	A	A	H	B	A	B	.	A	A	H	B	A	A	A	.	A	B	A	B	A	H	.	.	.	A	A	A	H	A	A	.	H	B	B	B	B	.	B	B	B
S03_2461058	A	B	B	A	B	A	A	B	A	A	A	H	A	H	H	B	A	A	A	B	A	A	B	B	A	B	.	A	A	B	B	B	B	B	B	A	B	A	A	H	B	B	B	B	A	H	B	B	A
S03_2480246	A	B	B	A	B	A	A	B	A	A	H	H	A	B	B	B	A	A	A	B	A	A	B	B	A	B	B	A	A	B	B	B	B	H	B	A	B	A	A	B	B	H	B	B	A	B	B	B	A
S03_2511956	A	B	B	.	B	A	A	B	A	A	A	H	A	B	B	B	A	.	A	B	A	A	B	.	A	B	.	H	A	B	.	B	B	B	B	A	B	A	A	B	B	B	B	B	A	B	B	B	A
S03_2511960	A	B	B	.	B	A	A	B	A	A	A	H	A	B	B	B	A	.	A	B	A	A	B	.	A	B	.	H	A	B	.	B	B	B	B	A	B	A	A	B	B	B	B	B	A	B	B	B	A
S03_2585309	B	B	B	A	B	A	A	B	A	A	A	H	A	B	B	B	A	A	A	B	A	A	B	B	A	B	B	A	H	B	B	B	B	B	B	A	B	A	A	B	B	B	B	B	A	B	H	B	A
S03_2935080	B	B	B	A	B	A	A	B	A	A	A	H	A	B	B	B	A	H	A	B	A	A	B	.	A	B	H	A	A	B	.	B	B	B	B	A	B	A	A	B	B	B	B	B	A	B	B	B	A
S03_2935136	B	B	B	A	B	A	A	B	A	A	A	H	A	B	B	B	A	B	A	B	A	A	B	.	A	B	H	A	A	B	.	B	B	B	B	A	B	A	A	B	B	B	B	B	A	B	B	B	A
S03_3071828	B	B	B	A	B	A	A	B	A	A	A	H	A	B	B	B	A	B	A	B	A	A	B	B	A	B	B	A	A	B	B	B	.	B	H	A	B	A	A	B	B	B	B	B	A	B	B	B	A
S03_3071837	B	B	B	A	B	A	A	B	A	A	A	H	A	B	B	B	A	B	A	B	A	A	B	B	A	H	B	A	A	B	B	B	.	B	H	A	B	A	A	B	B	B	B	B	A	B	B	B	A
S03_6000985	B	B	B	A	B	A	A	B	A	B	A	H	A	B	B	A	A	B	A	B	B	B	B	B	A	B	A	B	A	B	H	A	B	B	A	A	B	B	B	B	B	B	B	B	A	B	B	A	B
S03_6308614	B	B	B	A	B	A	A	B	A	H	A	H	H	B	B	A	A	B	A	B	B	B	B	B	A	B	A	B	A	B	H	A	B	B	A	A	B	B	A	B	B	B	B	B	A	B	B	A	B
S03_6367959	.	B	B	A	B	H	A	B	H	B	A	.	A	B	B	A	A	B	.	B	.	B	B	.	A	B	A	B	A	B	B	A	.	.	A	A	.	B	A	B	B	B	B	B	A	B	B	A	.
S03_6368002	.	B	B	A	B	H	A	B	H	A	A	.	A	B	B	A	A	B	.	B	.	B	B	.	A	B	A	B	A	B	B	A	.	.	A	A	.	B	A	B	B	B	B	B	A	B	B	A	.
S03_6618844	B	B	B	A	B	H	A	B	H	A	A	H	A	B	B	A	A	B	A	B	B	B	B	B	A	B	A	B	H	B	H	A	B	B	A	A	B	B	A	A	B	B	B	B	A	B	B	A	B
S03_6631233	B	B	B	A	B	A	A	B	A	A	H	H	A	B	B	A	A	H	H	B	B	B	B	B	A	B	A	B	A	B	H	A	B	B	A	A	B	B	A	A	B	B	B	B	A	B	B	A	B
S03_6636200	B	B	B	A	B	A	A	B	A	H	A	H	A	B	B	A	A	B	A	B	B	B	B	B	A	B	A	B	A	B	H	A	B	B	A	A	B	B	A	A	B	B	B	B	A	B	B	A	B
S03_6636209	B	B	B	A	B	A	A	B	A	H	A	H	A	B	B	A	A	B	A	B	B	B	B	B	A	B	A	B	A	B	H	A	B	B	A	A	B	B	A	A	B	B	B	B	A	B	B	A	B
S03_6648358	B	B	B	H	B	A	A	B	A	H	H	H	A	B	B	A	A	B	A	B	B	B	B	B	H	B	A	B	A	B	H	A	B	B	A	A	B	B	A	A	B	B	B	B	A	B	B	A	B
S03_6648449	B	B	B	H	B	A	A	B	A	B	H	H	A	B	B	A	A	B	A	B	B	B	B	B	H	B	A	B	A	B	H	A	B	B	A	A	B	B	A	A	B	B	B	B	A	B	B	A	B
S03_6767880	B	B	B	A	B	A	A	B	A	B	A	H	A	B	B	A	A	H	A	B	B	B	B	B	A	B	A	B	A	B	H	A	B	B	A	A	B	B	A	A	B	B	B	B	A	B	B	H	B
S03_6809896	B	B	B	A	B	A	H	B	A	H	H	H	A	B	B	A	A	B	A	B	B	B	B	B	A	B	H	B	A	B	H	A	B	B	A	A	B	B	A	A	B	B	H	B	A	B	B	A	B
S03_6846974	B	B	B	H	B	A	A	B	A	B	A	H	A	B	B	A	A	B	A	B	B	B	B	B	A	B	A	B	H	B	H	A	B	B	A	A	B	H	A	A	B	B	B	B	A	B	B	A	B
S03_7886001	B	B	B	A	B	A	A	B	A	A	H	H	.	B	B	A	A	B	A	H	A	B	B	B	A	B	A	B	A	B	A	A	B	B	A	B	B	B	A	A	B	B	B	H	A	B	B	A	B
S03_8323204	B	B	B	A	B	A	A	B	A	B	A	H	A	B	B	A	A	B	A	H	A	B	B	B	A	B	A	H	A	B	H	A	B	B	A	B	B	B	A	A	B	B	B	B	A	B	B	A	B
S03_8330933	H	B	B	A	B	A	A	B	A	A	A	H	A	H	B	H	A	H	A	H	A	B	B	B	A	B	A	B	A	B	H	A	B	B	A	B	B	B	A	A	B	B	B	B	A	B	B	A	B
S03_8730378	B	B	B	A	B	A	A	B	A	A	A	H	A	B	B	A	A	B	A	H	A	B	B	B	H	B	A	B	A	B	H	A	B	B	A	B	B	B	A	A	B	B	B	B	H	B	B	A	B
S03_8736302	B	B	B	A	B	A	A	B	A	B	A	H	A	B	B	A	A	.	H	H	A	B	B	.	A	B	A	B	A	B	H	A	B	B	A	B	B	B	A	A	B	B	B	B	H	B	B	A	B
S03_9030339	B	B	B	A	B	A	A	B	A	A	A	H	H	B	B	A	A	B	A	H	A	B	B	B	A	B	A	B	A	B	H	A	B	H	A	B	B	B	A	A	B	B	B	B	A	B	B	A	B
S03_9229502	B	B	B	A	B	A	A	B	A	B	A	H	A	H	B	A	A	B	A	H	A	B	B	B	A	B	A	B	A	B	H	A	B	B	A	B	B	B	A	H	B	B	B	B	A	B	B	H	B
S03_9229560	B	B	B	A	B	A	A	B	A	B	A	H	A	H	B	A	A	B	A	H	A	B	B	B	A	B	A	B	A	B	H	A	B	B	A	B	B	B	A	H	B	B	B	B	A	B	B	H	B
S03_9229570	B	B	B	A	B	A	A	B	A	A	A	H	A	H	B	A	A	B	A	H	A	B	B	B	A	B	A	B	A	B	H	A	B	B	A	B	B	B	A	H	B	B	B	B	A	B	B	H	B
S03_9275618	H	.	.	A	H	A	A	H	A	H	A	H	A	.	B	A	A	B	A	H	A	B	B	B	A	B	A	H	A	H	H	A	.	B	A	H	B	H	A	A	H	B	H	B	A	.	B	A	B
S03_9342604	B	B	B	A	B	A	A	B	A	A	H	H	A	B	B	A	A	B	A	H	A	B	B	B	A	B	A	B	H	B	H	A	B	B	A	B	B	B	A	A	B	B	B	B	A	B	B	A	B
S03_9344742	B	B	.	A	B	A	A	B	A	B	A	H	A	H	B	A	A	B	A	H	A	B	B	B	H	B	A	B	A	H	H	A	B	B	H	B	B	B	A	A	B	B	B	B	A	B	B	A	B
S03_9344791	B	B	.	A	B	A	A	B	A	B	A	H	A	H	B	A	A	B	A	H	A	B	B	B	H	B	A	B	A	H	H	A	B	B	H	B	B	B	A	A	B	B	B	B	A	B	B	A	B
S03_9376426	B	B	B	H	B	A	A	B	H	B	A	H	A	B	B	A	A	B	A	H	A	B	B	B	A	B	A	B	A	B	H	A	B	H	A	B	B	B	A	A	H	B	B	B	A	B	B	H	B
S03_9660783	B	B	B	A	H	A	H	B	A	B	A	H	A	B	B	A	A	.	A	H	A	B	B	B	A	B	A	B	A	B	H	A	H	H	A	B	B	B	A	A	B	B	B	B	A	B	B	A	B
S03_9752923	B	B	B	H	B	.	A	B	A	B	H	H	H	B	B	H	H	B	H	H	.	H	.	.	A	B	.	B	A	.	.	H	.	B	A	B	B	.	.	A	B	.	B	B	A	B	B	A	B
S03_9790792	B	B	B	A	B	H	A	B	A	A	H	H	A	B	B	A	A	B	H	H	A	B	B	B	A	B	A	B	A	B	H	A	B	B	A	B	H	B	A	A	B	B	B	B	A	B	B	A	B
S03_9887066	B	B	B	A	B	A	A	B	A	A	H	H	A	B	B	A	A	H	A	H	A	B	B	H	A	B	A	B	A	B	H	A	B	B	A	B	B	B	A	A	B	B	B	B	A	B	B	A	B
S03_9943890	B	B	B	A	B	A	A	B	A	B	A	H	A	B	B	A	A	B	A	H	A	B	B	B	A	B	A	B	A	B	H	A	B	B	A	B	B	B	A	A	B	B	B	B	A	B	B	A	B
S03_9951300	B	B	B	A	B	A	A	B	A	A	A	H	A	B	B	A	A	B	A	H	A	B	B	B	A	B	A	B	A	H	H	A	B	B	A	B	B	B	A	A	B	B	B	B	A	B	B	A	B
S03_9981165	B	B	B	A	B	A	A	B	A	A	H	H	H	B	B	A	A	B	A	H	H	B	B	B	A	B	H	B	A	B	H	A	B	B	A	B	B	B	A	A	B	B	B	B	A	B	B	A	B
S03_10012547	B	B	B	A	B	A	A	B	A	A	A	H	A	B	B	A	H	B	H	H	A	B	B	B	A	B	A	B	A	B	H	A	B	B	H	B	B	B	A	A	B	B	B	B	A	B	B	H	B
S03_10760309	B	B	B	A	B	A	A	B	A	A	A	H	A	B	B	A	A	B	A	H	H	B	B	B	A	B	A	B	A	H	H	A	B	B	A	B	B	B	A	A	B	B	B	B	A	B	B	A	H
S03_11469171	B	B	B	A	B	A	A	B	A	H	A	H	A	B	B	A	A	B	A	H	H	B	B	B	A	B	A	B	A	B	H	A	B	B	H	B	B	H	A	A	B	B	B	B	A	B	B	A	B
S03_12354189	B	B	B	A	B	H	A	B	H	B	H	H	A	B	B	A	A	B	A	H	A	B	B	B	H	B	A	B	H	B	H	A	B	B	A	B	B	B	A	.	B	B	B	B	H	B	B	A	B
S03_16944137	B	B	B	A	B	A	A	B	A	A	A	B	H	B	B	A	A	B	A	H	B	B	B	B	A	B	A	B	A	B	H	H	.	H	A	B	B	B	A	A	B	B	B	B	B	B	B	A	B
S03_19332353	B	H	B	A	B	A	A	B	A	A	A	A	H	B	A	A	A	H	A	H	A	B	B	B	B	B	A	B	A	H	H	A	B	H	A	H	H	A	A	H	B	B	B	B	B	H	B	H	A
S03_19595676	B	B	B	A	B	A	A	B	A	B	A	A	A	B	A	A	A	B	H	H	A	B	B	A	B	B	A	B	A	B	H	A	B	B	A	B	B	A	A	A	B	B	B	B	B	B	H	B	A
S03_19699778	B	B	B	A	B	A	A	B	H	A	A	A	A	B	A	A	A	B	A	H	A	B	B	A	B	B	A	B	A	B	H	A	B	B	A	B	B	A	A	A	B	B	B	B	B	B	B	B	A
S03_20003620	B	B	B	H	.	A	H	B	A	A	A	A	A	B	H	A	A	B	A	H	H	.	B	A	B	B	H	B	A	.	A	.	B	B	H	B	B	A	H	A	.	B	B	B	B	B	B	B	A
S03_20084754	B	B	B	H	B	A	A	B	H	A	A	A	A	B	A	A	A	B	H	H	H	B	B	A	B	B	A	B	A	B	H	A	B	B	A	B	B	A	A	A	B	H	B	B	B	B	B	B	A
S03_20403843	B	B	B	A	B	A	A	B	H	B	H	A	A	B	H	A	H	.	H	H	A	B	B	A	B	B	A	B	A	B	H	A	B	H	A	B	B	A	A	H	B	B	B	B	B	B	B	B	A
S03_20587843	B	B	B	A	B	H	A	B	A	A	H	A	A	B	H	H	A	B	A	H	A	B	B	A	B	B	A	B	A	B	H	A	B	B	A	B	B	A	A	A	B	B	B	B	B	B	B	B	A
S03_20773114	B	B	B	A	B	A	A	B	A	B	A	A	A	B	A	A	A	B	A	H	A	B	B	A	B	B	A	B	A	B	H	A	B	B	A	B	B	A	A	A	B	B	B	B	B	B	B	B	A
S03_20794756	.	B	B	A	H	A	A	B	A	.	A	A	A	B	A	A	A	B	H	H	.	.	B	H	B	B	H	B	A	H	H	A	.	B	A	B	B	H	A	.	B	B	B	B	B	B	.	B	A
S03_20930514	B	B	.	A	B	H	A	B	A	A	A	A	A	B	A	A	A	B	A	H	A	B	B	A	B	B	H	H	A	B	H	A	B	B	A	B	B	A	A	A	B	B	B	B	B	B	B	B	A
S03_21258344	B	B	B	A	B	A	A	B	A	A	H	A	H	B	H	A	A	B	A	H	H	B	B	A	B	B	A	B	A	B	H	A	B	B	A	B	B	A	A	A	B	B	B	B	H	B	B	B	H
S03_21698905	B	B	B	A	B	A	A	B	A	B	A	A	A	B	A	A	A	B	A	H	A	B	B	A	B	B	A	B	A	B	H	A	B	B	A	B	B	A	A	A	B	B	B	B	B	B	B	B	A
S03_22220082	B	B	B	A	B	A	A	B	A	B	H	A	A	B	A	A	A	B	A	H	A	B	B	A	B	B	A	B	A	B	H	A	B	B	A	B	B	A	H	A	B	B	B	B	B	B	B	B	A
S03_22445178	B	B	B	A	B	A	A	B	A	A	A	A	A	B	H	A	A	B	A	H	A	B	B	A	B	B	A	B	A	B	H	A	B	B	A	B	B	A	A	A	B	B	B	B	B	B	B	B	A
S03_22575766	B	B	.	A	B	H	A	B	A	B	.	H	A	.	A	A	A	.	.	H	A	.	B	.	B	B	A	B	A	B	H	A	B	B	A	.	B	A	A	.	B	B	B	B	B	B	B	B	A
S03_23214060	B	B	B	A	B	A	A	B	A	H	H	H	A	H	A	A	A	B	A	H	A	B	B	A	B	B	A	B	A	B	H	A	B	H	A	B	B	A	A	A	H	B	B	B	B	B	B	H	A
S03_23252864	B	B	.	A	B	A	A	B	A	B	A	A	.	.	A	A	A	B	A	H	A	.	B	A	B	B	A	B	A	B	H	A	B	B	H	B	B	A	A	A	B	H	B	B	B	B	B	.	A
S03_23282560	.	B	.	A	B	H	A	B	A	H	A	A	H	B	A	A	A	H	A	H	A	B	B	H	B	.	A	B	A	B	H	A	B	B	H	B	B	A	A	A	B	B	B	B	B	B	B	B	A
S03_23383154	B	B	B	A	B	A	A	B	A	A	H	A	A	B	H	A	A	B	A	H	A	B	B	A	B	B	H	B	A	B	H	A	H	H	A	B	B	A	A	A	B	B	B	B	H	B	B	B	A
S03_23622309	B	B	B	A	B	H	A	B	A	A	A	A	A	B	A	A	H	B	A	H	A	B	B	A	B	B	A	B	A	B	H	A	B	B	A	B	B	A	A	H	B	B	H	B	B	B	B	B	H
S03_23727793	B	B	B	A	B	A	A	B	A	A	A	A	A	B	A	A	H	H	A	H	H	B	B	A	B	B	A	B	A	B	H	A	B	B	A	B	B	A	A	A	B	B	B	B	B	B	B	B	A
S03_23736483	B	B	B	A	B	H	A	B	A	B	H	A	A	B	A	A	A	B	A	H	.	B	B	A	B	B	A	B	A	.	H	A	B	B	A	.	B	A	A	A	B	B	B	B	B	B	B	B	A
S03_23917877	B	B	B	A	B	H	A	B	A	B	A	A	H	B	A	A	A	H	A	H	A	B	B	A	B	B	A	B	A	B	H	A	B	B	A	B	B	A	A	A	H	B	B	B	B	B	B	B	A
S03_23995184	B	B	B	A	B	A	A	B	A	A	H	A	A	B	A	A	A	B	A	H	H	B	B	A	B	B	A	B	H	B	H	A	B	B	A	B	B	A	A	A	B	B	B	B	B	B	B	B	A
S03_24242412	B	B	B	A	B	.	A	B	H	A	A	A	A	B	H	A	A	B	A	H	A	B	B	A	B	B	H	B	A	B	H	H	B	B	A	B	B	A	.	H	B	B	B	B	B	B	B	B	A
S03_24698391	B	B	B	A	B	H	A	B	A	.	H	.	A	.	.	A	A	B	A	H	A	B	B	.	B	B	A	B	A	B	H	A	B	B	A	B	B	A	A	A	B	B	H	B	B	B	B	H	A
S03_24698441	B	B	B	A	B	H	A	B	A	.	H	.	A	.	.	A	A	B	A	H	A	B	B	A	B	B	A	B	A	B	H	A	B	B	A	B	B	A	A	A	B	B	H	B	B	B	B	H	A
S03_24877731	.	H	B	A	B	H	A	B	A	B	.	.	.	B	.	.	A	B	.	.	.	B	B	.	.	H	.	B	.	B	H	A	B	.	A	.	.	.	A	H	B	B	H	B	B	B	B	B	A
S03_25014034	H	B	B	A	B	H	A	B	A	A	A	A	A	B	.	A	A	B	A	H	H	.	B	A	B	.	A	B	A	B	H	A	B	B	A	B	B	A	A	A	B	.	B	B	B	B	B	B	A
S03_25056882	B	B	B	A	B	A	A	B	A	B	A	A	H	H	A	A	A	B	A	H	.	.	B	A	B	B	A	B	A	B	H	A	.	B	A	.	.	A	A	A	B	B	B	B	B	B	B	B	A
S03_25296337	H	B	B	A	B	A	A	B	H	A	H	A	A	B	A	A	A	B	H	H	.	B	B	A	B	B	A	B	A	B	H	A	B	B	H	B	B	A	A	A	B	B	B	B	B	B	B	.	A
S03_25485377	B	B	B	A	B	A	A	B	A	B	H	H	A	B	A	A	A	B	A	H	A	B	B	A	B	B	A	B	A	B	H	A	B	B	A	B	B	A	A	A	B	B	B	B	B	B	B	B	A
S03_25490002	.	B	B	A	.	A	H	B	A	H	A	A	H	.	A	A	.	B	A	H	A	.	B	A	B	B	A	B	A	B	H	A	.	H	A	B	.	A	A	A	B	B	.	.	B	B	B	B	A
S03_25490161	B	B	B	A	.	A	H	B	H	B	A	A	H	.	A	A	A	B	A	H	A	.	B	A	B	B	A	B	A	B	H	A	.	B	A	B	.	A	A	A	B	B	B	.	B	B	B	.	A
S03_25490195	B	B	B	A	.	A	H	B	H	H	A	A	H	.	A	A	A	B	A	H	A	.	B	A	B	B	A	B	A	B	H	A	.	B	A	B	.	A	A	A	B	B	B	.	B	B	B	.	A
S03_28770797	B	B	B	A	B	A	A	B	A	A	A	H	A	B	A	A	A	B	H	H	A	B	B	A	B	B	A	B	A	B	H	A	H	B	A	B	B	A	A	A	B	B	B	B	B	B	B	A	A
S03_28771920	B	B	B	H	B	A	A	B	A	A	A	H	H	B	A	A	A	B	A	H	A	B	B	A	B	B	H	B	A	B	H	A	B	H	A	B	B	A	A	A	B	B	B	B	B	B	B	A	H
S03_28771952	B	B	B	A	B	A	A	.	A	A	H	H	A	B	A	A	A	B	A	H	H	B	B	H	B	B	A	B	A	B	H	H	B	B	A	B	B	A	A	H	B	B	B	B	B	B	H	B	A
S03_28772430	B	B	B	A	B	A	A	B	H	A	A	.	H	B	A	A	A	H	A	H	A	B	B	A	B	B	A	B	A	B	H	A	B	B	A	B	B	H	A	A	B	B	B	B	B	B	B	A	H
S03_28988425	A	B	B	A	B	A	A	B	H	B	H	H	H	B	A	A	A	B	H	H	H	B	B	A	B	B	A	B	H	B	H	A	B	H	A	B	B	A	A	A	B	B	B	B	B	B	B	H	A
S03_29005756	A	B	H	A	B	A	A	B	A	B	A	H	A	B	A	A	A	B	A	H	A	B	B	A	B	H	A	B	A	B	H	A	B	B	A	B	B	A	A	A	B	B	B	B	B	H	B	H	A
S03_29057025	A	B	B	A	B	A	A	B	H	A	A	H	A	B	A	A	A	B	A	H	A	B	B	A	B	B	A	B	A	B	H	A	B	B	A	H	B	A	A	A	B	B	B	B	B	B	B	A	A
S03_29068055	A	B	B	A	B	A	A	B	A	A	A	H	A	B	A	A	A	B	A	H	H	B	B	A	B	H	A	B	A	B	H	A	B	B	A	A	B	A	A	A	B	B	B	B	B	B	B	A	A
S03_29068089	A	H	B	A	B	A	A	B	A	A	A	H	A	B	A	A	A	B	A	H	H	B	B	A	B	B	A	B	A	B	H	A	B	B	A	A	B	A	A	A	B	B	B	B	B	B	B	A	A
S03_29076783	A	B	B	A	B	A	A	B	A	A	A	H	A	B	A	A	H	B	H	A	H	B	B	A	B	B	A	B	A	B	H	A	B	B	A	.	B	A	A	A	B	H	B	B	B	B	B	A	A
S03_29117281	A	B	B	A	B	A	A	B	A	B	A	H	H	B	A	A	A	B	A	H	A	H	B	A	B	B	A	B	A	B	H	A	B	B	A	A	B	A	A	A	B	B	B	B	B	B	B	.	A
S03_29117342	A	B	B	A	B	A	A	B	A	B	A	H	H	B	A	A	A	B	A	H	A	H	B	A	B	B	A	B	A	B	H	A	B	B	H	A	B	A	A	A	B	B	B	B	B	B	B	.	A
S03_29117408	A	B	B	A	B	A	A	B	A	B	A	B	H	B	A	A	A	B	A	H	A	H	B	A	B	B	A	B	A	B	H	A	B	B	A	A	B	A	A	A	B	B	B	B	B	B	B	A	A
S03_29117432	A	B	B	A	B	A	A	B	A	A	A	B	H	B	A	A	A	B	A	H	A	H	B	A	B	B	A	B	A	B	H	A	H	H	A	A	B	A	A	A	B	B	B	B	B	B	B	A	A
S03_29122530	A	B	B	A	B	A	A	B	A	B	A	H	H	B	A	A	A	B	A	H	A	H	B	A	B	B	A	B	A	B	H	A	B	H	A	A	B	A	A	A	B	B	B	B	B	B	B	.	H
S03_29141430	A	B	B	H	B	A	A	B	A	A	A	H	A	B	A	A	A	B	A	H	A	B	B	A	B	B	A	B	A	B	H	A	B	B	A	A	B	A	A	A	B	B	B	B	B	B	B	A	A
S03_29162029	A	B	B	A	B	A	A	B	A	B	H	H	A	B	A	A	A	B	A	H	A	B	B	A	B	B	H	B	A	B	H	A	B	B	A	A	B	A	A	A	B	B	B	B	B	B	B	B	A
S03_29190446	A	B	B	A	B	A	A	B	A	B	.	H	H	B	A	H	A	B	A	B	H	H	B	A	B	B	A	B	A	B	H	A	B	B	H	A	B	A	A	A	B	B	B	B	B	B	B	H	H
S03_29190463	A	B	B	A	B	A	A	B	A	B	.	H	H	B	H	H	A	B	A	B	H	H	B	A	B	B	A	B	A	B	H	A	B	B	H	A	B	A	A	A	B	B	B	B	B	B	B	H	H
S03_29190544	A	B	B	A	B	A	A	B	A	B	.	H	H	B	A	H	A	B	.	B	H	.	B	A	B	.	A	B	A	B	.	A	B	B	H	A	B	A	.	A	B	B	B	B	B	B	B	H	.
S03_29199996	A	B	H	A	B	A	A	B	H	A	A	H	A	.	A	H	A	H	A	H	H	B	B	H	B	H	A	B	A	B	H	A	H	B	A	A	B	A	A	A	B	B	B	B	B	B	B	A	A
S03_29199998	A	B	H	A	B	A	A	B	H	B	A	H	A	.	A	H	A	B	A	H	H	B	B	H	B	H	A	B	A	B	A	A	H	B	A	A	B	A	A	A	B	B	B	B	B	B	B	B	A
S03_29200042	A	B	H	A	H	A	A	B	H	B	A	H	A	.	A	A	A	H	A	H	A	H	B	H	B	H	A	B	A	B	A	A	H	B	A	A	B	A	A	A	B	B	B	B	B	H	B	A	A
S03_29200692	A	B	B	H	B	A	A	B	A	B	A	H	A	B	A	A	A	B	H	H	A	B	B	A	B	B	A	B	A	B	H	A	B	B	A	A	B	A	A	A	B	B	H	B	B	B	B	A	A
S03_29200764	A	B	B	H	B	A	A	B	A	A	A	H	A	B	A	A	A	B	H	H	A	B	B	A	B	B	A	B	A	B	H	A	B	B	A	A	B	A	A	A	B	B	H	B	B	B	B	A	A
S03_29234709	A	B	B	H	B	A	A	B	H	B	A	H	A	B	A	A	A	B	A	H	A	B	B	A	B	B	A	B	A	B	H	A	B	B	A	A	B	A	A	A	B	B	B	B	B	B	B	A	A
S03_29234780	A	B	B	H	B	A	A	B	H	B	H	H	A	B	A	A	A	B	A	H	A	B	B	A	B	B	A	B	A	B	H	A	B	B	A	A	B	A	A	A	B	B	B	B	B	B	B	B	A
S03_29234820	A	B	B	H	B	A	A	B	H	B	H	H	A	B	A	A	A	B	A	H	A	B	B	A	B	B	A	B	A	B	H	A	B	B	A	A	B	A	A	A	B	B	B	B	B	B	B	A	A
S03_29257823	A	B	B	A	B	A	A	B	A	B	A	H	A	B	A	A	H	B	H	H	A	B	B	A	B	B	A	B	H	B	H	A	B	B	A	A	B	A	A	A	B	B	B	B	B	B	B	B	A
S03_29258019	A	B	B	A	B	A	A	B	A	B	A	H	A	B	A	A	H	B	A	H	H	H	B	A	B	B	A	B	H	B	H	A	B	B	A	A	B	A	A	A	B	B	B	B	B	B	B	B	A
S03_29258871	A	B	B	A	B	A	A	B	H	B	A	H	A	B	A	A	A	B	H	H	A	.	B	H	B	B	H	B	A	B	B	A	B	B	H	A	B	A	H	A	B	B	B	B	B	B	B	B	A
S03_29258887	A	B	B	A	B	A	A	B	A	B	A	H	A	B	A	A	A	B	H	H	A	.	B	H	B	B	H	B	A	B	B	A	B	B	H	A	B	A	H	A	B	B	B	B	B	B	B	B	A
S03_29258899	A	B	B	A	B	A	A	B	A	B	A	H	A	B	A	A	A	B	H	H	A	.	B	H	B	B	H	B	A	B	B	A	B	B	H	A	B	A	H	A	B	B	B	B	B	B	B	A	A
S03_29416419	A	B	B	A	B	A	A	B	A	B	A	H	A	B	A	A	A	B	H	H	A	B	B	A	B	B	A	B	A	B	H	A	H	B	A	A	B	H	A	A	B	B	B	B	B	H	B	A	A
S03_29416574	A	B	B	A	B	A	A	H	A	B	A	H	A	B	A	A	A	B	H	H	A	B	B	A	B	B	A	B	A	B	H	A	H	B	A	A	B	H	A	A	B	B	B	B	B	H	B	A	A
S03_29472082	A	B	B	A	B	A	A	B	A	B	H	H	H	B	A	A	H	B	H	H	A	B	B	A	B	B	A	B	A	B	H	A	B	B	A	A	B	A	A	A	B	B	B	B	B	B	B	A	A
S03_29514921	A	B	B	A	B	.	A	B	A	B	H	H	A	B	H	A	A	B	H	H	H	H	B	A	B	B	A	B	A	B	H	H	B	.	A	A	B	A	A	A	B	B	B	B	B	B	B	B	A
S03_29517699	H	B	B	A	B	A	A	B	H	B	A	H	A	B	A	A	A	B	A	H	A	B	B	A	B	B	A	H	A	B	H	A	B	B	A	A	B	A	A	A	B	B	B	B	B	B	B	B	A
S03_29523026	H	B	B	A	B	A	A	B	A	B	A	H	A	B	A	A	A	B	A	H	A	H	B	A	B	H	A	B	A	B	H	A	B	B	A	A	B	A	A	A	B	B	B	B	B	B	B	A	A
S03_29523098	H	B	B	A	B	A	A	B	A	B	A	B	A	B	A	A	A	B	A	H	A	B	B	A	B	H	A	B	H	B	H	A	B	B	A	A	B	A	A	A	B	B	B	B	B	B	B	A	A
S03_29552212	A	B	B	A	B	A	A	B	A	B	H	H	A	B	A	A	A	B	H	H	A	B	B	A	B	B	A	B	A	B	H	A	B	B	A	H	B	H	A	A	B	B	B	B	B	B	B	B	A
S03_29778014	A	B	B	A	B	A	A	B	A	B	A	H	A	B	A	A	A	B	H	H	A	B	B	A	B	B	A	B	A	B	H	A	B	B	A	A	B	A	A	A	B	B	B	B	B	B	B	B	A
S03_30837594	A	B	B	A	B	A	A	B	A	B	A	H	A	B	H	A	A	B	A	H	A	B	B	A	B	B	A	B	A	B	H	A	B	B	A	A	B	A	A	A	B	B	B	B	B	B	B	B	A
S03_31036358	H	B	A	H	B	A	A	B	A	B	A	H	A	B	H	A	A	B	A	H	A	H	B	A	B	B	A	B	A	B	H	A	B	B	A	A	B	H	A	A	B	B	B	B	B	B	B	B	H
S03_31048009	A	B	A	A	B	A	A	B	A	B	A	H	H	B	H	H	A	B	A	H	A	B	B	H	B	B	A	B	A	B	H	A	B	B	H	A	B	H	A	A	B	B	B	B	B	B	B	B	A
S03_31050169	A	B	A	A	B	A	A	B	H	B	A	H	H	B	H	A	A	B	A	H	A	B	B	H	B	B	A	B	A	B	H	A	B	B	A	A	B	A	A	A	B	B	B	B	B	B	B	B	A
S03_31084096	A	B	A	A	B	A	A	B	A	B	A	H	A	B	H	A	A	B	A	H	A	B	B	A	B	B	A	B	A	B	H	A	B	B	H	A	B	A	H	A	B	B	B	B	B	B	B	B	A
S03_31115254	A	B	A	A	B	A	A	B	A	B	A	H	A	B	H	A	A	B	H	H	H	B	B	A	B	B	A	B	A	B	H	A	B	B	A	A	B	A	A	A	B	B	B	B	B	B	B	B	A
S03_31115489	A	B	A	A	B	A	A	B	A	B	H	H	H	B	H	A	A	B	A	H	A	B	B	A	B	B	A	B	A	B	H	A	B	B	H	A	B	A	A	A	B	B	B	B	B	B	B	B	A
S03_31149255	A	B	A	A	B	.	A	B	A	.	A	.	.	B	H	H	A	B	A	H	.	B	B	A	B	H	H	B	.	H	H	A	B	.	A	A	B	A	A	A	B	B	B	B	B	H	B	B	H
S03_31149296	A	B	A	A	B	.	A	B	A	.	A	.	.	B	H	H	A	B	A	H	.	B	B	A	B	H	H	B	.	H	H	A	.	.	H	A	B	A	A	A	B	B	B	B	B	H	B	B	H
S03_31175868	A	B	A	A	B	A	A	B	A	B	H	B	A	B	H	A	A	B	A	H	A	B	B	A	B	B	H	B	A	B	H	A	B	B	A	A	B	H	H	A	B	B	B	B	B	B	B	H	A
S03_31175955	A	B	A	H	B	A	A	B	A	B	A	B	A	B	H	A	A	B	A	H	A	B	B	A	B	B	H	B	A	B	H	A	B	B	A	H	B	H	H	A	B	B	B	B	B	B	B	H	A
S03_31278136	A	B	A	A	B	A	A	B	H	B	.	H	H	B	H	A	A	H	A	B	H	B	B	A	B	B	A	B	A	B	H	A	B	B	A	A	B	A	A	A	B	H	B	B	B	B	B	B	A
S03_31341171	A	.	A	A	B	A	A	B	A	B	A	H	A	B	H	A	A	.	H	H	A	B	B	H	B	B	A	H	A	B	H	A	B	B	A	A	B	A	A	A	B	B	B	B	B	B	B	B	A
S03_31869848	A	B	H	B	B	A	A	B	H	B	A	B	A	B	H	A	B	B	A	H	A	A	B	H	B	B	A	B	A	B	H	A	B	B	A	A	B	A	A	A	B	B	B	B	B	B	B	H	A
S03_31931112	A	B	A	B	B	A	A	B	A	B	H	B	A	B	H	A	B	B	A	H	A	A	B	A	B	B	A	B	H	B	H	A	B	B	A	A	B	A	A	A	B	B	B	B	B	B	B	B	A
S03_32193722	A	B	A	B	B	A	A	B	A	A	A	B	H	B	H	A	B	B	A	H	A	A	B	A	B	B	A	B	A	B	H	A	B	B	A	A	B	A	A	A	B	B	B	B	B	B	B	A	A
S03_33127238	A	B	A	B	B	H	A	B	A	B	H	H	A	B	H	A	H	B	A	A	A	H	B	A	B	B	B	B	A	B	A	A	B	B	A	A	H	A	A	A	A	B	B	B	B	B	B	H	A
S03_33325838	A	B	A	B	B	A	A	B	A	A	.	.	A	B	H	A	H	B	A	A	A	A	B	.	B	B	B	B	A	B	.	A	B	H	.	A	A	A	A	A	A	B	B	B	B	H	B	.	H
S03_33344911	A	B	A	B	B	A	A	H	A	A	A	H	A	B	H	A	H	B	A	A	A	A	B	A	B	B	B	B	A	B	A	A	B	B	A	A	A	H	A	A	A	B	B	B	B	A	B	A	A
S03_33348924	A	B	A	B	B	A	A	B	A	A	A	H	A	B	H	A	H	H	A	A	A	A	H	A	B	H	B	B	A	B	A	A	B	B	A	A	A	A	A	A	A	B	B	B	B	A	B	A	A
S03_33349199	H	B	A	B	B	H	A	B	A	A	A	H	H	B	H	A	H	B	H	A	A	A	B	A	B	B	B	B	A	B	A	A	B	H	A	A	A	A	A	A	A	B	B	B	B	H	B	A	A
S03_33363950	A	B	A	B	B	A	A	B	A	A	A	H	A	B	H	A	H	H	A	A	A	A	B	A	B	B	H	B	A	B	A	H	B	H	A	A	A	A	A	A	A	B	B	B	B	A	B	H	A
S03_33371515	A	B	A	B	B	A	A	B	A	A	A	H	A	B	H	A	H	B	A	A	A	H	H	A	H	B	B	B	A	B	A	H	B	B	A	A	A	A	A	A	A	B	B	B	B	A	B	A	A
S03_33371558	A	B	A	B	B	A	A	B	A	A	A	H	A	B	H	A	H	B	A	A	A	H	H	A	H	B	B	B	A	B	A	H	B	B	A	A	A	A	A	A	A	B	B	B	B	A	B	A	A
S03_33432148	A	B	A	B	B	A	A	B	A	A	A	H	A	B	H	A	H	B	A	A	A	H	H	A	H	B	B	B	A	B	A	H	B	B	A	A	A	A	A	A	A	B	B	B	B	A	B	A	A
S03_33502692	A	B	A	B	H	A	A	B	H	A	A	H	H	B	H	A	H	H	A	H	A	A	B	A	B	.	B	B	A	B	A	A	B	H	A	A	A	A	A	H	A	B	H	B	H	A	B	A	A
S03_33616153	H	B	H	B	B	A	A	B	H	A	A	H	A	B	B	A	H	B	A	A	A	A	B	A	B	B	B	B	A	B	A	A	B	B	A	A	A	A	A	A	A	B	B	B	B	A	H	A	A
S03_33616396	A	B	A	B	B	A	A	H	A	H	A	H	A	B	B	A	H	B	A	A	A	A	B	A	B	B	B	B	A	B	A	A	B	B	A	A	A	A	A	A	A	B	B	B	B	A	B	A	A
S03_33618729	A	B	A	B	B	A	A	B	A	A	A	H	A	B	B	A	H	B	A	A	A	A	B	H	B	B	B	B	A	B	A	A	H	B	A	A	A	A	A	A	A	B	B	B	B	A	B	A	A
S03_33618828	A	B	A	B	B	A	A	B	A	A	A	H	A	B	B	A	H	B	A	A	A	A	B	A	B	B	B	B	A	B	H	A	H	B	A	A	A	A	A	A	A	B	B	B	B	A	B	A	A
S03_33619082	A	B	A	H	B	A	A	B	A	A	A	H	A	B	B	A	H	.	A	H	A	A	B	.	B	B	B	H	A	B	.	A	B	B	A	A	A	A	A	A	A	B	B	B	B	A	B	A	A
S03_33619174	A	B	A	H	B	A	A	B	A	A	A	H	A	B	B	A	H	B	A	H	A	A	B	.	B	B	B	H	A	B	A	A	B	B	A	A	H	A	A	A	A	B	B	B	B	A	B	A	A
S03_33627238	A	B	A	B	B	A	H	B	H	A	A	A	A	B	B	A	H	B	A	A	A	A	B	A	B	B	B	B	A	B	A	A	B	B	A	A	A	H	A	A	A	B	B	B	B	A	B	A	A
S03_33799095	A	B	A	B	B	A	A	B	A	B	A	H	A	B	B	A	H	B	A	A	H	A	B	A	B	B	B	B	A	H	A	A	B	B	A	A	A	A	A	A	A	B	B	B	B	A	B	A	A
S03_33805592	A	B	A	B	B	A	A	B	A	B	A	H	A	B	B	A	H	B	A	A	A	A	B	A	B	B	B	B	A	B	A	A	H	B	A	A	A	A	A	A	A	H	B	B	B	A	B	A	A
S03_33819339	A	B	A	B	B	A	A	B	A	B	A	H	A	B	B	A	H	H	A	A	A	A	B	H	B	B	B	B	A	B	A	A	B	B	A	A	A	A	A	A	A	B	B	B	B	A	B	A	A
S03_33854793	A	B	A	B	H	A	A	B	A	H	A	H	A	B	B	A	.	B	A	A	A	A	B	A	B	B	B	B	A	H	A	.	H	B	A	A	A	H	A	A	H	B	B	B	B	A	B	H	A
S03_33900711	A	B	A	B	B	A	A	B	A	B	A	H	H	B	B	A	H	B	A	A	A	A	B	A	B	B	B	B	A	A	A	A	H	B	A	A	H	H	A	A	A	B	B	B	B	A	B	B	A
S03_33900721	A	B	A	B	B	A	A	B	A	B	A	H	H	B	B	A	H	B	A	A	A	A	H	A	B	B	B	B	A	A	A	A	H	B	A	A	H	H	A	A	A	B	B	B	B	A	B	A	A
S03_34000508	A	B	A	H	B	A	A	B	A	H	A	H	A	B	B	A	.	.	A	A	A	A	B	A	H	B	H	.	A	A	A	A	.	.	A	A	A	A	A	A	A	B	H	H	B	A	B	A	A
S03_34000647	A	B	A	H	B	A	A	B	A	B	A	H	A	B	B	A	.	.	A	A	.	A	B	A	B	B	B	.	A	.	A	A	B	.	A	.	A	A	A	A	A	B	B	B	B	A	B	A	A
S03_34041854	A	B	A	B	B	A	A	B	A	B	A	H	A	B	B	A	B	.	H	A	A	A	B	.	B	B	B	H	A	A	A	A	B	B	A	A	A	A	A	A	A	B	B	B	B	A	B	A	A
S03_34052374	A	B	A	B	B	H	A	B	A	B	A	H	A	B	B	A	B	B	H	A	A	A	B	A	B	H	B	B	A	A	A	A	B	B	A	A	A	A	A	A	A	B	B	B	B	A	B	A	A
S03_34162730	A	B	A	B	B	A	A	B	A	B	A	H	A	B	B	A	B	B	A	A	A	A	B	A	B	H	B	B	A	A	A	A	H	B	A	A	A	A	A	A	A	B	B	B	B	A	B	A	A
S03_34178577	A	H	A	B	B	A	A	B	A	H	A	H	A	B	B	A	B	B	A	H	H	A	B	A	B	B	B	B	A	A	A	A	B	B	A	A	A	A	A	A	A	B	B	B	H	A	B	A	A
S03_34362235	A	B	A	B	B	A	A	B	H	B	A	B	A	B	B	A	B	B	H	A	H	A	B	A	B	B	B	B	A	A	A	A	B	B	A	A	A	H	A	A	A	B	B	B	B	A	B	H	A
S03_34362236	A	B	A	B	B	A	A	B	H	B	A	B	A	B	B	A	B	B	H	A	H	A	B	A	B	B	B	B	A	A	A	A	B	B	A	A	A	H	A	A	A	B	B	B	B	A	B	H	A
S03_34362281	A	B	A	B	B	A	A	B	H	B	A	B	A	B	B	A	B	B	A	A	H	A	B	A	B	B	B	B	A	A	A	A	B	B	A	A	A	H	A	A	A	B	B	B	B	A	B	H	A
S03_34445878	A	B	A	B	B	A	A	B	H	B	A	B	A	B	B	A	B	B	A	A	A	A	B	A	B	B	B	B	A	A	A	A	B	B	A	A	A	A	A	A	A	B	B	B	B	A	B	B	A
S03_34446035	A	B	A	B	B	A	A	B	H	B	A	B	A	B	B	A	B	B	A	A	A	A	B	A	B	B	B	B	A	A	A	A	B	B	A	A	A	A	A	A	A	B	B	B	B	A	B	B	A
S03_34451585	A	B	A	B	B	A	A	B	A	B	A	B	A	B	B	A	B	B	A	A	A	H	B	A	B	B	B	B	A	A	A	A	B	B	H	A	A	A	A	A	A	B	B	B	B	A	B	B	A
S03_34572552	A	B	A	B	B	H	A	B	A	A	A	B	A	H	B	A	B	H	A	A	A	A	B	H	B	B	B	B	A	A	H	A	B	B	A	H	A	A	B	A	A	B	B	B	B	A	B	B	H
S03_34572590	A	B	A	B	B	H	A	B	A	A	A	B	A	H	B	A	B	H	A	A	A	A	B	H	B	B	B	B	A	A	H	A	B	B	A	H	A	A	B	A	A	B	B	B	B	A	B	B	H
S03_34666204	A	B	A	B	B	A	A	B	A	H	A	B	A	B	B	A	B	B	A	A	A	A	B	A	B	B	B	B	A	H	A	A	B	B	A	A	A	A	B	A	A	B	B	B	B	A	B	A	A
S03_34758082	A	B	A	B	B	A	A	B	A	A	A	B	A	B	B	A	H	.	H	A	A	A	B	A	B	B	B	B	A	A	A	A	B	B	A	A	A	A	B	B	A	B	B	B	B	A	B	A	A
S03_34758945	A	H	A	B	B	A	A	B	A	A	A	B	A	B	B	A	B	H	A	H	H	A	B	H	B	B	B	B	A	A	A	A	B	B	A	H	H	A	B	B	A	B	B	B	B	A	B	A	A
S03_34801273	A	B	A	B	B	A	A	B	A	A	A	B	A	B	H	A	H	B	A	A	A	A	B	A	B	B	B	B	A	A	A	A	B	B	A	A	A	A	B	B	A	B	B	B	B	A	B	A	A
S03_34801282	A	B	A	B	B	A	A	B	A	A	A	B	A	B	H	A	H	B	A	A	A	A	B	A	B	B	B	B	A	A	A	A	B	B	A	A	A	A	B	B	A	B	B	B	B	A	B	A	A
S03_34801348	A	B	A	H	B	A	A	B	A	A	A	B	A	B	H	A	H	B	A	A	A	A	B	A	B	B	B	B	A	A	A	A	B	B	A	A	A	A	B	B	A	B	B	B	B	A	B	A	A
S03_34801385	A	B	A	B	B	A	A	B	A	A	A	B	A	B	H	A	H	B	A	A	A	A	B	A	B	B	B	B	A	A	A	A	B	B	A	A	A	A	B	B	A	B	B	B	B	A	B	A	A
S03_35006027	A	B	A	B	B	A	A	B	A	A	A	B	A	B	B	A	B	B	H	A	A	A	B	A	B	B	B	B	A	A	A	A	B	B	A	A	A	A	B	B	A	B	H	B	B	A	B	A	H
S03_35006219	A	B	A	B	B	A	A	B	A	B	A	B	A	B	B	A	B	B	H	A	A	A	B	A	B	B	B	B	A	A	A	A	B	B	A	A	A	A	B	B	A	B	B	B	B	A	B	B	H
S03_35124343	H	B	A	B	B	A	A	B	A	B	A	B	A	B	B	A	B	B	A	H	A	A	B	A	B	B	B	B	H	A	A	A	B	B	A	A	A	A	B	B	A	B	B	H	B	A	B	B	A
S03_35136167	A	B	A	B	B	A	A	B	A	B	A	B	A	B	B	A	B	B	A	A	A	A	B	A	B	B	B	B	A	A	H	A	B	B	A	A	A	A	B	B	A	B	B	H	H	H	B	B	A
S03_35231813	A	.	A	B	B	A	A	B	A	B	A	B	A	B	B	A	B	B	A	A	A	H	B	A	B	B	B	B	A	A	A	A	B	B	A	A	A	A	B	B	H	B	B	B	B	A	H	B	A
S03_35231878	A	.	A	B	B	A	A	B	A	B	A	B	A	B	B	A	B	B	A	A	A	H	B	A	B	B	B	B	A	A	A	A	B	B	A	A	A	A	B	B	A	B	B	B	B	A	H	B	A
S03_35242823	A	B	A	B	B	A	A	B	A	B	A	B	A	B	B	A	B	B	A	A	A	A	B	A	B	B	B	B	A	A	A	A	B	B	A	H	A	A	B	B	A	B	B	B	B	A	B	B	A
S03_35330339	A	B	A	B	B	A	A	B	A	B	A	B	A	H	B	H	B	B	H	A	A	A	B	A	B	B	B	B	H	A	A	A	B	B	A	B	A	A	B	B	A	B	B	B	B	H	B	B	A
S03_35397288	A	B	A	B	B	A	H	B	A	H	A	B	A	.	B	A	B	B	H	A	A	A	B	A	B	B	B	B	A	A	A	A	B	B	H	B	A	A	B	B	A	B	B	B	B	A	B	B	A
S03_35449128	A	B	A	B	B	A	A	B	A	B	A	B	A	B	B	A	B	B	A	A	A	A	B	A	B	B	B	B	A	A	A	A	B	B	A	B	A	A	B	B	A	B	B	B	B	A	B	B	A
S03_35462154	A	B	A	B	B	A	A	B	A	B	A	B	A	B	B	A	B	B	A	A	H	A	B	A	B	B	B	B	A	A	A	A	B	B	A	B	A	A	B	B	A	B	B	B	B	A	B	B	A
S03_35462318	A	B	A	B	B	A	A	B	A	B	A	B	A	B	B	A	B	B	A	A	H	A	B	A	B	B	B	B	A	A	A	A	B	B	A	B	A	A	B	B	A	B	B	B	B	A	B	B	A
S03_35672657	A	B	A	B	B	A	A	B	A	A	B	B	A	B	B	A	B	B	A	A	H	A	B	A	B	B	B	B	H	A	A	A	B	B	A	B	A	A	B	B	A	B	B	B	B	A	B	B	A
S03_35759855	A	B	A	B	B	A	A	B	A	H	A	B	A	B	B	A	B	B	H	H	A	A	B	A	B	B	B	B	A	A	A	A	B	B	A	B	A	A	B	B	A	B	B	B	B	A	B	B	A
S03_35760148	A	B	A	B	B	A	A	B	A	A	A	B	A	B	B	A	B	B	H	A	A	A	B	A	B	B	B	B	A	A	H	H	B	B	A	B	A	A	B	B	A	B	B	B	B	A	B	B	A
S03_35861476	A	B	A	H	B	A	A	B	A	B	A	B	A	B	B	A	B	A	A	A	A	A	B	A	B	B	B	H	A	A	H	A	B	B	A	B	A	A	B	B	A	B	B	B	B	A	B	B	A
S03_35961322	A	B	A	B	B	A	A	B	A	B	A	B	A	B	B	H	B	A	A	A	.	H	B	A	B	B	B	B	A	A	A	A	B	B	A	B	A	A	H	B	A	B	B	B	B	A	B	B	A
S03_35999203	A	.	H	.	B	A	A	B	A	B	A	B	A	B	B	A	B	A	A	A	A	A	H	A	H	B	.	.	A	A	.	A	B	B	A	B	A	A	A	B	A	B	B	B	B	A	B	B	A
S03_36063749	A	B	H	A	B	A	A	B	H	B	A	B	A	B	B	A	A	A	A	A	A	A	B	A	B	B	B	B	A	A	A	A	B	B	A	B	A	A	B	B	A	B	B	B	B	A	B	B	A
S03_36208304	A	B	A	A	B	A	A	B	A	B	A	B	A	B	B	A	A	A	A	A	A	A	B	.	B	B	B	B	A	A	A	A	B	B	A	B	A	A	B	B	A	B	B	B	A	A	B	B	A
S03_36208348	A	H	A	A	B	A	A	B	A	B	A	B	A	B	B	A	A	A	A	A	A	A	B	.	B	B	B	B	A	A	A	A	B	B	A	B	A	A	B	B	A	B	B	B	A	A	B	B	A
S03_36208459	A	B	A	A	B	A	A	B	A	B	A	B	A	B	B	H	A	A	A	A	A	A	B	.	B	B	B	B	A	A	A	A	B	B	A	B	A	A	B	B	A	B	B	B	A	A	B	B	A
S03_36257859	H	B	A	A	B	A	A	B	A	B	A	B	A	B	B	H	A	A	A	H	A	H	B	H	B	B	B	B	H	A	A	H	B	B	A	B	A	A	B	B	A	B	B	B	A	A	B	H	A
S03_36305575	H	B	A	H	B	A	A	B	A	B	A	B	A	B	B	A	H	A	A	A	A	A	B	B	B	H	B	B	A	A	H	A	B	B	A	B	A	A	B	B	A	B	B	B	B	A	B	B	A
S03_36305576	H	B	A	H	B	A	A	B	A	B	A	B	A	B	B	A	H	A	A	A	A	A	B	B	B	H	B	B	A	A	H	A	B	B	A	B	A	A	B	B	A	B	B	B	B	A	B	B	A
S03_36305626	H	B	A	H	B	A	A	B	A	B	A	B	A	B	B	A	H	A	A	A	A	A	B	B	B	H	B	B	A	A	H	A	B	B	A	B	A	A	B	B	A	B	B	B	B	A	B	B	A
S03_36408777	A	B	A	A	A	H	A	B	A	A	A	B	A	B	B	A	A	H	A	A	A	A	B	.	B	H	B	B	A	A	.	A	B	B	A	B	A	A	B	H	A	B	B	B	A	A	.	A	A
S03_36674120	A	B	A	A	A	A	A	B	A	H	A	B	A	B	B	A	A	A	A	A	A	H	B	H	B	H	B	H	A	A	A	A	B	H	A	B	A	A	B	B	A	B	B	B	A	A	B	B	A
S03_36704969	A	B	A	A	A	A	A	B	A	H	A	B	A	B	H	A	A	A	A	A	H	.	B	H	B	B	B	B	A	A	A	A	B	B	A	B	A	A	B	B	A	B	B	B	A	A	B	B	A
S03_36704978	A	B	A	A	A	A	A	B	A	H	A	B	A	B	H	A	A	A	A	A	H	.	B	H	B	B	B	B	A	A	A	A	B	B	A	B	A	A	B	B	A	B	B	B	A	A	B	B	A
S03_36705056	A	B	A	A	A	A	A	B	A	H	A	B	A	B	B	A	A	A	A	A	H	.	B	H	B	B	B	B	A	A	A	A	B	B	A	B	A	A	B	B	A	B	B	B	A	A	B	B	A
S03_36773215	A	B	A	H	A	A	A	B	A	B	A	B	A	B	B	A	A	.	A	A	A	H	B	.	B	B	B	H	A	A	B	A	B	B	A	B	A	A	H	B	A	B	B	B	A	A	B	B	A
S03_36773272	A	B	A	H	A	A	A	B	A	A	A	B	A	B	B	A	A	.	A	A	A	A	B	.	B	B	H	H	A	A	B	A	B	B	A	H	A	A	H	B	A	B	B	B	A	A	H	A	A
S03_36908006	A	B	A	A	A	A	A	H	A	B	A	B	A	B	B	A	A	A	A	A	A	A	B	H	B	B	B	B	A	A	B	A	B	B	A	B	A	A	B	A	A	B	H	B	A	A	B	B	A
S03_36908048	A	B	A	A	A	A	A	H	A	B	A	B	A	B	B	A	A	A	A	A	A	A	B	H	B	B	B	B	A	A	B	A	B	B	A	B	A	A	B	A	A	B	H	B	A	A	B	B	A
S03_37334733	B	B	A	A	A	A	H	B	A	B	A	B	A	B	B	A	A	A	A	A	A	H	B	B	B	B	A	B	A	A	B	A	B	B	A	B	A	A	B	A	A	B	A	B	B	A	B	B	A
S03_37334818	B	B	A	A	A	A	H	B	A	B	A	B	A	B	B	A	A	A	H	A	A	A	B	B	B	B	A	B	A	A	B	A	B	B	A	B	A	A	B	A	A	B	A	B	B	A	B	B	A
S03_37433048	B	B	A	A	A	A	A	A	A	A	A	H	A	B	B	A	A	A	A	A	A	A	B	B	B	H	A	B	A	A	B	A	B	H	A	B	A	A	B	A	A	B	A	B	B	A	H	A	A
S03_37790916	B	B	A	A	A	A	A	A	A	B	A	B	A	B	B	A	A	A	A	A	A	A	B	B	B	B	A	B	A	A	B	A	B	H	H	B	A	A	B	A	A	B	A	B	H	A	H	A	A
S03_37825537	B	B	A	A	A	A	A	A	A	B	A	B	A	B	B	A	A	A	A	A	A	A	B	B	B	B	A	B	A	A	B	A	B	B	A	B	H	A	B	A	A	B	A	B	H	A	B	A	A
S03_37825541	H	B	A	A	A	A	A	A	A	B	A	B	A	B	B	A	A	A	A	A	A	A	B	B	B	B	A	B	A	A	B	A	B	B	A	B	A	A	B	A	A	B	A	B	H	A	B	A	A
S03_37825733	B	B	A	A	A	A	A	A	A	B	A	B	A	B	B	A	A	A	A	A	A	H	B	B	B	B	A	B	A	A	B	A	B	B	A	B	A	A	B	A	A	H	A	B	H	A	B	A	A
S03_37841424	H	B	A	A	A	A	A	A	A	B	A	B	A	B	B	A	A	A	A	A	A	A	B	B	B	B	A	H	A	A	B	A	H	B	A	B	A	A	B	A	A	B	A	B	H	A	B	A	A
S03_37880443	B	B	A	H	A	A	A	A	A	B	A	H	A	B	B	A	A	A	A	A	A	A	H	B	B	B	A	H	A	A	B	A	B	B	A	B	A	A	H	A	A	B	A	B	H	A	B	A	A
S03_37998735	B	B	A	A	A	A	A	A	A	B	A	B	A	B	H	A	A	A	A	A	A	A	B	B	B	B	A	B	A	A	B	A	B	B	A	B	A	A	B	A	A	B	A	B	H	A	B	A	A
S03_37998741	B	B	A	A	A	A	A	A	A	B	A	B	A	B	B	A	A	A	A	A	A	A	B	B	B	B	A	B	A	A	B	A	B	B	A	B	A	A	B	A	A	B	A	B	H	A	B	A	A
S03_38027955	B	B	A	A	A	A	A	A	A	B	A	B	A	B	B	A	A	A	A	A	A	A	B	B	B	B	A	B	A	A	B	A	B	B	A	B	A	A	B	A	A	B	A	B	H	A	B	A	A
S03_38044696	H	B	H	A	A	A	A	A	A	B	A	H	A	B	B	A	H	A	A	A	A	A	B	B	B	B	A	B	H	A	H	A	B	B	A	B	A	A	B	A	A	B	A	B	H	A	B	A	A
S03_38096650	B	B	A	A	A	A	A	A	A	B	A	B	A	B	B	A	A	A	A	A	A	A	B	B	B	B	A	B	A	A	B	A	B	B	A	B	A	A	B	A	H	B	A	B	H	A	B	B	A
S03_38096768	B	B	A	A	A	A	A	A	A	B	A	B	A	B	B	A	A	A	A	A	A	A	B	B	B	B	A	B	A	A	B	A	B	B	A	B	A	A	B	A	H	B	A	B	H	A	B	B	A
S03_38097559	B	B	A	A	A	A	A	A	A	B	A	B	A	B	B	A	A	A	A	A	A	A	B	B	B	B	A	B	A	H	B	A	B	B	A	B	H	A	B	A	A	B	A	B	H	A	B	B	A
S03_38097692	B	B	A	A	A	A	A	A	A	B	A	B	A	B	B	A	A	A	A	A	A	A	B	B	B	B	A	B	A	H	B	A	B	B	A	B	H	H	B	A	A	B	A	B	H	A	B	B	A
S03_38099659	B	B	A	A	H	H	.	A	.	B	H	B	H	B	B	A	A	.	A	A	H	H	B	B	B	B	H	B	A	.	B	H	B	B	H	H	.	H	B	H	H	B	A	B	H	A	B	B	A
S03_38280188	B	B	A	A	A	A	A	A	A	B	A	B	A	B	B	A	A	B	H	A	A	A	B	B	B	B	A	B	A	A	B	A	B	B	A	B	A	A	B	A	H	A	A	B	H	A	B	B	A
S03_38281059	B	B	A	A	A	A	A	A	A	B	A	B	A	B	B	A	A	.	A	A	A	A	B	.	B	B	A	B	A	A	.	A	B	B	A	B	A	A	B	A	A	A	A	B	H	A	B	A	H
S03_38310594	H	B	A	H	A	A	A	A	A	B	H	B	A	B	B	A	A	H	H	A	A	A	B	B	B	B	A	B	A	A	B	A	B	B	A	B	A	A	B	A	A	A	A	B	H	A	B	A	A
S03_38310796	H	B	A	A	A	A	A	A	A	B	A	H	A	B	B	A	A	B	A	A	A	A	B	B	B	B	A	B	A	A	B	A	B	B	A	B	A	H	B	A	A	A	A	B	H	A	B	H	A
S03_38336814	B	B	H	A	A	A	A	A	A	B	A	B	A	B	H	A	A	B	A	A	A	A	B	B	B	B	A	B	A	A	B	A	B	B	A	B	A	A	B	A	A	A	A	B	H	A	B	B	A
S03_38336915	B	B	A	A	A	A	A	A	A	B	A	B	A	B	B	A	A	B	A	A	A	A	B	B	B	B	A	B	A	A	B	A	B	B	A	B	A	A	B	A	A	A	A	B	H	A	B	B	A
S03_38337096	B	B	A	A	A	A	A	A	A	B	A	B	A	B	B	A	A	B	H	A	A	A	B	B	B	B	A	B	A	A	B	A	B	B	A	B	A	A	B	A	A	A	A	B	H	A	B	B	A
S03_38434767	B	.	A	A	A	A	A	.	A	B	A	B	H	B	H	H	A	B	A	.	A	A	B	H	B	B	A	B	A	A	B	A	B	B	.	H	.	A	B	.	H	A	A	B	H	A	B	.	A
S03_38436952	B	B	A	A	A	A	A	H	A	B	A	B	A	B	B	A	A	B	A	A	A	A	B	B	B	B	A	B	A	A	B	A	B	B	A	B	A	A	B	A	A	A	A	B	H	A	B	B	A
S03_38445075	B	B	A	A	A	A	A	A	A	B	A	B	A	B	B	A	A	B	A	A	A	A	B	B	B	B	A	B	A	A	B	A	B	B	A	B	A	A	B	A	A	A	A	B	H	A	B	A	A
S03_38505303	B	B	A	A	A	A	A	A	A	B	A	B	A	B	B	A	A	B	A	A	A	A	B	B	B	H	A	B	A	A	B	A	B	H	A	B	A	A	B	A	A	A	A	B	H	A	B	A	A
S03_38505346	B	B	A	A	A	A	A	A	A	B	A	B	A	B	B	A	A	B	A	A	A	A	B	B	B	H	A	B	A	A	B	A	B	H	A	B	A	A	B	A	A	A	A	B	H	A	B	A	A
S03_38505453	B	B	A	A	A	A	A	A	A	B	A	B	A	B	B	A	A	B	A	A	A	A	B	B	B	H	A	B	A	A	B	A	B	H	A	B	A	A	B	A	A	A	A	B	H	A	B	A	A
S03_38659688	B	B	A	A	A	A	H	A	A	B	A	B	A	B	B	A	A	H	A	A	A	A	B	B	B	B	A	B	A	A	B	A	B	B	A	B	A	A	B	A	A	A	A	B	H	A	B	B	A
S03_38678928	B	B	A	A	A	A	A	A	A	B	A	B	A	B	B	A	A	H	A	A	A	A	B	B	B	B	A	B	A	A	B	A	B	B	A	B	A	A	B	A	A	A	A	B	H	A	B	A	A
S03_38715953	B	B	A	A	A	A	A	A	A	B	A	B	A	B	B	A	A	B	A	A	A	A	B	H	B	B	A	H	A	A	H	A	B	B	A	B	A	A	B	A	A	A	A	B	H	A	B	A	A
S03_38884534	B	B	A	A	A	A	A	A	H	B	A	B	A	B	B	H	A	B	H	A	A	H	B	H	B	B	A	B	A	A	H	A	.	B	A	B	A	A	B	A	A	A	A	B	H	A	B	B	A
S03_38893082	B	B	A	A	A	A	A	A	H	B	A	B	A	B	H	A	H	B	A	A	A	A	B	B	B	B	A	B	A	A	H	A	H	B	A	B	A	A	B	A	A	A	A	B	H	A	B	B	A
S03_38909909	B	B	A	A	A	A	A	A	H	H	A	B	A	B	B	A	A	H	A	A	A	A	B	B	B	B	A	B	A	A	H	A	H	B	A	B	A	A	B	A	A	A	A	B	H	A	B	A	A
S03_38913468	B	B	A	A	A	A	A	A	H	H	A	B	A	B	B	A	H	B	A	A	A	H	B	B	B	H	A	B	A	A	H	A	B	B	A	B	A	A	B	A	A	A	A	B	H	A	B	B	A
S03_39018815	B	B	A	A	A	A	A	A	A	B	A	B	A	H	B	A	A	B	H	A	A	H	B	B	B	B	A	B	A	A	H	A	B	B	A	H	A	A	B	A	A	A	A	B	H	A	B	B	A
S03_39072747	H	B	A	A	A	A	A	A	H	B	A	B	A	B	B	A	A	H	A	A	A	A	B	H	B	B	A	B	A	A	H	A	B	B	A	B	A	A	B	A	A	A	A	B	B	A	B	B	A
S03_39078643	B	B	A	A	A	A	A	A	H	B	A	B	A	B	B	A	A	B	A	A	A	A	B	B	B	B	A	B	A	A	H	A	B	B	A	H	A	A	B	A	A	A	A	B	B	A	B	B	A
S03_39103613	B	B	A	H	A	A	A	A	H	B	A	H	A	B	B	A	A	B	H	A	H	A	B	B	B	B	A	H	A	A	H	A	B	B	A	B	H	A	B	A	A	A	A	B	B	A	B	B	A
S03_39103625	B	B	A	H	A	A	A	A	H	B	A	H	A	B	B	A	A	B	H	A	A	A	B	B	B	B	A	H	A	A	H	A	B	B	A	B	H	A	B	A	A	A	A	B	B	A	B	B	A
S03_39103684	B	B	A	H	A	A	A	A	H	B	A	H	A	B	B	A	A	B	H	A	A	A	B	B	B	B	A	H	A	A	H	A	B	B	A	B	H	A	B	A	A	A	A	B	B	A	B	B	A
S03_39103776	B	B	A	H	A	A	A	A	H	B	A	H	A	B	B	A	A	B	H	A	A	A	B	B	B	B	A	H	A	A	H	A	B	B	A	B	H	A	B	A	A	A	A	B	B	A	B	B	A
S03_39212200	B	B	A	A	A	A	A	A	H	B	A	B	A	B	B	A	A	B	H	H	A	A	H	B	B	B	A	A	A	A	H	A	B	B	A	H	A	H	B	H	A	A	A	B	B	A	B	B	A
S03_39272951	B	B	A	A	A	A	A	A	H	B	A	B	H	B	B	A	A	B	A	A	A	A	B	B	B	B	A	A	A	A	H	A	B	B	A	B	A	A	B	A	A	A	A	B	B	A	B	B	A
S03_39990180	B	B	A	A	A	A	A	B	B	B	B	B	H	B	B	A	A	B	H	A	A	H	B	B	B	B	A	A	H	A	H	A	B	B	A	B	A	H	B	A	A	H	A	B	B	A	B	B	A
S03_39990186	B	B	A	A	A	A	A	B	B	B	B	B	H	B	B	A	A	B	H	A	A	H	B	B	B	B	A	A	H	A	H	A	B	B	A	B	A	H	B	A	A	H	A	B	B	A	B	B	A
S03_39997934	B	B	A	A	A	A	A	B	B	B	B	B	A	B	B	A	A	B	H	A	A	A	B	B	B	B	A	A	A	H	H	A	B	B	H	B	A	A	B	A	A	A	A	B	B	A	B	B	A
S03_40004627	B	B	A	A	A	A	A	H	B	B	B	B	H	B	B	H	A	B	A	A	A	A	B	B	B	B	A	A	A	A	H	A	B	B	A	B	A	A	B	A	A	A	A	B	B	H	B	B	H
S03_40029078	B	H	A	A	A	A	A	B	B	B	B	B	A	B	B	A	.	.	A	A	A	A	B	.	B	.	A	A	A	A	H	A	B	B	A	B	A	A	B	A	A	A	A	B	B	A	B	B	A
S03_40187707	B	B	A	A	A	A	A	B	B	B	B	B	A	B	B	A	A	B	A	A	A	A	B	B	B	B	A	A	A	A	H	A	A	B	A	H	A	A	B	A	A	A	A	B	B	A	B	B	A
S03_40187769	B	B	A	A	A	A	A	B	B	B	B	B	A	B	B	A	A	B	A	A	A	A	B	B	B	B	A	A	A	A	H	A	A	B	A	H	A	A	B	A	A	A	A	B	B	A	B	B	A
S03_40572896	B	.	A	A	A	A	A	H	.	B	B	B	A	B	B	B	A	B	A	A	A	A	B	H	B	H	A	A	A	.	.	A	.	B	A	B	A	A	B	A	A	A	H	B	B	A	B	A	A
S03_40738346	B	B	A	A	A	A	A	H	.	H	H	B	A	H	B	B	A	B	A	A	A	A	B	B	B	B	A	A	B	A	H	A	A	B	A	B	A	A	B	A	A	A	H	H	B	A	H	A	A
S03_41328064	B	B	A	B	A	A	A	H	A	B	B	B	A	B	B	B	A	B	H	A	A	H	B	B	B	B	B	H	B	A	B	A	A	B	A	B	B	H	B	A	H	A	A	B	A	B	B	H	A
S03_41490484	B	B	A	B	A	A	A	H	A	B	H	B	A	B	B	B	A	B	A	A	A	A	A	B	B	B	B	A	B	A	B	A	A	H	A	B	B	H	H	A	A	A	A	B	A	B	B	H	A
S03_41490485	B	B	A	B	A	A	A	H	A	B	H	B	A	B	B	B	A	B	A	A	A	A	A	B	B	B	B	A	B	A	B	A	A	B	A	B	B	H	H	A	A	A	A	B	A	B	B	H	A
S03_41490508	B	B	A	B	A	A	A	H	A	B	H	B	A	B	B	B	A	B	A	A	A	A	A	B	B	B	B	A	B	A	B	A	A	B	A	B	B	H	H	A	A	A	A	B	A	B	B	B	A
S03_41518436	B	B	A	B	A	A	A	H	A	B	B	B	A	B	B	B	A	B	A	A	A	H	A	B	B	B	B	A	B	A	B	A	A	B	A	B	B	H	B	A	A	A	A	B	A	B	B	B	A
S03_41520383	B	B	A	B	A	H	A	H	A	B	B	H	A	B	B	B	A	H	A	A	A	A	A	.	B	H	B	A	B	A	B	A	A	B	A	B	B	H	B	A	A	A	A	B	A	B	B	B	B
S03_41548417	B	B	A	B	A	A	A	H	A	B	B	B	A	B	B	B	A	H	A	A	A	A	A	H	B	B	B	A	B	A	B	A	A	B	A	B	B	H	B	A	A	A	A	B	A	B	B	B	B
S03_41596797	B	B	A	B	A	B	A	H	A	B	B	B	A	B	B	B	A	B	A	H	A	A	A	B	B	B	B	A	B	A	B	A	A	B	A	B	H	H	B	A	A	A	A	B	A	B	B	B	B
S03_41786682	B	B	A	H	A	B	A	B	A	B	B	B	A	H	B	B	A	H	A	H	A	A	A	B	B	B	B	A	B	A	B	A	A	B	A	B	B	H	B	B	A	A	A	B	A	B	B	A	B
S03_41790825	B	B	A	B	A	B	A	B	A	H	B	B	A	B	B	B	A	B	A	H	H	A	A	B	B	B	B	A	B	A	B	A	A	B	A	B	B	H	B	B	A	A	A	B	A	B	B	A	B
S03_41805026	B	B	A	B	A	B	A	B	A	B	B	B	A	B	B	B	A	.	A	H	.	A	A	B	B	B	B	A	B	.	B	A	A	B	A	B	H	.	B	.	A	A	A	B	A	B	.	A	B
S03_41835210	B	B	A	B	A	B	A	B	A	B	B	B	A	B	B	B	A	B	A	H	A	A	A	B	B	B	B	A	B	A	B	A	A	B	A	B	H	H	B	B	A	A	A	B	A	B	B	A	B
S03_41835211	B	B	A	B	A	B	A	B	A	B	B	B	A	B	B	B	A	B	A	H	A	A	A	B	B	B	B	A	B	A	B	A	A	B	A	B	H	H	B	B	A	A	A	B	A	B	B	A	B
S03_41974511	B	B	A	B	A	B	A	B	A	B	B	B	A	B	B	B	A	B	A	H	A	A	A	B	B	B	B	A	B	A	B	A	A	B	A	B	B	H	B	B	A	A	H	B	A	B	B	A	B
S03_41986363	B	B	A	B	A	B	H	B	A	B	B	B	A	B	B	B	A	B	A	H	A	A	A	B	B	B	B	A	B	A	B	A	A	B	A	B	B	H	H	B	A	A	A	B	A	B	H	A	B
S03_41986387	B	B	A	B	A	B	H	B	A	B	B	B	A	B	B	B	A	B	A	H	A	A	A	B	B	B	B	A	B	A	B	A	A	B	A	B	B	H	H	B	A	A	A	B	A	B	H	A	B
S03_41986437	B	B	A	B	A	B	A	B	A	B	B	B	A	B	B	B	A	H	A	H	A	A	A	B	B	B	B	A	B	A	B	A	H	B	A	B	B	H	B	B	A	A	A	B	A	B	B	A	B
S03_41986634	B	B	A	B	A	H	A	B	A	B	B	B	A	B	B	B	A	H	A	H	A	A	A	B	B	H	B	A	B	A	B	A	A	B	A	B	B	H	B	B	A	A	A	B	A	B	B	A	B
S03_41986694	B	B	A	B	A	H	A	B	A	B	B	B	A	B	B	B	A	H	A	H	A	A	A	B	B	B	B	A	B	A	B	A	A	B	A	B	B	H	B	B	A	A	A	B	A	B	B	A	B
S03_41986779	B	B	A	B	A	H	A	B	A	B	B	B	A	B	B	B	A	H	A	H	A	A	A	B	B	B	B	A	B	A	B	A	A	B	A	B	B	H	B	B	A	A	A	B	A	B	B	A	B
S03_42018887	B	B	A	B	A	B	A	B	H	B	H	H	H	B	B	B	A	B	A	H	A	A	A	B	B	B	B	A	B	A	H	A	A	B	A	B	B	H	B	B	B	A	A	B	A	B	B	A	B
S03_42018984	B	B	A	B	A	B	A	B	A	B	H	H	A	B	B	B	A	B	A	H	A	H	A	B	B	B	B	A	B	A	H	A	A	B	A	B	B	H	B	B	B	A	A	B	A	B	B	A	B
S03_42094238	B	B	B	B	A	B	H	B	A	B	B	B	A	B	B	B	A	B	A	H	A	A	A	B	A	B	B	A	B	A	B	A	H	B	A	B	B	B	B	B	H	A	A	B	H	B	B	A	B
S03_42094311	B	B	B	B	A	B	H	B	A	B	B	B	A	B	B	B	A	B	A	H	A	A	A	B	A	B	B	A	B	A	B	A	A	B	A	B	B	B	B	B	H	A	A	B	H	B	B	A	B
S03_42152917	B	B	B	B	A	B	A	B	A	B	H	H	A	B	B	B	A	B	A	H	A	A	A	B	A	B	B	A	B	A	B	A	A	B	A	B	B	B	B	B	B	A	A	B	A	B	B	B	B
S03_42168969	B	B	H	B	A	B	A	B	A	B	H	B	A	B	B	B	A	B	H	H	A	A	A	B	A	B	B	A	B	A	B	A	A	B	A	B	B	B	B	B	B	A	A	B	A	B	B	B	B
S03_42169030	B	B	H	B	A	B	A	B	H	B	H	B	A	B	B	B	A	B	H	H	A	A	A	B	A	B	B	A	B	A	B	A	A	B	A	B	B	B	B	B	B	A	A	B	A	B	B	B	B
S03_42535545	B	B	H	B	A	B	A	B	A	B	B	B	H	B	B	B	B	B	A	H	A	H	A	B	A	B	B	A	H	A	B	A	A	B	H	B	B	B	B	B	B	A	A	B	A	B	B	A	B
S03_42535632	B	B	H	B	A	B	A	B	A	B	B	B	A	B	B	B	B	B	A	H	A	H	A	B	A	B	B	A	H	A	B	A	A	B	H	B	B	B	B	B	B	A	A	B	A	B	B	A	B
S03_42597090	B	B	B	B	A	B	H	B	A	B	B	B	A	B	B	B	B	B	A	H	A	H	A	B	A	B	B	A	B	A	B	A	A	B	A	B	B	B	B	B	B	A	A	B	A	B	B	A	B
S03_42630027	B	B	B	B	A	B	A	B	A	B	B	B	A	B	B	B	B	B	A	H	A	H	A	B	A	B	B	A	B	A	B	H	A	B	A	B	B	B	B	B	B	A	A	B	A	B	B	A	B
S03_42884505	B	B	B	.	A	B	A	.	A	H	B	B	A	B	B	B	H	B	H	H	A	A	A	B	B	.	B	A	B	A	B	A	A	B	A	H	B	B	B	B	B	A	A	B	A	B	B	A	B
S03_42939906	H	B	B	B	A	B	A	B	H	B	B	B	A	B	B	B	B	B	A	H	A	A	A	B	B	B	B	A	B	A	B	A	A	B	A	B	B	H	B	B	B	A	H	B	A	B	B	A	B
S03_43146182	B	B	B	B	A	B	A	B	A	B	B	B	A	B	B	B	B	B	H	H	A	A	A	B	B	B	B	A	B	A	B	A	A	B	A	B	B	B	B	B	B	A	A	B	A	B	B	A	B
S03_43147264	B	B	B	B	A	B	A	B	H	B	B	B	A	B	B	B	B	B	H	H	A	A	A	B	B	B	B	H	B	A	B	A	A	B	A	B	B	B	B	B	B	A	A	B	A	B	B	A	B
S03_43147275	B	B	B	B	A	B	A	B	H	B	B	B	A	B	B	B	B	B	H	H	A	A	A	B	B	B	B	H	B	A	B	A	A	B	A	B	B	B	B	B	B	A	A	B	A	B	B	A	B
S03_43147433	B	B	B	B	A	B	A	B	H	B	B	B	A	B	B	B	B	B	H	H	A	A	A	B	B	B	B	H	B	A	B	A	A	B	A	B	B	B	B	B	B	A	A	B	A	B	B	A	B
S03_43549055	B	B	B	B	A	B	A	B	B	B	B	B	A	B	B	B	B	B	H	H	A	A	A	B	B	H	B	A	A	A	B	A	A	B	A	B	B	H	A	B	B	A	A	B	A	B	B	A	B
S03_43610628	B	B	B	B	H	B	A	H	B	B	B	B	A	B	B	B	B	B	H	H	A	A	A	B	B	B	B	A	A	A	B	A	A	B	A	B	B	B	A	B	B	A	A	B	A	B	B	A	B
S03_43772654	B	B	B	B	A	B	A	B	B	B	B	B	A	B	B	B	B	B	H	H	.	A	A	B	B	B	B	A	A	A	B	A	A	B	A	H	B	B	A	B	B	A	A	B	A	B	B	A	B
S03_43779348	B	B	H	H	A	B	A	B	B	B	B	B	A	B	B	H	B	B	.	H	B	A	A	.	B	B	B	A	A	A	H	A	A	B	A	B	B	.	A	B	B	A	A	B	A	B	H	A	B
S03_43779483	B	B	B	H	A	B	A	B	B	B	B	B	A	B	B	B	.	H	B	H	B	A	A	.	B	B	B	A	A	H	B	A	A	B	A	B	B	B	A	B	B	A	A	B	A	B	B	A	B
S03_43811295	B	B	B	B	A	B	A	B	B	B	B	B	A	B	H	B	B	B	H	H	B	A	A	B	H	B	B	A	A	A	B	A	A	H	A	B	B	B	A	B	B	A	A	B	A	B	B	A	H
S03_43819532	B	B	B	B	A	B	A	B	B	B	B	B	A	B	B	B	B	B	H	H	B	A	A	B	B	B	B	A	A	A	B	A	A	B	A	B	B	B	A	B	B	A	A	B	A	B	B	A	B
S03_43826940	.	B	B	.	A	B	A	B	.	B	B	B	A	B	B	B	B	.	H	H	B	A	A	.	B	B	B	A	A	A	B	A	A	B	A	B	B	B	A	B	B	A	A	B	A	B	B	A	B
S03_44356056	B	B	B	B	A	B	A	B	B	B	B	B	A	B	B	B	B	H	H	H	B	A	A	B	B	B	B	A	A	A	B	H	A	B	A	B	B	B	A	B	B	A	A	B	A	B	B	A	A
S03_45017514	B	B	B	B	A	B	A	B	B	.	H	B	A	A	H	A	A	.	H	B	H	A	B	H	A	B	B	A	B	.	B	A	.	B	A	B	A	.	A	B	B	A	A	B	B	H	B	H	A
S03_45036133	B	B	B	B	A	B	A	H	B	B	B	B	A	A	A	A	A	A	H	B	B	A	B	H	A	B	B	A	B	A	B	A	H	B	A	B	A	B	A	B	B	A	A	B	B	B	B	A	A
S03_45088632	B	B	B	B	A	B	A	B	B	B	B	B	A	A	A	A	A	A	A	H	B	A	B	H	A	B	B	A	B	A	B	A	A	B	A	B	A	B	A	B	B	A	A	B	B	B	B	A	A
S03_45124244	B	B	B	B	A	B	H	B	B	B	B	B	A	A	A	A	H	A	A	H	H	H	B	H	A	B	B	A	B	A	B	A	A	B	H	B	A	B	A	B	B	A	H	B	B	H	B	A	A
S03_45124396	B	B	B	B	A	B	H	B	B	B	B	B	A	A	A	A	A	A	A	H	H	H	B	H	A	B	B	A	B	A	B	A	A	B	H	B	A	B	A	B	B	A	H	B	B	B	B	A	A
S03_45124423	B	B	B	B	A	B	H	B	B	B	B	B	A	A	A	A	A	A	A	H	H	H	B	H	A	B	B	A	B	A	B	A	A	B	H	B	A	B	A	B	B	A	H	B	B	B	B	A	A
S03_45124452	B	B	B	B	A	B	A	B	B	B	B	B	A	A	A	A	A	A	A	B	B	A	B	H	A	B	B	A	B	A	B	A	H	B	A	B	A	B	A	B	B	A	A	B	B	B	B	A	A
S03_45184468	H	B	H	B	A	B	A	B	B	B	B	B	A	A	A	A	A	H	A	B	B	A	B	H	A	B	B	A	B	A	B	A	A	B	A	B	A	B	A	B	B	A	A	B	B	H	B	A	A
S03_45209645	B	B	B	B	A	B	A	B	B	B	B	B	A	A	A	A	A	A	A	B	B	A	B	H	A	B	B	A	B	A	B	A	A	B	A	B	A	B	A	B	B	A	A	B	B	B	B	A	H
S03_45217127	B	B	B	B	A	B	A	B	B	B	B	B	A	A	A	A	A	A	A	B	B	A	B	H	A	B	B	A	B	A	B	A	A	B	A	B	A	B	A	B	B	A	A	B	B	B	B	A	A
S03_45232166	B	B	B	B	A	B	A	B	B	B	H	B	A	A	A	A	A	A	A	B	B	A	B	H	A	B	B	A	B	A	B	A	H	B	A	B	A	B	A	B	B	A	A	B	B	B	B	A	A
S03_45240334	B	B	B	B	A	B	A	B	B	B	H	B	H	A	A	A	A	A	A	B	B	A	B	H	A	B	H	A	B	A	B	A	A	B	A	B	A	B	A	B	B	A	A	B	B	B	B	A	A
S03_45240393	B	B	B	B	A	B	A	B	B	B	H	B	H	A	A	A	A	A	A	B	B	A	B	H	H	B	H	A	B	A	B	H	A	B	A	B	A	B	A	B	B	A	A	B	B	B	B	A	A
S03_45288240	B	B	B	B	A	B	A	B	B	B	B	B	A	A	A	A	A	A	H	B	B	A	B	A	A	B	B	A	H	A	B	A	A	B	A	B	H	B	A	B	H	A	A	B	B	B	B	A	A
S03_45290880	B	B	B	B	A	B	A	B	H	B	H	B	H	A	A	A	A	A	H	B	B	.	B	H	A	B	B	.	H	H	H	A	.	.	A	B	.	B	H	B	B	A	A	H	B	B	B	H	A
S03_45342233	H	B	B	B	H	B	A	B	B	H	B	B	A	A	A	H	A	A	A	H	B	H	B	.	A	B	B	H	B	A	B	A	H	H	A	.	A	B	A	B	B	A	A	B	B	B	B	A	A
S03_45396253	B	B	B	B	A	B	H	B	B	B	B	B	A	A	A	.	A	A	A	B	B	.	B	.	A	.	B	A	.	.	B	H	.	B	A	.	.	B	.	B	B	A	A	B	B	B	B	A	A
S03_45404868	B	B	B	B	A	B	A	B	B	H	B	B	A	.	A	A	A	H	A	B	B	A	B	.	A	.	B	.	B	H	.	A	.	B	A	B	A	B	.	B	.	.	A	B	B	B	B	.	A
S03_45404895	B	B	B	B	A	B	A	B	B	H	B	B	A	.	A	A	A	H	A	B	B	A	B	.	A	.	B	.	B	H	.	A	.	B	A	B	A	B	.	B	.	.	A	B	B	B	B	.	A
S04_6372574	A	B	B	H	B	.	B	A	A	B	B	B	B	B	B	B	A	B	B	B	A	B	A	A	A	H	H	B	B	A	B	A	B	B	A	A	B	A	B	A	B	A	A	A	B	H	B	A	H
S04_6401278	A	B	B	A	B	A	B	A	A	H	B	B	B	B	B	B	A	B	B	B	A	H	A	A	H	A	A	B	B	A	B	A	B	B	A	A	B	A	B	H	B	A	A	A	B	A	B	A	B
S04_6408173	A	B	B	H	B	A	B	H	A	B	B	B	B	B	B	B	A	B	B	B	A	B	A	A	A	A	A	B	B	.	B	A	B	H	A	A	B	A	B	A	B	H	A	A	B	A	B	A	B
S04_7726925	B	B	B	B	B	A	B	A	A	B	B	B	B	B	B	B	H	B	B	B	.	B	A	H	A	H	B	A	B	A	B	H	B	A	.	A	B	A	B	B	.	.	A	A	B	A	B	A	A
S04_8077334	B	B	B	B	B	A	B	A	A	H	B	B	B	B	B	H	A	B	B	H	H	B	A	A	B	B	H	A	B	A	B	H	B	H	H	A	B	A	B	B	B	H	H	A	B	A	B	B	A
S04_8077372	B	B	B	B	B	A	B	A	A	H	B	B	B	B	B	H	A	B	B	H	A	B	A	A	B	B	H	A	B	A	B	A	B	H	H	A	B	A	B	B	B	H	H	A	B	A	B	H	A
S04_8077467	B	B	B	B	B	A	B	A	A	H	B	B	B	B	B	H	A	B	B	H	H	B	A	A	B	B	H	A	B	A	B	A	B	H	H	A	B	A	B	B	B	B	A	A	B	A	B	B	A
S04_8077516	B	B	B	B	B	A	B	A	A	H	B	B	B	B	B	H	A	B	B	H	H	B	A	A	B	B	H	A	B	A	B	A	B	H	H	A	B	A	B	B	B	B	A	A	B	A	B	H	A
S04_8104094	B	B	B	B	B	.	B	A	A	.	B	B	B	.	B	H	A	B	B	H	.	B	A	A	B	B	B	A	B	A	B	A	H	A	H	A	B	A	B	B	B	H	A	A	B	A	B	H	A
S04_8104161	B	B	B	B	B	H	B	A	A	.	B	B	B	.	B	B	A	H	B	H	.	B	A	A	B	B	B	A	B	A	B	A	H	A	H	A	B	A	B	B	B	H	A	A	B	A	B	H	A
S04_8104224	B	B	B	B	B	H	B	A	A	.	B	B	B	.	B	H	A	H	B	H	A	B	A	A	B	B	B	A	B	A	B	A	H	A	H	A	B	A	B	B	B	H	A	A	B	A	B	H	A
S04_8125210	B	B	B	B	B	A	B	A	H	B	B	B	B	B	B	H	A	B	B	H	A	H	A	.	B	H	B	A	B	A	B	A	B	H	B	A	B	A	B	B	B	B	A	A	B	H	B	B	A
S04_8207757	B	B	B	B	B	A	B	A	A	B	B	B	B	B	B	H	H	B	B	H	H	B	H	A	B	B	B	A	B	H	.	A	B	H	B	A	B	A	B	B	B	B	H	A	B	A	B	H	H
S04_8207768	B	B	B	B	B	A	B	A	A	B	H	B	B	B	B	H	A	B	.	H	A	H	H	A	B	B	B	A	B	A	.	A	B	A	H	A	B	A	B	B	B	B	A	A	B	A	B	A	A
S04_8207775	B	B	B	B	B	A	B	A	A	B	H	B	B	B	B	H	A	B	.	H	A	B	H	A	B	B	B	A	B	A	.	A	B	A	H	A	B	A	B	B	B	B	A	A	B	A	B	A	A
S04_8207813	B	B	B	B	B	A	B	A	A	B	H	B	B	B	B	H	A	B	B	H	A	H	H	A	B	B	B	A	B	A	.	A	B	A	H	A	B	A	B	B	B	B	A	A	B	A	B	A	A
S04_8207839	B	B	B	B	B	A	B	A	A	B	H	B	B	B	B	H	A	B	B	H	A	H	H	A	B	B	B	A	B	A	.	A	B	A	H	A	B	A	B	B	B	B	A	A	B	A	B	A	A
S04_8392095	B	B	B	B	B	A	B	A	A	B	B	A	B	B	B	H	A	B	B	H	A	H	A	H	B	B	B	A	B	A	H	A	H	A	B	A	B	A	B	B	B	B	A	A	B	A	B	B	A
S04_8392103	B	B	B	B	B	A	B	A	A	B	B	A	B	B	B	H	A	B	B	H	A	H	A	H	B	B	B	A	B	A	H	A	H	A	B	A	B	A	B	B	B	B	A	A	B	A	B	H	A
S04_8392385	B	B	B	B	B	A	B	A	A	B	B	H	B	B	B	H	A	B	B	H	A	B	A	A	B	B	B	A	B	A	B	A	B	A	H	A	B	A	B	B	B	B	A	A	B	A	B	H	A
S04_8423239	B	B	B	B	B	A	B	A	A	B	B	H	B	B	B	H	A	B	B	H	A	B	A	A	B	B	B	H	B	A	B	A	B	A	H	A	B	A	B	B	B	B	A	A	B	A	B	B	A
S04_8423414	B	B	B	B	B	A	B	A	A	B	B	A	B	B	B	H	A	B	B	H	A	B	A	A	B	B	B	H	B	A	B	A	B	A	H	A	B	A	B	B	B	B	A	A	B	A	B	B	A
S04_8540099	B	B	B	B	B	A	B	A	A	B	B	A	B	B	B	H	A	B	B	H	A	B	A	A	B	B	B	A	B	A	B	A	B	A	H	A	B	A	B	B	B	B	A	A	B	A	B	H	A
S04_8540107	B	B	B	B	B	A	B	A	A	B	B	A	B	B	B	H	A	B	B	H	A	B	A	A	B	B	B	A	B	A	B	A	B	A	H	A	B	A	B	B	B	B	A	A	B	A	B	H	A
S04_8550273	B	.	B	H	B	A	B	A	A	B	B	H	B	B	B	H	A	.	B	H	H	.	A	.	B	B	B	A	B	A	H	A	B	A	H	A	H	A	H	B	B	B	A	A	B	A	B	B	A
S04_8727557	B	B	B	B	B	A	B	A	A	B	B	A	B	B	B	H	A	B	B	H	A	B	A	A	B	B	B	A	B	A	B	A	B	A	H	A	B	A	B	B	B	B	A	A	B	A	B	B	A
S04_8727696	B	B	B	B	B	A	B	A	A	B	B	A	B	B	B	H	A	B	B	H	A	B	A	A	B	B	B	A	B	A	B	A	B	A	H	A	B	A	B	B	B	B	A	A	B	A	B	B	A
S04_8840447	B	B	B	B	B	A	B	A	A	B	B	A	B	B	B	H	A	B	B	H	A	B	A	A	B	B	B	A	B	H	B	A	B	A	H	A	B	.	B	B	B	B	A	A	B	A	B	B	A
S04_8840448	B	B	B	B	B	A	B	A	A	B	B	A	B	B	B	H	A	B	B	H	A	B	A	A	B	B	B	A	B	H	B	A	B	A	H	A	B	.	B	B	B	B	A	A	B	A	B	B	A
S04_8840469	B	B	B	B	B	A	B	A	A	B	B	A	B	B	B	H	A	B	B	H	A	B	A	A	B	B	B	A	B	H	B	A	B	A	H	A	B	.	B	B	B	B	A	A	B	A	B	B	A
S04_8903057	B	B	A	B	B	H	B	A	A	B	H	A	B	B	B	H	A	B	B	H	A	B	A	A	B	B	B	A	B	H	B	A	B	A	H	A	B	A	B	B	B	B	A	A	B	A	B	H	A
S04_8903431	B	B	A	B	B	A	B	H	A	B	B	A	B	B	B	H	A	B	B	H	A	B	A	A	B	B	B	A	B	A	H	A	B	A	B	A	B	A	B	B	B	B	A	A	B	A	B	H	A
S04_8903546	B	B	A	B	B	A	B	H	A	B	B	A	B	B	B	H	A	B	B	H	A	B	A	A	B	B	B	A	B	A	H	A	B	A	B	A	B	A	B	B	B	B	A	H	B	A	B	H	A
S04_8952549	B	B	A	B	B	A	B	A	A	B	B	H	B	B	B	H	A	B	B	H	A	B	A	A	B	B	B	A	B	A	B	A	B	A	H	A	B	A	B	B	B	B	A	A	B	A	B	B	A
S04_8952643	B	B	A	B	B	A	B	A	A	B	B	A	B	B	B	H	A	B	B	H	A	B	A	A	B	B	B	A	B	A	B	A	B	A	H	A	B	A	B	B	B	B	A	A	B	A	B	B	A
S04_9053965	B	B	A	B	B	A	B	A	A	B	B	A	B	B	B	H	A	B	B	H	A	B	A	A	B	B	B	A	B	A	B	A	B	A	H	A	B	A	B	B	B	B	A	A	B	A	B	B	A
S04_9053996	B	B	A	B	B	A	B	A	A	B	B	H	B	B	B	H	A	B	B	H	A	B	A	A	B	B	B	A	B	A	B	A	B	A	H	A	B	A	B	B	B	B	A	A	B	A	B	B	A
S04_9123141	H	B	H	B	B	A	B	A	A	B	B	A	B	B	B	H	A	B	B	H	A	B	A	A	B	B	B	A	B	H	B	A	B	A	H	A	B	A	B	B	B	B	A	A	B	H	B	B	H
S04_9123157	H	B	H	B	B	A	B	A	A	B	B	A	B	B	B	H	A	B	B	H	A	B	A	A	B	B	B	A	B	H	B	A	B	A	H	A	B	A	B	B	B	B	A	A	B	A	B	B	H
S04_9162690	B	B	A	B	B	A	B	A	A	B	B	A	B	B	B	H	A	B	B	H	A	B	A	A	B	B	B	A	B	A	B	A	B	A	H	A	B	A	B	B	B	B	A	A	B	A	B	B	A
S04_9184475	B	B	A	B	B	A	B	A	A	B	B	H	B	B	B	H	A	B	B	H	A	B	A	A	B	B	B	A	B	H	B	A	B	H	.	H	B	A	B	B	B	H	A	A	B	H	B	B	A
S04_9186493	B	B	A	B	B	H	B	A	A	B	B	A	B	B	B	H	A	H	B	H	.	B	A	A	B	H	B	A	B	A	B	A	B	A	H	A	B	A	B	B	B	B	A	A	B	A	B	B	A
S04_9244166	B	B	A	B	B	A	B	A	A	B	B	A	B	B	B	A	A	B	B	A	A	B	A	A	B	B	B	A	B	A	B	A	B	A	H	A	B	H	B	B	B	B	A	A	B	A	B	B	A
S04_9318851	B	B	A	B	B	A	B	A	.	.	B	H	B	.	B	A	.	B	H	H	.	B	H	A	B	B	B	.	B	A	B	A	B	A	H	A	B	A	B	B	.	B	H	H	B	A	B	B	A
S04_9318909	B	B	A	B	B	A	B	A	A	B	B	H	B	B	B	A	A	B	H	H	A	B	A	A	B	B	B	A	B	A	B	A	B	A	H	A	B	A	B	B	B	B	A	H	B	A	B	B	A
S04_9361230	B	B	A	B	B	A	B	A	A	H	B	A	B	B	B	A	A	B	B	H	A	B	A	A	B	B	B	A	B	A	B	A	B	A	H	A	B	A	B	B	B	B	A	A	B	A	B	B	A
S04_9374131	B	B	A	B	B	A	B	A	A	B	B	A	B	B	B	A	A	B	B	H	A	B	A	A	B	B	B	A	B	A	H	A	B	A	H	A	B	A	B	B	B	B	A	A	B	A	B	B	A
S04_9402890	B	B	A	B	B	A	B	A	A	B	B	A	H	H	B	A	A	B	B	H	A	H	A	A	B	B	B	A	B	A	B	A	B	A	H	A	B	A	B	B	B	B	A	A	B	A	B	B	A
S04_9402940	B	B	A	B	B	A	B	A	A	B	B	A	H	H	B	A	A	B	B	H	A	B	A	A	B	B	B	A	B	A	B	A	B	A	H	A	B	A	B	B	B	B	A	A	B	A	B	B	A
S04_9407050	B	B	A	B	B	A	B	A	A	B	B	A	B	B	B	A	A	B	B	H	A	B	H	A	H	B	B	A	B	A	B	A	B	A	H	A	B	A	B	B	B	B	A	A	B	A	B	B	A
S04_9407071	B	B	A	B	B	A	B	A	A	B	B	A	B	B	B	A	A	B	B	H	A	B	H	A	H	B	B	A	B	A	B	A	B	A	H	A	B	A	B	B	B	B	A	A	B	A	B	B	A
S04_9413794	B	B	A	B	B	A	B	A	H	B	B	A	B	B	B	A	A	B	B	H	A	B	A	A	B	B	B	A	B	A	B	A	B	A	H	A	B	A	B	B	B	B	A	A	B	A	B	B	A
S04_9417139	B	B	A	B	B	A	B	.	A	H	B	A	B	B	B	H	A	B	B	H	A	B	A	A	B	.	H	A	B	A	B	A	B	A	H	A	B	A	B	B	B	B	H	A	B	A	B	H	A
S04_9505125	B	B	A	B	B	A	B	A	A	B	B	A	B	B	B	H	H	.	H	H	A	B	A	H	B	B	B	A	B	A	B	A	B	A	H	A	B	A	B	B	B	B	A	A	B	A	B	B	A
S04_9516967	B	B	A	B	B	A	B	A	A	B	B	A	B	B	B	H	A	B	B	H	A	B	A	A	B	B	B	A	B	A	B	A	B	A	H	A	B	H	B	B	B	B	A	A	B	A	B	B	A
S04_9517091	B	B	A	B	B	A	B	A	A	B	B	A	B	B	B	H	A	B	B	H	A	B	A	A	B	B	B	A	B	A	B	A	B	H	H	A	B	H	B	B	B	B	A	A	B	A	B	B	A
S04_9520974	B	B	A	B	B	A	B	A	A	B	B	H	B	B	B	A	A	B	B	H	A	B	A	A	B	B	B	A	B	A	B	A	B	A	H	A	B	A	B	B	B	B	A	A	B	A	B	B	A
S04_9538357	B	B	A	B	B	A	B	A	A	B	B	A	B	B	B	A	A	B	B	H	A	B	A	A	B	B	B	A	B	A	B	B	B	A	H	A	B	A	B	B	B	B	A	A	B	A	B	B	A
S04_9538561	B	B	A	B	B	A	B	A	H	B	B	A	B	B	B	A	A	B	B	H	A	B	A	A	B	B	B	A	B	A	H	B	B	A	H	A	B	A	B	B	B	B	A	A	B	A	B	B	A
S04_9766537	B	B	.	B	B	.	B	A	A	B	B	A	.	B	B	A	A	B	.	B	.	.	A	A	B	B	B	A	H	.	.	A	B	A	A	A	B	A	B	B	B	B	A	A	B	A	B	.	A
S04_9808739	B	B	A	B	B	A	B	A	A	B	B	A	B	B	B	H	A	B	B	H	A	B	A	A	B	B	B	A	B	A	B	H	B	A	A	A	B	A	B	B	B	B	A	A	B	A	B	B	A
S04_9846382	B	B	A	B	B	A	B	A	A	B	B	A	B	B	B	A	.	B	B	H	A	.	H	A	B	B	B	A	B	A	H	A	B	H	H	.	B	A	B	B	B	B	A	A	B	A	B	B	A
S04_9846482	B	B	A	B	B	A	B	A	A	H	B	A	B	B	B	A	A	H	B	H	A	B	H	A	B	B	B	A	B	A	H	A	B	H	H	A	H	A	B	B	B	B	A	H	B	A	B	B	A
S04_9846496	B	B	A	B	B	A	B	A	A	H	B	A	B	B	B	A	A	B	B	H	A	B	H	A	B	B	B	A	B	A	H	A	B	H	H	A	H	A	B	B	B	B	A	H	B	A	B	B	A
S04_9846577	B	B	A	B	B	A	B	A	A	H	B	A	B	B	B	A	.	B	H	H	A	.	H	A	B	B	B	A	B	A	H	A	B	H	H	.	H	.	B	B	B	B	A	H	B	A	B	B	A
S04_9929741	B	B	A	B	B	A	H	A	A	H	B	A	B	B	B	A	A	B	B	H	A	B	A	A	B	B	B	A	B	A	B	A	B	.	A	A	B	A	B	B	B	B	A	A	B	A	.	B	A
S04_9932342	B	B	A	B	B	A	B	A	A	B	B	A	B	B	B	A	A	B	B	H	A	B	A	A	B	B	B	A	B	A	B	H	B	A	A	A	B	H	B	B	B	B	A	A	B	A	B	B	A
S04_9932419	B	B	A	B	B	A	B	A	A	B	B	A	B	B	B	A	A	B	B	H	A	B	A	A	B	B	B	A	B	A	B	H	B	A	A	A	B	H	B	B	B	B	A	A	B	A	B	B	A
S04_9937319	B	B	A	B	B	A	B	A	A	B	B	.	B	B	B	.	A	B	B	H	A	.	A	A	B	B	B	A	B	A	B	A	B	.	H	A	B	A	B	B	B	B	A	A	B	H	B	B	H
S04_10018285	B	B	A	B	B	A	B	A	A	B	B	A	B	B	B	A	A	B	B	B	A	B	A	H	B	B	B	A	B	A	B	H	B	A	A	A	B	A	B	B	B	B	A	A	B	H	B	B	A
S04_10095683	B	B	A	H	B	A	B	A	A	B	B	A	B	B	B	A	A	.	B	H	A	.	A	.	B	B	B	A	B	A	H	A	B	.	A	A	B	A	B	B	B	B	A	A	B	A	B	B	A
S04_10109201	B	B	A	B	B	A	B	A	A	B	B	A	B	B	B	A	A	B	B	H	H	H	A	A	B	B	B	A	B	A	B	A	B	A	A	A	B	A	B	B	B	B	A	A	B	A	B	B	A
S04_10312074	B	B	A	B	B	A	B	A	A	B	B	A	B	B	B	A	A	B	B	H	A	B	A	A	B	B	B	A	B	A	B	A	H	A	A	A	B	A	B	B	B	B	A	A	B	A	B	B	A
S04_10331213	B	B	A	B	B	A	B	A	H	B	B	A	B	B	B	A	A	B	B	H	A	H	A	.	B	B	B	A	B	A	B	A	B	A	A	A	B	A	B	B	B	B	A	A	B	A	B	B	A
S04_10348175	B	B	A	B	B	A	B	A	A	B	B	A	B	H	B	A	A	B	B	H	A	B	A	A	B	B	B	A	B	A	B	A	B	A	A	H	B	A	B	B	B	B	A	A	H	A	B	B	A
S04_10348187	B	B	A	B	B	A	B	A	A	B	B	A	B	H	B	A	A	B	B	H	A	B	A	A	B	B	B	A	B	A	B	A	B	A	A	H	B	A	B	B	B	B	A	A	H	A	B	B	A
S04_10663744	B	H	A	B	B	A	B	A	A	B	B	A	H	B	B	A	A	B	B	H	A	B	A	A	H	B	B	A	B	A	B	H	H	A	A	A	B	H	B	B	B	B	A	A	B	A	B	.	A
S04_10666654	B	B	A	B	B	A	B	A	A	B	B	A	B	B	B	A	A	B	B	H	A	B	A	A	B	B	B	A	B	A	B	A	B	A	A	A	H	A	B	B	B	B	A	A	B	A	B	B	A
S04_10666767	B	B	A	B	B	A	B	A	A	B	B	A	B	B	B	A	A	B	B	H	A	B	A	A	B	B	B	A	B	A	B	A	B	A	A	A	H	A	B	B	B	B	A	A	B	A	B	B	A
S04_10684417	B	B	A	B	B	A	B	A	A	B	B	A	B	B	B	A	A	B	B	H	A	B	A	A	B	B	B	A	B	H	B	A	B	A	A	A	B	A	B	B	B	B	A	H	B	A	B	B	A
S04_10697612	B	B	A	B	B	A	B	A	A	H	B	A	B	B	B	A	A	B	B	H	A	B	A	A	B	B	B	A	B	A	B	H	B	A	A	A	H	A	B	B	H	B	A	A	B	A	B	B	A
S04_10728951	B	B	A	B	B	A	B	A	A	B	B	A	B	B	B	A	A	B	B	H	A	B	A	A	B	B	B	A	B	A	B	A	B	A	A	A	B	A	B	B	B	B	A	A	B	A	B	B	A
S04_10744528	B	B	A	B	B	A	B	A	A	B	B	A	B	B	B	A	A	B	B	H	A	B	A	A	B	B	B	A	B	A	B	A	B	A	A	A	B	A	B	B	B	B	H	A	B	H	B	B	A
S04_10817775	B	B	A	B	B	A	B	A	A	B	B	A	H	B	B	A	A	B	B	H	A	B	A	A	B	B	B	A	B	H	B	A	B	A	A	A	B	A	B	B	B	B	A	A	H	A	B	.	A
S04_10817917	B	B	A	B	B	H	B	A	A	B	B	A	B	B	B	A	A	B	B	H	A	B	H	A	B	B	B	A	B	H	B	A	B	A	A	A	B	A	B	B	B	B	A	A	B	A	B	.	A
S04_10973767	B	B	A	B	B	H	B	A	A	B	H	A	B	B	B	A	A	H	B	H	A	B	A	H	B	B	B	H	B	A	B	A	H	.	A	A	B	H	B	B	B	B	H	A	B	A	B	B	A
S04_10975440	B	B	A	B	B	A	B	A	A	B	B	A	H	B	H	A	H	B	H	H	A	B	A	A	B	B	B	A	B	A	B	A	B	A	A	A	B	A	B	B	B	B	A	A	B	A	B	B	A
S04_11022389	B	B	.	B	B	A	B	A	A	B	B	A	B	B	B	A	A	B	B	.	H	B	A	A	B	B	B	A	B	A	B	A	B	.	A	A	B	A	B	B	B	B	A	H	B	A	B	B	A
S04_11165383	B	B	A	B	B	A	B	A	H	B	B	A	B	B	B	H	A	B	B	H	A	B	A	A	B	B	B	A	B	H	B	A	B	H	A	A	H	A	B	B	B	B	A	A	B	H	B	B	A
S04_11165398	B	B	A	B	B	A	B	A	H	B	B	A	B	B	B	A	A	B	B	H	A	B	A	A	B	B	B	A	B	H	B	A	B	H	A	A	H	A	B	B	B	B	A	A	B	H	B	B	A
S04_11182469	B	B	A	H	B	A	B	A	A	B	B	A	B	B	B	A	A	.	B	H	A	B	A	A	B	B	B	A	B	A	B	A	B	A	A	A	B	A	B	H	B	B	A	A	B	A	B	B	A
S04_11182831	B	B	A	B	B	H	B	A	A	B	B	A	H	B	B	H	A	B	B	H	H	B	A	A	H	B	B	A	B	A	B	A	H	A	A	A	B	A	B	B	B	B	A	A	B	A	B	B	A
S04_11182838	B	B	A	B	B	H	B	A	A	B	B	A	H	B	B	H	A	B	B	H	H	B	A	A	H	B	B	A	B	A	B	A	H	A	A	A	B	A	B	B	B	B	A	A	B	A	B	B	A
S04_11183107	B	B	.	B	H	A	B	.	A	B	H	A	B	.	B	A	A	B	B	H	.	.	A	A	.	B	.	H	H	A	B	A	B	A	H	.	B	A	B	B	B	B	A	A	B	A	B	B	A
S04_11193878	B	B	A	B	B	H	B	A	A	B	B	A	B	B	B	A	A	B	B	H	H	B	A	A	B	B	B	A	B	A	B	A	B	A	A	A	B	A	B	B	B	B	A	A	B	A	B	B	A
S04_11193939	B	B	A	B	B	H	B	A	A	B	B	A	B	B	B	A	A	B	B	H	H	B	A	A	B	B	B	A	B	A	B	A	B	A	A	A	B	A	B	B	B	B	A	A	B	A	B	B	A
S04_11194032	B	B	A	B	B	H	B	A	A	B	B	A	B	B	B	A	A	B	B	H	H	B	A	A	B	B	B	A	B	A	B	A	B	A	A	A	B	A	B	B	B	B	A	A	B	A	B	B	A
S04_11217247	B	B	A	B	B	A	B	A	A	B	H	A	H	B	B	A	A	B	B	H	A	B	A	A	B	.	B	A	B	A	B	A	B	A	A	A	B	A	B	B	B	B	A	A	B	A	B	B	A
S04_11217320	B	B	A	B	B	A	B	A	A	B	H	A	H	B	B	A	A	B	B	H	A	B	A	A	B	H	B	A	B	A	B	H	B	A	A	A	B	A	B	B	B	B	A	A	B	A	B	B	A
S04_11217362	B	B	A	B	B	A	B	A	A	B	H	A	H	B	B	A	A	B	B	H	A	B	H	A	B	H	B	A	B	A	B	H	B	A	A	H	B	A	B	B	B	B	A	A	B	A	B	B	A
S04_11217448	B	B	A	B	B	A	B	A	A	B	H	A	H	B	B	A	A	B	B	H	A	B	A	A	B	.	B	A	B	A	B	H	B	A	A	A	B	A	B	B	B	B	A	A	B	A	B	B	A
S04_11267156	B	B	A	B	B	A	B	A	A	B	B	A	B	B	B	A	A	B	B	H	A	B	A	H	B	B	B	A	B	A	B	A	.	A	A	A	B	A	B	B	B	B	A	A	B	A	B	B	H
S04_11267208	B	B	A	B	B	A	B	H	A	B	B	A	B	B	B	A	A	B	B	H	A	B	A	H	B	B	B	A	B	A	B	A	B	A	A	A	B	H	B	B	B	B	A	A	B	A	B	B	H
S04_11267264	B	B	A	B	B	A	B	H	A	B	B	A	B	B	B	A	A	B	B	H	A	B	A	H	B	B	B	A	B	A	B	A	B	A	A	A	B	H	B	B	B	B	A	A	B	A	B	B	H
S04_11267285	B	B	A	B	B	A	B	H	A	B	B	A	B	B	B	A	A	B	B	H	A	B	A	H	B	B	B	A	B	A	B	A	.	A	A	A	B	H	B	B	B	B	A	A	B	A	B	B	H
S04_12154062	B	B	B	A	B	A	A	B	A	A	H	H	A	B	A	A	A	B	A	H	B	H	B	B	A	B	A	H	A	B	H	A	B	B	A	B	B	A	A	A	B	H	B	B	B	B	B	B	A
S04_12157348	B	B	A	B	B	A	B	A	A	B	B	A	B	B	B	A	A	B	B	H	A	B	A	A	B	H	B	A	B	H	B	A	B	H	A	A	B	A	B	B	B	B	A	A	B	A	B	B	A
S04_12157358	B	B	A	B	B	A	B	A	A	B	B	A	B	B	B	A	A	B	B	H	A	B	A	A	B	B	B	A	B	A	B	A	B	A	A	A	B	A	B	B	B	B	A	A	B	A	H	B	A
S04_12157398	B	B	A	B	B	A	B	A	A	B	B	A	B	B	B	A	A	B	B	H	A	B	A	A	B	B	B	A	B	A	B	A	B	A	A	A	B	A	B	B	B	B	A	A	B	A	H	B	H
S04_12164995	B	B	.	B	B	A	B	A	A	B	B	H	B	B	B	A	A	B	B	H	A	H	A	H	B	B	B	A	B	A	.	A	B	H	A	A	B	A	B	B	B	B	A	A	B	A	B	B	H
S04_12171463	B	B	A	B	B	A	B	A	H	B	B	A	B	B	B	H	A	B	B	H	H	B	A	H	B	B	B	H	B	A	B	A	B	A	A	A	B	A	B	B	B	B	A	A	B	A	B	B	A
S04_12171464	B	B	A	B	B	A	B	A	H	B	B	A	B	B	B	H	A	B	B	H	H	B	A	H	B	B	B	H	B	A	B	A	B	A	A	A	B	A	B	B	B	B	A	A	B	A	B	B	A
S04_12171524	B	B	.	B	B	.	B	A	H	B	B	A	B	B	B	H	.	B	B	H	H	B	A	H	B	B	B	H	B	A	B	A	B	.	A	A	B	A	B	B	B	B	A	A	B	H	B	B	A
S04_12181056	B	H	A	.	B	A	B	A	A	B	B	A	B	B	B	A	A	.	B	H	A	B	A	H	B	H	.	A	B	A	H	A	B	A	A	A	B	A	H	B	B	B	A	A	B	A	B	B	A
S04_12181106	B	H	A	.	B	A	B	A	A	B	B	A	B	B	B	A	A	.	B	H	A	B	A	H	B	H	H	A	B	A	H	A	B	A	A	A	B	A	H	B	B	B	A	A	B	A	B	B	A
S04_12181223	B	B	A	B	B	H	B	A	A	B	B	A	B	B	B	A	A	B	B	H	H	B	A	A	B	B	H	A	B	A	B	A	B	H	A	A	B	A	B	B	B	B	A	H	B	A	B	B	A
S04_12181313	B	B	A	B	B	H	B	A	A	B	B	A	B	B	B	A	A	B	B	H	H	B	A	A	B	H	H	A	B	A	B	A	.	A	A	A	B	A	B	B	B	B	A	H	B	A	B	B	A
S04_12182334	B	B	A	B	B	A	B	A	A	B	B	A	B	B	B	A	A	.	B	H	A	B	A	.	B	B	B	A	B	A	B	A	H	A	A	A	B	A	B	B	B	B	A	A	B	H	B	B	A
S04_12182432	B	B	H	B	B	A	B	A	H	B	B	A	B	B	B	A	A	B	B	H	A	B	A	H	B	B	B	A	B	A	B	A	H	A	A	A	B	A	B	B	B	B	A	A	B	H	B	B	A
S04_12184294	B	B	A	B	B	A	B	A	A	B	B	A	B	B	B	A	A	B	B	H	A	B	A	A	B	B	B	H	B	A	B	A	B	A	A	A	B	A	B	B	B	B	H	A	B	A	B	B	A
S04_12184353	B	B	A	B	B	A	B	A	A	B	B	A	B	B	B	A	A	B	B	H	A	B	A	A	B	B	B	H	B	A	B	A	B	A	A	A	B	A	B	B	B	B	H	A	B	A	B	B	A
S04_12184397	B	B	A	B	B	A	B	A	A	B	B	A	B	B	B	A	A	B	B	H	A	B	A	A	B	B	B	H	B	A	B	A	B	A	A	A	B	A	B	B	B	B	H	A	B	A	B	B	A
S04_12189744	B	B	A	B	B	A	B	A	A	B	B	A	B	B	B	A	A	B	B	H	A	H	A	A	B	H	B	A	B	A	B	A	B	A	A	A	B	A	B	B	B	B	A	A	H	A	B	B	A
S04_12192614	.	B	.	.	H	A	H	H	A	B	B	H	B	.	B	A	A	B	B	H	.	B	A	H	B	.	B	A	.	A	.	.	B	A	A	A	.	A	H	B	H	B	A	H	B	H	B	B	A
S04_12230831	B	.	.	B	B	.	.	A	.	.	H	A	B	B	H	.	H	B	B	.	A	B	A	A	B	.	B	A	B	.	B	.	B	H	H	.	B	.	B	B	B	.	.	H	.	A	B	H	A
S04_12230922	B	.	.	B	B	.	.	A	.	.	H	A	B	.	.	.	H	B	.	.	A	B	A	A	B	.	B	A	.	.	B	.	.	.	H	.	B	.	B	H	B	.	.	H	.	A	.	H	A
S04_12259060	B	B	A	B	B	A	B	A	A	B	H	A	B	B	B	A	A	B	B	H	A	B	A	A	B	B	B	A	B	A	B	A	B	A	A	A	B	A	B	B	B	B	A	A	B	A	B	B	A
S04_12259198	B	B	A	B	B	A	B	A	A	B	H	A	B	B	B	A	A	B	B	H	A	B	A	A	B	B	B	A	B	A	B	A	B	A	A	A	B	A	B	B	B	B	A	A	B	A	B	B	A
S04_12331922	B	B	A	B	B	A	B	H	A	B	B	H	B	B	B	A	A	B	B	H	.	B	A	A	B	B	B	A	H	A	B	A	B	.	H	A	B	A	B	B	B	B	A	H	B	H	B	B	A
S04_12331966	B	B	A	B	B	A	B	H	A	B	B	H	B	B	B	A	A	B	B	H	A	B	A	A	B	B	B	A	H	A	B	A	B	A	H	A	B	A	B	B	B	B	A	A	B	H	B	B	A
S04_12332011	B	B	A	B	B	A	B	H	A	B	B	H	B	B	B	A	A	B	B	H	A	B	A	A	B	B	B	A	H	A	B	A	B	A	H	A	B	A	B	B	B	B	A	H	B	H	B	B	A
S04_12343379	B	B	A	B	B	A	B	A	H	B	B	H	B	B	B	A	A	B	B	H	A	B	A	A	B	B	B	A	B	H	B	A	B	A	A	H	B	A	B	B	B	B	A	A	B	A	B	B	H
S04_12346578	B	B	A	B	B	A	B	A	A	B	B	H	B	.	B	A	A	B	B	H	A	.	A	A	B	B	B	A	H	A	B	A	B	H	A	A	B	A	B	B	B	B	A	A	B	A	B	B	H
S04_12361969	B	B	A	B	B	.	B	A	A	B	.	A	B	B	B	A	H	B	B	B	A	.	A	H	B	B	B	A	H	A	.	A	.	.	.	A	B	H	B	.	B	B	A	A	B	A	B	B	A
S04_12366175	B	B	A	B	B	A	B	A	A	B	B	A	B	B	B	A	A	B	B	H	A	B	A	A	B	B	B	A	B	A	B	A	B	A	A	H	B	A	B	B	B	B	A	A	B	A	B	B	A
S04_12410163	B	B	A	B	B	A	B	A	A	B	B	A	B	B	B	A	A	.	B	H	A	H	A	A	B	B	B	A	H	A	B	A	B	A	A	H	B	A	B	B	B	B	A	A	B	H	B	B	A
S04_12441229	B	B	A	B	B	A	B	A	A	B	B	A	B	B	B	A	A	B	B	H	A	B	A	A	B	B	B	A	B	A	B	A	B	A	A	A	B	A	B	B	B	B	A	A	B	A	B	B	A
S04_12449971	B	B	H	B	B	A	B	A	A	B	B	A	B	B	B	H	A	B	B	A	A	B	H	A	B	B	B	A	B	A	H	A	B	A	A	A	B	A	B	B	B	B	A	A	B	A	B	B	A
S04_12451250	B	B	A	B	B	A	B	H	A	H	B	A	B	B	B	A	A	B	B	H	A	B	A	A	B	B	B	A	B	A	B	A	B	A	A	A	B	A	B	B	B	B	A	A	B	A	B	B	A
S04_12451387	B	B	A	B	B	A	B	H	A	B	B	A	B	B	B	A	A	B	B	H	A	B	A	A	B	B	H	A	B	A	B	A	B	A	A	A	B	A	B	B	B	B	A	A	B	A	B	B	A
S04_12451535	B	B	A	B	B	A	B	A	H	B	B	A	B	B	B	A	A	B	B	H	A	B	A	A	B	B	B	A	B	A	B	A	B	A	A	H	B	A	B	B	B	B	A	A	B	A	B	B	A
S04_12467665	B	B	A	B	B	A	B	A	A	B	B	A	B	B	B	H	A	B	B	H	A	B	A	A	B	B	B	A	B	H	B	A	B	A	A	A	B	A	B	B	B	B	A	A	B	A	B	B	A
S04_12506585	B	B	H	B	B	A	B	A	A	B	B	A	B	B	B	A	A	B	B	H	A	B	A	A	B	H	B	A	B	A	B	A	B	A	A	A	B	A	B	B	B	A	A	A	B	A	B	B	A
S04_12552614	B	H	A	B	B	A	B	A	H	B	B	H	.	.	B	A	A	.	B	H	.	.	A	.	B	B	H	A	B	H	.	A	.	H	A	A	B	A	B	B	B	A	A	A	B	A	H	.	.
S04_12552639	B	H	A	B	B	A	B	A	H	B	B	H	.	.	B	A	A	.	B	H	.	.	A	.	B	B	H	A	B	H	.	A	.	H	A	A	B	A	B	B	B	A	A	A	B	A	H	.	.
S04_12559648	B	B	H	B	B	A	B	A	A	B	B	A	B	B	B	A	A	B	B	H	H	B	A	H	B	B	B	A	H	A	H	A	B	H	A	A	B	A	B	B	B	A	A	A	B	A	B	B	A
S04_12563089	B	B	A	B	B	A	B	A	A	B	B	A	H	B	B	A	A	B	B	H	A	B	H	A	B	B	B	H	B	A	B	H	B	A	A	H	B	A	B	B	B	A	A	A	B	H	B	B	A
S04_12591307	B	B	A	B	B	A	B	A	A	H	B	A	B	B	B	A	A	B	B	H	A	B	A	A	B	B	B	A	B	A	B	A	.	H	A	A	B	A	B	B	B	A	A	A	B	A	B	H	A
S04_12620381	B	B	A	B	B	A	B	A	A	B	B	A	B	B	B	A	A	B	B	H	A	B	A	A	B	B	B	A	B	A	B	A	B	A	A	A	B	A	B	B	B	A	A	A	B	A	B	B	A
S04_12680719	B	B	A	.	B	A	B	A	A	B	B	A	B	B	B	A	A	.	H	H	A	B	A	.	B	B	B	A	B	A	B	A	.	A	A	A	B	A	B	A	B	A	A	A	B	A	B	B	A
S04_12693889	B	B	A	B	B	A	H	A	A	B	B	A	B	B	B	A	A	B	H	H	A	B	H	A	B	B	B	A	B	A	B	A	B	A	A	A	B	A	B	A	B	A	A	A	B	A	H	B	H
S04_12693954	B	B	A	B	B	A	B	A	A	B	B	A	B	B	B	A	A	B	H	H	A	B	H	A	B	B	B	A	B	A	B	A	B	A	A	A	B	A	B	A	B	A	A	A	B	A	B	B	A
S04_12693959	B	B	A	B	B	A	B	A	A	B	B	A	B	B	B	A	A	B	B	H	A	B	H	A	B	B	B	A	B	A	B	A	B	A	A	A	B	A	B	A	B	A	A	A	B	A	B	B	A
S04_12694037	B	B	A	B	B	A	B	A	A	B	B	A	B	H	H	A	A	B	H	H	A	B	A	A	B	B	B	A	B	A	B	A	B	A	A	A	B	A	B	A	B	A	A	A	B	A	B	B	A
S04_12772338	B	B	A	B	B	A	B	A	A	B	B	A	B	H	B	A	A	B	B	H	A	B	A	H	B	B	B	A	B	H	B	A	B	A	A	A	B	A	B	A	B	A	A	A	B	A	B	B	A
S04_12801994	B	.	A	H	B	A	B	A	A	B	B	A	B	B	B	A	A	.	B	A	A	B	H	.	B	B	H	.	B	A	.	A	B	A	A	A	H	A	.	A	B	A	A	A	B	H	B	B	A
S04_12802059	B	.	A	H	B	A	B	A	A	B	B	A	B	B	B	A	A	.	B	H	A	B	H	.	B	B	H	.	B	A	.	A	B	A	A	A	H	A	.	A	B	A	A	A	B	H	B	B	A
S04_12906871	B	B	A	B	B	H	B	A	A	B	B	A	B	B	B	A	A	B	B	H	A	B	A	A	B	B	B	A	B	A	B	A	B	A	A	A	B	A	B	A	B	A	A	A	B	A	B	B	A
S04_12922290	B	B	H	H	B	A	B	A	A	B	B	H	B	B	B	A	A	B	H	H	A	H	H	A	B	B	B	A	B	A	B	A	B	A	A	A	B	A	B	A	B	A	A	A	B	A	B	B	A
S04_12986706	B	B	A	B	B	A	B	A	A	B	B	A	B	B	B	H	A	B	B	H	A	B	A	A	B	B	B	A	B	H	B	A	B	A	A	A	B	H	B	A	B	A	A	A	B	A	B	B	A
S04_13004289	B	B	A	B	B	A	B	A	H	B	B	A	B	B	B	A	A	B	B	H	A	B	A	A	B	B	B	A	B	A	B	A	H	A	A	A	B	A	B	A	B	A	A	A	B	A	B	B	A
S04_13020185	B	B	A	B	B	A	B	A	A	B	B	A	B	B	B	A	A	B	B	H	A	B	A	A	B	B	B	A	B	A	B	A	B	A	A	A	B	A	H	A	B	A	A	A	B	A	B	B	H
S04_13020245	B	B	A	B	B	A	B	A	A	B	B	A	B	B	B	A	A	B	B	H	A	B	A	A	B	B	B	H	B	A	B	A	B	A	A	A	B	A	B	A	B	A	H	A	B	A	B	B	H
S04_13093871	B	B	A	B	B	A	B	A	A	B	B	A	B	B	B	A	A	B	B	H	A	B	A	A	B	B	B	A	B	A	B	A	B	A	A	A	B	H	B	H	B	A	A	A	B	A	B	B	A
S04_13093968	B	B	A	B	B	A	B	A	A	B	B	A	B	B	B	A	A	B	B	H	A	B	A	A	B	B	B	A	B	A	B	A	B	A	A	A	B	H	B	H	B	A	A	A	B	A	B	B	A
S04_13181489	B	B	A	H	B	A	B	A	A	B	B	A	B	B	B	A	A	H	B	H	A	B	A	A	B	B	B	A	B	A	B	A	B	A	A	A	B	A	B	A	B	A	A	A	B	A	B	B	A
S04_13203706	B	B	A	B	B	A	B	A	A	B	B	A	B	B	B	A	A	B	H	H	A	B	H	H	B	B	B	A	B	A	B	A	B	H	A	A	B	A	B	A	B	A	A	A	B	A	B	.	A
S04_13205099	.	B	A	B	B	A	B	A	A	.	B	A	H	B	B	A	A	B	B	H	A	.	A	.	B	B	.	A	B	A	B	A	.	.	A	A	B	A	B	A	B	A	A	A	B	A	B	.	A
S04_13206606	B	B	A	H	H	A	B	A	H	B	B	A	B	.	B	A	A	H	B	H	A	B	A	A	B	B	B	H	B	A	.	A	B	A	A	A	H	A	B	A	B	.	A	A	B	A	B	B	A
S04_13209911	B	B	A	B	B	A	B	A	A	B	B	A	B	B	B	A	H	B	B	H	A	B	A	A	B	B	B	A	B	H	B	A	B	A	A	A	B	A	B	A	B	A	A	A	B	A	B	B	A
S04_13210914	B	B	A	B	B	A	B	A	A	B	B	A	B	B	B	A	A	B	B	H	A	B	A	A	B	B	B	A	B	A	B	A	B	A	A	A	B	H	B	A	B	A	A	A	B	A	B	B	A
S04_13210956	B	B	A	B	B	A	B	A	A	B	B	A	B	B	B	A	A	B	B	H	A	B	A	A	B	B	B	A	B	A	B	A	B	A	A	A	B	H	B	A	B	A	A	A	B	A	B	B	A
S04_13211009	B	B	A	B	B	A	B	A	A	B	B	A	B	B	B	A	A	B	B	H	A	B	A	A	B	B	B	A	B	A	B	A	B	A	A	A	B	H	B	A	B	A	A	A	B	A	B	B	A
S04_13432132	B	B	A	B	B	A	B	.	A	B	B	H	B	B	B	A	A	H	B	H	A	B	A	A	.	B	B	A	H	A	B	H	.	A	H	A	B	H	B	A	.	A	H	A	B	A	B	H	A
S04_13449395	B	B	H	B	B	A	B	A	A	H	B	A	B	B	B	A	A	B	B	H	H	B	A	A	B	B	B	A	B	A	B	A	B	H	A	A	B	A	B	A	B	A	A	A	B	A	B	B	A
S04_13450751	B	B	A	B	B	A	B	A	A	B	H	A	B	B	B	A	A	B	B	H	A	B	A	A	B	B	B	A	B	A	B	A	H	A	A	H	B	A	B	A	B	H	A	A	B	A	B	B	A
S04_13451798	B	B	A	B	B	A	B	A	A	B	B	A	B	B	B	A	A	B	B	H	A	B	A	A	B	B	B	A	B	A	B	A	B	A	A	A	B	A	B	A	B	A	A	A	B	A	B	B	A
S04_13461435	B	H	A	B	B	A	B	A	A	B	B	A	B	B	B	A	A	B	B	H	A	B	A	A	B	B	B	A	B	A	B	A	B	A	A	A	B	A	B	A	B	A	A	A	B	A	B	B	A
S04_13562013	B	B	A	B	B	A	B	A	A	B	B	A	B	H	B	A	A	B	B	H	A	B	A	A	B	B	B	A	H	A	B	A	B	H	A	A	B	A	B	A	B	A	A	H	B	A	B	B	A
S04_13591118	B	B	A	B	B	H	B	A	A	B	B	A	B	B	B	A	A	B	B	H	A	H	A	A	B	B	B	A	B	A	B	A	B	A	A	A	B	A	B	A	B	A	A	A	B	A	B	B	A
S04_13616566	B	B	A	B	B	A	B	A	H	B	B	A	B	H	B	A	A	B	H	H	A	B	A	A	B	B	B	A	B	A	B	A	B	A	A	A	B	A	B	A	B	A	A	A	B	A	B	B	A
S04_13647604	B	B	A	B	B	A	B	A	H	B	B	A	B	B	B	A	A	B	B	H	A	B	H	A	B	B	B	A	B	A	B	A	B	A	A	A	B	A	B	A	B	A	A	A	B	A	B	B	A
S04_13647609	B	B	A	B	B	A	B	A	H	B	B	A	B	B	B	A	A	B	B	H	A	B	H	A	B	B	B	A	B	A	B	A	B	A	A	A	B	A	B	A	B	A	A	A	B	A	B	B	A
S04_13647665	B	B	A	B	B	A	B	A	A	B	B	A	B	B	B	A	A	B	B	H	A	B	H	A	B	B	B	A	B	A	B	A	B	A	A	A	B	A	B	A	B	A	A	A	B	A	B	B	A
S04_13647766	B	B	A	B	B	A	B	A	A	B	B	A	B	B	B	A	A	B	B	H	A	B	A	A	B	B	B	A	B	A	B	A	B	A	A	A	B	A	B	A	B	A	A	A	B	A	B	B	A
S04_13647865	B	B	A	B	B	A	B	A	H	B	B	A	B	B	B	A	A	B	B	H	A	B	A	A	B	B	B	A	B	A	B	A	B	A	A	A	B	A	B	A	B	A	A	A	B	H	B	B	A
S04_13647904	B	B	A	B	B	A	B	A	H	B	B	A	B	B	B	A	A	B	B	H	A	B	A	A	B	B	B	A	B	A	B	A	B	A	A	A	B	A	B	A	B	A	A	A	B	H	B	B	A
S04_13647980	B	B	A	B	B	A	B	A	H	B	B	A	B	B	B	A	A	B	B	H	A	B	A	A	B	B	B	A	B	A	B	A	B	H	A	A	B	A	B	A	B	A	A	A	B	H	B	B	A
S04_13720701	B	B	H	B	B	A	B	A	A	B	B	A	B	B	B	A	A	B	B	H	A	B	A	A	B	B	B	A	B	A	B	A	B	A	A	A	B	H	B	A	B	A	A	A	B	A	B	B	A
S04_13720872	B	B	A	B	B	H	B	A	A	B	B	A	B	B	B	A	A	H	B	H	A	B	A	A	B	B	B	A	B	A	B	A	B	A	A	A	B	A	B	A	B	A	A	A	B	A	B	B	A
S04_13720894	B	B	A	B	B	H	B	A	A	B	B	A	B	B	B	A	A	H	B	H	A	B	A	A	B	B	B	A	B	A	B	A	B	A	A	A	B	A	B	A	B	A	A	A	B	A	B	B	A
S04_13765034	B	B	H	B	B	A	B	A	A	B	B	A	B	B	B	A	A	H	B	H	H	H	A	A	B	B	B	A	B	H	B	A	B	A	A	A	B	A	B	A	B	A	A	A	B	A	B	B	A
S04_13765078	B	B	H	B	B	A	B	A	A	B	B	A	B	B	B	A	A	H	B	H	H	H	A	A	B	B	B	A	B	H	B	A	B	A	A	A	B	A	B	A	B	A	A	A	B	H	B	B	A
S04_13765101	B	B	H	B	B	A	B	A	A	B	B	A	B	B	B	A	A	H	B	H	A	H	A	A	B	H	B	A	B	H	H	A	B	A	A	A	B	A	B	A	B	A	A	A	B	A	B	B	A
S04_13771892	B	B	A	B	B	A	B	A	A	B	B	A	B	B	B	A	A	H	B	H	A	B	A	A	B	B	B	A	B	A	B	A	B	A	A	A	B	A	B	A	B	A	A	A	B	A	B	B	A
S04_13809773	B	B	A	B	B	A	B	A	A	B	B	A	B	B	B	A	A	B	B	H	A	B	A	.	B	B	B	A	B	.	B	A	B	.	A	.	B	A	B	A	B	A	A	A	B	A	B	B	A
S04_13809790	B	B	A	B	B	H	B	A	A	B	B	A	B	B	B	A	A	B	B	H	A	B	A	.	B	B	B	A	B	.	B	A	B	.	A	.	B	A	B	A	B	A	A	A	B	A	B	B	A
S04_13811683	B	B	A	B	B	A	B	A	A	H	B	A	B	B	B	A	A	H	B	H	A	.	A	A	B	B	B	A	B	A	H	A	B	.	A	A	B	H	B	A	B	A	A	A	B	A	B	B	A
S04_13843938	B	B	A	B	B	H	B	A	A	B	B	H	H	B	B	H	A	H	B	H	A	B	A	A	B	H	B	A	B	A	B	A	B	.	A	A	B	A	B	H	B	A	A	A	B	A	B	H	A
S04_13855156	B	B	A	B	B	A	B	A	A	B	B	A	B	B	B	H	A	B	B	H	A	B	A	A	B	B	B	A	B	H	B	A	B	A	A	H	B	A	B	A	B	A	A	A	B	A	B	B	A
S04_13855212	B	B	A	B	B	A	B	A	A	B	H	A	B	B	B	H	A	B	B	H	A	B	A	A	B	B	B	A	B	H	B	A	B	A	A	A	B	A	B	A	B	A	A	A	B	A	B	B	A
S04_13855213	B	B	A	B	B	A	B	A	A	B	H	A	B	B	B	H	A	B	B	H	A	B	A	A	B	B	B	A	B	H	B	A	B	A	A	A	B	A	B	A	B	A	A	A	B	A	B	B	A
S04_13858620	B	B	A	B	B	A	B	A	A	B	B	H	B	B	B	A	A	B	B	H	A	B	A	H	B	B	B	A	B	H	B	A	B	A	A	A	B	A	B	A	B	A	A	A	B	A	B	B	A
S04_13858625	B	B	A	B	B	A	B	A	A	B	B	H	B	B	B	A	A	B	B	H	A	H	A	H	B	B	B	A	B	H	B	A	B	A	A	A	B	A	B	A	B	A	A	A	B	A	B	B	A
S04_13858712	B	B	A	B	B	A	B	A	A	B	B	H	B	B	B	A	A	B	B	H	A	B	A	H	B	B	B	A	B	A	B	A	B	A	A	H	B	A	B	A	B	A	A	A	B	A	B	B	A
S04_13858786	B	B	A	B	B	A	B	A	A	B	B	A	B	B	B	A	A	B	B	H	A	H	A	A	B	B	B	A	B	H	B	A	B	A	A	A	B	A	B	A	B	A	A	A	B	A	B	B	A
S04_13863014	B	B	A	B	B	A	B	A	A	B	B	A	B	B	B	A	A	B	B	H	A	B	A	H	B	B	B	A	B	H	B	A	B	A	A	A	B	A	B	A	B	A	A	A	B	A	B	H	A
S04_14088076	B	B	A	B	B	A	B	A	A	B	B	H	B	B	B	A	A	B	B	H	A	B	A	A	B	B	B	A	B	A	B	A	B	H	A	A	B	A	B	A	B	A	A	A	B	A	B	B	A
S04_14088096	B	B	A	B	B	A	B	A	A	B	B	H	B	B	B	A	A	B	B	H	A	B	A	A	B	B	B	A	B	A	B	A	B	H	A	A	B	A	B	A	B	A	A	A	B	A	B	B	A
S04_14095814	B	B	A	B	B	A	B	A	H	B	B	A	B	B	B	A	A	B	B	A	A	B	H	A	B	B	B	A	B	A	B	A	B	.	A	H	B	A	B	A	B	A	A	A	B	.	B	B	A
S04_14130066	B	B	A	B	B	A	B	A	H	B	B	A	B	B	B	A	A	B	B	H	A	B	A	H	B	B	B	A	B	A	B	A	B	A	A	H	B	A	B	A	B	A	A	A	B	A	B	B	A
S04_14132230	B	B	A	B	B	.	B	A	A	B	B	H	B	B	B	A	A	B	B	H	A	B	H	A	H	B	B	A	B	A	B	A	B	H	A	H	B	A	H	A	B	A	A	A	B	A	B	.	H
S04_14134433	B	B	A	B	B	A	B	A	A	B	B	H	B	B	B	A	A	B	B	H	A	.	A	A	B	B	B	A	B	H	B	A	B	H	A	H	B	A	B	A	B	A	H	A	B	A	B	.	.
S04_14247838	H	B	A	B	B	A	B	A	A	B	B	A	H	B	B	A	A	B	B	H	A	.	A	A	B	B	B	A	B	A	H	A	B	A	A	A	B	A	B	H	B	A	A	A	B	A	B	B	H
S04_14299101	B	B	A	B	B	H	B	A	A	B	B	A	B	B	B	A	A	B	B	H	A	.	A	A	B	B	B	A	B	A	B	A	H	.	A	H	.	H	B	A	B	A	A	A	B	A	B	B	A
S04_14299157	B	B	A	B	B	H	B	A	A	B	B	A	B	B	B	A	A	B	B	H	A	H	A	A	B	B	B	A	B	A	B	A	H	A	A	A	B	H	B	A	B	A	A	A	B	A	B	B	A
S04_14305145	B	B	H	H	B	A	B	A	A	B	B	A	B	B	B	A	A	H	B	H	A	B	A	.	B	B	B	A	B	A	B	A	B	A	A	A	B	A	B	A	B	A	A	A	B	A	B	B	A
S04_14305383	B	B	A	B	B	H	B	H	A	B	H	A	B	B	B	H	A	B	B	H	A	B	A	A	B	B	B	A	B	A	B	A	B	A	A	A	B	A	B	A	.	A	A	A	B	H	B	B	A
S04_14305412	B	B	A	B	B	H	B	H	A	B	B	A	B	B	B	A	A	B	B	H	A	B	A	A	B	B	B	A	B	A	B	A	B	A	H	A	B	A	B	A	B	A	A	A	B	H	B	B	A
S04_14305426	B	B	A	B	B	H	B	H	A	B	H	A	B	B	B	A	A	B	B	H	A	B	A	A	B	B	B	A	B	A	B	A	B	A	H	A	B	A	B	A	B	A	A	A	B	A	B	B	A
S04_14331215	B	B	A	B	B	A	B	A	A	B	B	H	B	B	B	A	A	B	B	H	H	B	A	H	B	B	B	A	B	A	B	A	B	A	A	A	B	A	B	A	B	A	A	A	B	H	B	B	A
S04_14331235	B	B	A	B	B	A	B	A	A	B	B	H	B	B	B	A	A	B	B	H	H	B	A	H	B	B	B	A	B	A	B	A	B	A	A	A	B	A	B	A	B	A	A	A	B	H	B	B	A
S04_14346251	B	B	A	B	B	A	B	A	A	B	B	A	B	B	B	A	A	B	B	H	A	B	A	A	B	B	B	A	B	A	B	H	B	A	A	A	B	A	B	A	B	A	A	A	B	A	B	B	A
S04_14368478	B	B	A	B	B	.	B	A	A	B	B	A	B	B	B	A	A	H	B	H	A	.	A	A	B	B	B	A	B	A	.	A	H	A	A	A	B	A	B	A	.	A	A	A	B	A	B	B	A
S04_14407230	B	B	A	B	B	A	B	A	A	B	H	A	B	H	B	A	A	B	B	H	A	.	A	A	B	B	B	A	B	H	B	A	H	A	A	H	B	A	B	A	B	A	A	A	B	A	B	.	A
S04_14408634	B	B	A	B	B	H	B	A	A	B	B	A	B	B	B	A	A	B	B	H	A	B	A	A	B	B	B	A	B	A	B	A	B	A	A	A	B	A	B	A	B	A	H	A	B	H	B	B	A
S04_14442522	B	B	A	B	B	A	B	A	A	B	B	A	B	B	B	A	A	B	B	H	A	B	A	A	B	B	B	A	B	A	B	A	B	H	A	A	B	A	B	A	B	A	A	A	B	A	B	B	A
S04_14442573	B	B	A	B	B	A	B	A	A	B	B	A	B	B	B	A	A	B	B	H	A	B	A	A	B	B	B	A	B	A	B	A	B	H	A	A	B	A	B	A	B	A	A	A	B	A	B	B	A
S04_14442578	B	B	A	B	B	A	B	A	A	B	B	A	B	B	B	A	A	B	B	H	A	B	A	A	B	B	B	A	B	A	B	A	B	H	A	A	B	A	B	A	B	A	A	A	B	A	B	B	A
S04_14646908	B	B	A	B	B	A	B	A	A	B	B	A	B	B	B	A	A	B	B	H	A	B	A	H	B	B	H	A	B	H	B	A	B	H	A	A	B	A	B	A	B	A	A	A	B	A	B	B	A
S04_14653150	B	B	A	B	B	A	B	A	A	B	B	A	B	B	B	A	A	B	B	H	A	B	A	A	B	B	B	A	B	A	B	A	B	A	A	A	B	A	B	A	B	A	A	A	B	A	B	B	A
S04_14826432	B	B	A	B	B	A	B	A	A	B	B	A	B	B	B	A	A	B	B	H	A	B	A	H	B	B	B	A	B	A	B	A	B	A	A	A	B	H	B	A	B	A	A	A	B	A	B	B	A
S04_14826465	B	H	A	B	B	A	B	A	A	B	B	.	B	B	B	A	A	B	B	H	A	B	A	H	B	B	B	A	B	A	B	A	B	A	A	H	B	H	B	A	B	A	A	A	B	A	B	B	A
S04_14847054	B	B	A	B	B	A	B	A	A	B	B	A	B	B	B	A	A	B	B	H	A	B	A	A	B	B	B	A	B	H	B	A	B	A	A	H	B	A	B	A	B	A	A	A	B	A	B	B	A
S04_14847139	B	B	A	B	B	A	B	A	A	B	B	A	B	B	B	A	A	B	B	H	A	B	A	A	B	B	B	A	B	H	B	A	B	A	A	A	B	A	B	A	B	A	A	A	B	A	B	B	A
S04_14847267	B	B	H	B	B	H	B	A	A	B	B	A	B	B	B	A	A	B	B	H	A	H	A	A	B	B	B	A	B	A	B	A	B	A	A	A	B	A	B	A	B	A	A	A	B	A	B	B	A
S04_14847352	B	B	A	B	B	H	B	A	A	B	B	A	B	B	B	A	A	B	B	H	A	H	A	A	B	B	B	A	B	A	B	A	B	A	A	A	B	A	B	A	B	A	A	A	B	A	B	B	A
S04_14901036	B	B	A	.	B	A	B	.	A	B	.	.	H	B	.	A	A	.	H	H	A	.	.	.	B	.	B	A	B	A	.	A	B	.	A	A	B	A	B	A	B	A	A	A	B	A	B	B	A
S04_14952259	H	B	.	B	B	A	B	H	A	B	B	.	B	B	B	A	A	B	B	H	A	B	A	A	.	.	H	A	B	.	B	A	.	H	H	A	B	A	B	A	B	H	A	A	H	A	B	B	A
S04_15013673	B	H	A	B	H	H	B	A	A	B	B	H	B	B	B	A	A	B	B	H	H	B	A	A	B	B	B	A	B	A	B	H	B	A	A	A	B	A	B	A	H	A	A	A	B	A	B	H	A
S04_15140655	H	B	A	B	B	.	H	A	A	.	.	H	B	.	H	.	A	H	.	H	.	B	A	A	B	B	.	A	B	A	B	A	B	A	A	A	H	A	B	.	H	A	A	A	.	A	B	B	A
S04_15140711	H	B	A	B	B	.	H	A	A	.	.	H	B	.	H	.	A	H	.	H	.	B	A	A	B	B	B	A	B	A	B	A	B	A	A	A	H	A	B	.	H	A	A	A	B	A	B	B	A
S04_15143098	H	H	A	B	B	A	B	A	A	B	B	A	B	B	B	A	A	B	.	H	A	B	A	A	B	H	B	A	B	A	B	A	B	A	A	H	B	A	B	A	B	A	A	A	B	A	B	B	A
S04_15211858	B	B	A	B	H	A	B	A	A	B	B	A	B	B	B	A	A	H	B	H	A	H	A	.	B	.	B	A	B	A	B	A	B	.	A	A	B	A	B	A	B	A	A	A	B	A	B	B	A
S04_15213120	B	B	A	B	B	A	B	A	A	B	B	H	B	H	B	H	A	B	B	H	A	B	A	A	B	B	B	A	B	A	B	A	B	H	A	A	B	A	B	A	B	A	A	A	B	A	B	H	A
S04_15213165	B	B	A	B	B	A	B	A	A	B	B	H	B	H	B	H	A	B	B	H	A	B	A	A	B	B	B	A	B	A	B	A	B	H	A	A	B	A	B	A	B	A	A	A	B	A	B	H	A
S04_15213187	B	B	A	B	B	A	B	A	A	B	B	H	B	H	B	H	A	B	B	H	A	B	A	A	B	B	B	A	B	A	B	A	B	H	A	A	B	A	B	A	B	A	A	A	B	A	B	H	A
S04_15213769	H	B	A	H	B	A	B	A	A	B	B	A	B	B	B	A	A	B	B	H	A	B	A	A	B	B	B	A	B	A	B	A	H	A	A	A	B	A	B	A	B	A	A	A	B	A	B	B	A
S04_15213921	B	B	A	B	B	A	B	A	A	B	B	.	B	B	B	A	A	B	B	H	A	B	H	A	B	B	B	A	B	A	B	A	B	H	A	A	B	A	B	A	B	A	A	A	B	A	B	B	A
S04_15220325	B	B	A	B	B	H	B	A	A	B	B	A	B	B	B	A	A	B	B	H	A	B	A	A	B	B	B	A	B	A	B	A	B	A	A	A	B	A	B	A	B	A	A	A	B	A	B	B	A
S04_15272371	B	B	A	B	B	A	B	A	A	B	B	A	B	B	B	A	A	B	B	H	A	B	A	A	B	B	B	A	B	A	B	A	B	H	A	A	B	A	B	A	B	A	A	A	B	A	B	B	A
S04_15274741	B	B	A	B	B	H	B	A	A	B	B	A	H	B	B	A	A	H	B	H	A	H	A	.	B	B	B	H	B	A	B	A	B	A	A	A	B	H	B	A	B	A	A	A	B	A	B	H	A
S04_15327285	B	B	A	B	B	A	B	A	A	B	B	H	B	B	B	A	A	B	B	H	A	B	A	A	B	B	B	A	B	A	B	A	B	A	A	A	B	A	B	H	B	A	A	H	B	A	B	B	A
S04_15371040	.	.	A	B	B	A	B	A	A	B	B	A	B	B	B	A	A	B	B	H	A	B	A	A	B	H	B	A	H	A	B	A	B	.	A	A	B	A	B	A	H	A	A	A	B	A	B	B	A
S04_15373415	B	B	H	B	B	A	B	A	A	B	B	A	B	B	B	A	A	B	H	H	A	B	A	A	B	B	B	A	B	A	B	A	B	H	A	.	B	A	B	A	B	A	A	A	B	A	B	H	A
S04_15373438	B	B	H	B	B	A	B	A	A	B	B	A	B	B	B	A	A	B	H	H	A	B	A	A	B	B	B	A	B	A	B	A	B	H	A	.	B	A	B	A	B	A	A	A	B	A	B	H	A
S04_15373485	B	B	H	B	B	A	B	A	H	B	B	A	B	B	B	A	A	B	B	H	A	B	A	A	B	B	B	A	B	A	B	A	B	H	A	A	B	A	B	A	B	A	A	A	B	A	B	B	A
S04_15374687	.	.	.	.	B	A	.	.	.	.	B	.	B	H	.	A	A	B	B	.	.	B	A	A	H	.	B	A	.	A	B	H	B	A	A	.	B	.	B	.	B	A	H	.	B	.	.	B	A
S04_15375540	B	B	A	B	B	A	B	A	A	B	B	A	B	B	B	A	A	B	B	H	A	B	A	A	B	B	B	A	B	A	B	A	B	H	A	A	B	A	B	A	B	A	H	A	B	A	B	B	A
S04_15375678	B	B	A	B	B	A	B	A	A	B	B	A	B	B	B	A	A	B	H	H	A	B	A	A	B	B	B	A	B	A	B	A	B	H	A	A	B	A	B	A	B	A	H	A	B	A	B	B	A
S04_15381710	B	B	A	B	B	A	B	A	A	B	B	A	B	B	B	A	A	B	B	H	A	B	A	A	B	B	B	A	B	A	B	A	B	A	A	A	B	A	B	A	B	A	A	A	B	A	B	B	A
S04_15381956	B	B	H	B	B	A	B	H	A	B	B	A	H	B	B	A	A	B	B	H	A	B	H	A	B	B	B	A	B	A	B	A	B	H	A	A	B	A	B	A	B	A	H	A	B	A	B	B	A
S04_15439250	B	B	A	B	B	A	B	A	A	B	B	A	B	B	B	A	A	B	B	A	A	H	A	A	B	B	B	A	B	A	.	A	B	H	A	A	B	A	B	A	B	A	A	A	B	A	H	B	A
S04_15521770	B	B	A	B	B	A	B	A	A	B	B	A	H	B	B	A	A	H	B	H	A	H	A	A	B	B	B	A	B	A	B	A	B	A	A	A	B	A	B	A	B	A	A	A	B	A	B	B	A
S04_15544985	B	B	A	B	B	H	B	A	H	B	B	A	B	B	B	A	A	B	B	H	A	B	A	A	B	B	B	A	B	A	B	H	B	H	A	A	B	A	B	A	B	A	A	A	H	A	B	B	A
S04_15545060	B	B	A	B	B	H	B	A	H	B	B	A	B	B	B	A	A	B	B	H	A	B	A	A	B	B	B	A	B	A	B	H	B	H	A	A	B	A	B	A	B	A	A	A	H	A	B	B	A
S04_15545274	B	B	A	B	B	A	B	A	H	B	B	A	B	B	B	A	A	B	B	H	A	B	A	H	H	B	B	A	H	A	B	A	B	H	A	A	B	A	B	A	B	A	A	A	B	A	B	B	A
S04_15561183	B	B	A	B	B	A	B	A	A	B	B	A	B	B	B	A	H	B	B	H	A	B	A	A	B	B	B	A	B	A	B	A	B	A	A	A	B	A	B	A	B	A	A	A	B	A	B	B	A
S04_15561235	B	B	A	B	B	A	B	A	A	B	B	A	B	B	B	A	A	B	B	H	A	B	A	A	B	B	B	A	B	A	B	A	B	A	A	A	B	A	B	A	B	A	A	A	B	A	B	B	A
S04_15591373	B	B	A	B	B	A	B	A	A	B	B	A	B	B	B	A	A	B	B	H	A	B	H	A	B	B	B	A	B	A	B	A	B	A	A	A	B	A	B	A	B	A	A	A	B	A	B	B	A
S04_15643812	B	B	A	B	B	A	B	A	H	B	H	A	B	B	B	A	A	B	B	H	.	B	A	A	B	B	B	A	B	A	B	A	B	H	A	H	B	A	B	A	B	A	A	A	B	H	B	B	H
S04_15643838	B	B	A	B	B	A	B	A	H	B	H	A	B	B	B	A	A	B	B	H	.	B	A	A	B	B	B	A	B	A	B	A	B	H	A	H	B	A	B	A	B	A	A	A	B	H	B	B	H
S04_15826687	B	B	A	B	B	A	B	A	A	B	B	A	B	B	B	A	A	B	B	H	A	B	B	A	B	B	B	A	B	A	B	A	B	A	A	A	B	H	B	A	B	A	A	A	B	A	B	B	A
S04_15839369	B	B	A	B	B	A	B	A	A	B	B	A	B	B	B	A	A	B	B	H	A	B	B	A	B	B	B	A	B	A	B	A	B	A	A	A	B	A	B	A	B	A	A	A	B	A	B	B	A
S04_15954233	B	B	A	B	B	A	B	A	A	B	B	A	B	B	B	A	A	B	B	B	A	B	B	A	B	B	B	A	B	A	B	A	B	H	A	A	B	A	B	A	B	A	A	A	B	A	B	B	A
S04_16037692	B	B	H	B	B	A	B	A	A	B	B	A	H	B	B	A	A	B	B	B	A	B	B	H	H	B	B	A	B	A	B	A	B	A	A	A	B	A	B	A	B	H	A	A	B	A	B	H	A
S04_16045341	B	B	A	B	B	A	B	A	A	B	B	A	B	B	B	A	A	B	B	B	H	B	B	A	B	B	B	A	B	A	B	A	H	A	A	H	B	A	B	A	B	A	H	A	B	A	B	A	A
S04_16160758	B	B	A	B	B	A	B	A	A	B	B	A	B	B	B	A	A	B	B	B	A	B	B	A	B	B	B	A	B	A	B	A	B	A	A	A	B	A	B	A	B	A	A	A	B	A	B	A	A
S04_16164555	B	B	H	B	B	A	B	A	A	B	B	A	B	B	B	A	A	B	B	B	H	H	B	A	B	B	B	A	B	A	B	A	B	A	A	A	B	A	B	A	B	A	A	H	B	H	B	A	A
S04_16186087	B	B	A	B	B	A	B	A	A	B	B	A	B	B	B	A	A	B	B	B	A	B	B	A	B	B	B	A	B	A	B	A	B	A	A	A	B	A	B	A	B	A	A	A	B	A	B	A	H
S04_16245541	.	.	A	B	.	A	B	A	A	.	B	.	B	B	B	A	.	B	B	.	A	B	B	.	.	B	B	A	H	.	B	A	.	H	A	.	B	A	.	A	B	H	A	A	B	A	B	H	A
S04_16259750	B	B	H	B	B	A	B	A	A	B	B	A	B	B	B	A	A	B	B	B	A	B	B	A	B	B	B	A	B	H	B	A	B	A	H	H	B	A	B	A	B	A	A	A	B	A	B	A	A
S04_16259916	B	B	H	B	B	A	B	A	A	B	B	A	B	B	B	A	A	B	B	B	A	B	B	A	B	B	B	A	B	H	B	A	B	A	H	A	B	A	B	A	B	A	A	A	B	A	B	A	A
S04_16259948	B	B	H	B	B	A	B	A	A	B	B	A	B	B	B	A	A	B	B	B	A	B	B	A	B	B	B	A	B	H	B	A	B	A	H	A	B	A	B	A	B	A	A	A	B	A	B	A	A
S04_16266416	B	B	A	B	B	A	B	.	A	.	B	H	B	B	B	A	A	B	B	B	A	B	B	A	B	B	B	A	B	A	B	A	H	A	A	H	B	A	B	A	B	.	A	A	B	A	B	A	A
S04_16266438	B	B	A	B	B	A	B	.	A	.	B	H	B	B	B	A	A	B	B	B	A	B	B	A	B	B	B	A	B	A	B	A	H	A	A	H	B	A	B	A	B	.	A	A	B	A	B	A	A
S04_16266439	B	B	A	B	B	A	B	.	A	.	B	H	B	B	B	A	A	B	B	B	A	B	B	A	B	B	B	A	B	A	B	A	H	A	A	H	B	A	B	A	B	.	A	A	B	A	B	A	A
S04_16342231	B	B	A	B	B	A	B	A	A	B	B	A	B	B	B	H	A	B	B	B	A	B	B	A	B	B	B	A	B	A	B	H	B	A	A	H	B	A	B	A	B	A	A	A	B	A	B	A	A
S04_16379749	B	B	A	B	B	A	B	A	A	B	B	A	A	B	B	A	A	B	B	B	A	B	B	A	H	B	B	A	B	A	B	A	B	H	A	A	B	A	B	A	B	A	A	A	B	A	B	H	A
S04_16494846	B	B	A	B	B	A	B	A	A	B	B	A	A	B	B	A	A	B	B	B	A	B	B	A	B	B	B	A	B	H	B	A	B	A	A	A	B	A	B	H	B	A	A	A	B	A	B	H	A
S04_16502106	B	.	A	B	B	H	B	A	A	B	B	A	A	.	B	A	A	B	B	B	A	B	B	A	B	B	B	A	B	A	B	H	B	A	A	.	B	H	H	A	B	A	A	A	H	A	B	A	A
S04_16829052	B	B	A	B	B	A	B	A	A	B	.	A	A	B	B	A	A	B	B	H	H	H	B	A	B	B	B	A	B	A	B	A	B	.	A	A	B	A	B	A	B	A	A	A	B	A	B	A	A
S04_16874573	B	B	A	B	B	A	B	A	A	B	B	A	A	B	B	A	A	.	B	B	A	B	B	A	B	B	B	A	B	A	B	A	B	A	A	A	B	A	B	A	B	A	A	A	B	A	B	A	A
S04_16978499	B	B	A	B	B	A	B	A	A	B	B	A	A	B	B	A	A	B	B	B	A	B	B	A	B	B	B	A	B	A	B	A	B	A	A	A	B	A	B	A	B	A	H	A	B	A	B	A	A
S04_16988075	B	B	A	B	B	A	B	H	A	.	B	A	A	B	B	A	A	B	B	B	A	.	B	A	B	B	B	A	B	A	B	A	B	A	A	A	B	A	B	A	B	A	A	A	B	A	B	A	A
S04_17043836	B	B	A	B	B	A	B	A	A	B	B	A	A	B	B	A	A	B	B	B	A	B	B	A	B	H	B	A	B	A	B	A	B	A	A	A	B	A	B	A	B	A	A	A	B	A	B	A	A
S04_17207277	B	B	A	B	B	A	B	A	A	B	B	A	A	B	B	H	A	B	B	B	A	B	B	A	B	B	B	A	B	A	B	A	B	A	A	H	B	A	B	A	B	A	A	A	B	A	H	.	A
S04_17239784	B	B	A	B	B	A	B	H	H	B	B	A	A	B	B	A	A	B	.	B	A	B	B	A	B	B	.	A	H	A	.	A	B	.	A	A	B	A	B	A	B	A	A	A	B	H	B	H	A
S04_17287224	B	B	A	B	B	A	B	A	A	B	B	A	A	B	B	A	A	B	B	B	A	B	B	A	B	B	B	A	B	A	B	A	B	A	A	A	B	A	B	A	B	A	A	A	B	A	B	A	A
S04_17339172	B	B	A	B	H	H	B	A	A	B	B	A	A	B	B	A	A	B	B	B	A	B	B	A	B	B	B	A	B	A	B	A	B	A	A	A	B	A	B	H	B	A	A	A	B	A	B	H	A
S04_17522187	B	B	A	B	B	H	B	A	A	B	B	A	.	H	B	A	A	B	B	B	A	.	B	H	B	.	B	H	B	H	B	A	B	.	A	A	B	A	B	A	B	A	A	A	B	A	B	.	H
S04_17526922	B	B	A	B	B	A	B	A	A	B	B	A	A	B	B	A	A	B	B	B	A	B	B	A	B	B	B	A	B	A	B	A	B	A	A	A	B	A	B	A	B	A	A	A	B	A	B	A	A
S04_17526990	B	B	A	B	B	A	B	A	A	B	B	A	A	B	B	A	A	B	B	B	A	B	B	A	B	B	B	A	B	A	B	A	B	A	A	A	B	A	B	A	B	A	A	A	B	A	B	A	A
S04_17527001	B	B	A	B	B	A	B	A	A	B	B	A	A	B	B	A	A	B	B	B	H	B	B	.	B	B	B	A	B	A	B	A	B	A	A	A	B	A	B	A	B	A	A	A	B	A	B	A	A
S04_17529244	B	B	H	B	B	H	B	A	A	B	B	A	A	B	B	H	A	B	B	B	H	B	B	A	B	B	B	A	B	A	B	H	B	H	H	H	B	A	B	A	B	A	H	H	B	A	H	A	A
S04_17529358	B	B	A	B	B	H	B	A	A	B	B	A	A	B	B	H	A	B	B	B	H	B	B	A	B	B	B	A	B	A	B	H	B	H	H	H	B	A	B	A	B	A	H	H	B	A	B	A	A
S04_17533392	B	B	A	B	B	A	B	A	A	H	B	H	A	B	.	A	H	B	B	B	H	B	B	A	B	B	B	.	B	A	B	A	B	A	A	A	H	A	B	A	B	A	A	A	B	A	B	H	.
S04_17533512	B	B	A	B	B	A	B	A	A	H	B	H	H	B	H	A	H	B	B	B	A	B	B	A	B	B	B	A	B	A	B	A	B	A	A	A	H	A	B	A	B	A	A	A	B	A	B	H	H
S04_17581165	B	B	A	B	B	A	B	A	A	B	B	A	A	B	B	A	A	B	B	B	A	B	B	A	B	B	B	A	B	H	B	A	B	A	A	A	B	A	B	A	B	H	A	A	B	A	B	H	A
S04_17593869	B	B	A	B	B	.	B	A	A	B	B	A	.	B	B	A	A	B	B	B	A	.	B	A	B	B	B	A	B	A	B	A	B	.	A	A	B	A	B	A	B	H	A	H	B	A	B	.	A
S04_17599132	B	B	H	B	B	A	B	A	A	B	B	H	A	B	B	A	A	B	B	B	A	B	B	A	B	B	B	A	B	A	B	A	B	H	A	A	B	A	B	A	B	H	A	A	H	A	B	A	A
S04_17604202	B	B	A	B	B	.	B	A	A	B	B	A	A	.	B	A	.	B	B	B	A	B	B	A	B	B	B	A	B	.	B	A	H	.	A	A	B	A	B	A	B	A	A	H	B	A	B	A	A
S04_17615625	B	B	A	B	B	A	B	A	H	B	B	A	H	B	B	A	A	B	B	B	A	.	B	A	B	B	B	A	B	A	B	A	B	A	A	H	B	A	B	A	B	A	A	A	B	H	B	H	H
S04_17679017	B	B	A	B	B	A	B	A	A	B	B	A	A	B	B	A	A	B	B	B	A	B	B	A	B	B	B	A	B	A	B	A	B	A	A	H	B	A	B	A	B	A	A	A	B	A	B	A	A
S04_17687606	B	B	A	B	B	A	B	H	A	B	B	A	A	B	B	A	A	B	B	B	A	B	B	A	B	B	B	A	B	A	B	A	B	A	A	A	B	A	B	A	B	A	A	A	B	A	B	A	A
S04_17731598	B	B	A	B	B	H	B	A	A	B	B	A	A	B	B	A	A	B	B	B	A	B	B	A	B	B	B	A	B	A	B	A	B	H	A	A	H	A	B	A	B	A	A	A	B	A	B	A	A
S04_17765402	B	B	A	B	B	A	B	A	A	B	B	A	A	B	B	A	A	B	B	B	A	B	B	A	B	B	B	A	B	A	B	A	B	A	A	A	B	A	B	A	B	A	A	A	B	A	B	A	A
S04_17781185	H	B	A	B	B	A	B	A	H	B	B	A	A	B	B	A	A	B	B	B	A	B	B	A	B	B	B	A	B	A	B	A	B	A	A	A	B	A	B	A	B	A	A	A	B	A	B	A	A
S04_17781284	H	B	A	B	B	A	B	A	H	B	B	A	A	B	B	A	A	B	B	B	A	B	B	A	B	B	B	A	B	A	B	A	B	A	A	H	B	A	B	A	B	A	A	A	B	A	B	A	A
S04_17860508	B	B	A	B	B	A	B	H	A	B	B	A	A	B	B	A	A	B	B	B	A	B	B	A	B	B	B	A	B	A	B	A	B	A	A	A	B	A	B	A	B	A	A	A	B	A	B	A	A
S04_17860509	B	B	A	B	B	A	B	H	A	B	B	A	A	B	B	A	A	B	B	B	A	B	B	A	B	B	B	A	B	A	B	A	B	A	A	A	B	A	B	A	B	A	A	A	B	A	B	A	A
S04_17860626	B	B	A	B	B	A	B	H	A	B	B	A	A	B	B	A	A	B	B	B	A	B	B	A	B	B	B	A	B	A	B	A	B	A	A	A	B	A	B	A	B	A	A	A	B	A	B	A	A
S04_17893810	B	B	A	B	B	A	B	A	A	B	B	A	A	B	B	A	A	B	B	B	A	B	B	A	B	B	B	A	B	A	B	A	B	H	A	A	B	A	B	A	B	A	A	A	B	A	B	A	A
S04_17939743	B	B	A	B	B	H	B	H	A	B	B	A	A	H	B	A	A	B	B	B	A	H	B	H	B	B	B	A	H	A	H	A	B	A	A	A	B	A	B	A	H	A	A	A	B	A	B	A	A
S04_18031853	B	B	A	B	B	A	B	A	A	B	B	A	A	B	B	A	A	B	B	B	A	B	B	A	B	B	B	A	B	A	B	A	B	A	A	A	B	A	B	A	B	A	A	A	B	A	B	A	A
S04_18103572	B	B	A	B	B	A	B	A	H	B	B	A	A	B	B	A	A	B	B	B	A	B	B	A	B	B	B	A	B	A	B	A	B	A	A	H	B	A	B	A	B	A	A	A	B	A	B	A	A
S04_18241571	B	B	A	B	B	A	B	A	A	B	B	A	A	B	B	A	A	B	B	B	A	B	B	A	B	B	B	A	B	A	B	A	B	A	A	A	B	A	B	A	B	A	A	A	B	A	B	A	A
S04_18241724	B	B	A	B	B	A	B	A	A	B	B	H	A	H	B	A	H	B	B	.	A	B	B	A	B	B	B	A	B	A	B	A	B	.	A	A	B	A	B	A	B	A	A	A	B	A	B	.	A
S04_18244100	B	H	H	.	B	A	B	A	A	B	B	A	A	B	B	A	A	.	B	B	A	H	B	.	B	B	.	H	B	A	.	A	B	A	A	H	H	A	.	A	B	A	A	A	B	A	H	A	A
S04_18257134	B	B	A	B	B	A	B	A	A	B	B	A	H	B	B	A	A	B	B	B	A	B	B	A	B	B	B	H	B	A	B	A	B	A	A	A	B	A	B	A	B	A	A	A	B	A	B	A	A
S04_18264598	B	B	A	B	B	H	B	A	A	B	B	A	A	B	B	A	A	B	B	B	A	B	B	A	B	B	B	H	B	A	B	A	B	H	A	A	B	A	B	A	B	A	A	A	B	A	B	H	A
S04_18264623	B	B	A	B	B	H	B	A	A	B	B	A	A	B	B	A	A	B	B	B	A	B	B	A	B	B	B	H	B	A	B	A	B	H	A	A	B	A	B	A	B	A	A	A	B	A	B	H	A
S04_18264768	B	B	A	B	B	H	B	H	A	B	B	A	A	B	B	A	A	B	B	B	A	B	B	A	B	B	B	H	B	A	B	A	B	H	A	A	B	A	B	A	B	A	A	A	B	A	B	H	A
S04_18276072	B	B	A	B	B	A	B	A	A	B	B	A	A	B	B	A	A	B	B	B	A	B	B	H	B	B	B	A	B	A	H	A	B	A	A	A	B	A	B	A	B	A	A	A	B	A	B	A	A
S04_18290759	B	B	.	B	B	A	B	A	A	B	B	A	A	B	B	A	A	B	H	B	A	B	B	A	B	B	B	A	B	A	B	A	B	A	A	A	B	A	B	A	B	A	A	A	B	A	B	A	A
S04_18565313	B	B	A	B	B	A	B	A	A	B	B	A	A	B	B	A	A	B	B	B	A	B	B	A	B	B	B	A	H	A	B	H	B	A	A	A	B	A	B	A	B	A	A	A	B	A	B	A	A
S04_18565355	B	B	A	B	B	A	B	A	A	B	B	A	A	B	B	A	A	B	B	B	A	B	B	A	B	B	B	A	H	A	B	H	B	A	A	A	B	A	B	A	B	A	A	A	B	A	B	A	A
S04_18609666	B	B	H	B	B	A	B	A	A	B	B	A	A	B	B	A	A	B	B	B	A	B	B	A	B	.	B	A	B	A	B	A	B	A	A	A	B	A	B	A	B	A	A	A	B	A	B	A	A
S04_18639052	B	B	A	B	B	A	B	A	A	B	B	A	A	B	B	A	A	B	B	B	A	B	B	A	B	B	B	A	B	A	B	A	B	A	A	A	B	A	B	A	B	H	A	A	B	A	B	A	A
S04_18658656	H	B	A	B	B	A	B	A	A	H	B	A	A	B	B	A	A	B	B	B	H	B	B	A	B	B	B	A	B	A	B	A	B	A	A	H	B	A	B	A	B	A	A	A	B	A	B	A	A
S04_18658688	B	B	A	B	B	A	B	A	A	B	B	A	A	B	B	A	A	B	B	B	H	B	B	A	B	B	B	A	B	A	B	A	B	A	A	H	B	A	B	A	B	A	A	A	B	A	B	A	A
S04_18668038	B	B	A	H	B	A	B	A	A	B	B	A	A	B	B	A	A	B	B	B	A	H	B	A	B	B	B	A	B	A	B	H	B	H	A	A	B	A	B	A	B	A	A	A	B	A	B	H	H
S04_18677450	B	B	A	B	B	A	B	A	A	B	B	A	A	B	B	A	.	B	B	B	A	B	B	H	B	B	B	A	B	A	H	A	B	A	A	A	B	H	B	A	B	A	A	A	B	A	B	A	A
S04_18677622	B	B	A	B	B	A	B	A	A	B	B	A	A	B	B	A	A	B	B	B	A	B	B	H	B	B	B	A	B	A	H	A	B	A	A	A	B	H	B	A	B	A	A	A	B	A	B	A	A
S04_18746006	B	B	H	B	B	A	B	H	H	B	B	A	A	B	B	A	A	B	H	B	A	B	B	A	B	B	B	A	B	A	B	A	B	A	A	A	B	A	B	A	B	A	A	A	B	A	B	A	A
S04_18746092	B	B	H	B	B	A	B	H	H	B	B	A	H	B	B	A	A	B	H	B	A	B	B	A	B	B	B	A	B	A	B	A	B	A	A	A	B	A	B	A	B	A	A	A	B	A	B	A	A
S04_18746306	B	B	A	B	B	A	B	A	A	B	B	A	A	B	B	A	A	B	B	B	A	B	B	A	B	B	B	A	B	A	B	A	B	A	A	A	B	A	B	A	B	A	A	A	B	A	B	A	A
S04_18811491	B	B	A	B	B	A	B	A	H	B	B	A	A	B	B	H	A	B	B	B	A	B	B	A	B	B	B	A	B	H	B	A	B	A	A	A	B	A	B	A	B	A	A	A	B	A	B	A	A
S04_18811493	B	B	A	B	B	A	B	A	H	B	B	A	A	B	B	H	A	B	B	B	A	B	B	A	B	B	B	A	B	H	B	A	B	A	A	A	B	A	B	A	B	A	A	A	B	A	B	A	A
S04_18833325	B	B	A	B	B	H	B	A	A	B	B	A	A	B	B	A	A	B	B	B	A	B	B	A	B	B	B	A	B	A	B	A	B	A	A	H	B	A	B	A	B	A	A	A	B	A	B	A	A
S04_18837294	B	B	A	B	B	A	B	A	A	B	B	A	A	B	B	A	A	B	H	B	A	B	B	A	B	B	B	A	B	H	B	H	B	H	A	A	B	A	B	A	B	A	A	A	B	H	B	H	A
S04_18843149	.	.	A	B	.	A	B	A	A	H	B	A	A	.	.	A	A	B	B	B	.	.	B	A	H	B	B	A	B	A	B	A	B	A	A	A	.	H	H	A	.	A	A	A	B	A	.	A	A
S04_18843168	.	B	A	B	.	A	B	A	A	H	B	A	A	.	.	A	A	B	B	B	.	B	B	A	B	B	B	A	B	A	B	A	B	A	A	A	.	H	B	A	H	A	A	A	B	A	.	A	A
S04_18843219	.	B	A	B	.	A	B	A	A	H	B	A	A	.	.	A	A	B	B	B	.	B	B	A	B	B	B	A	B	A	B	A	B	A	A	A	.	H	H	A	H	A	A	A	B	A	.	A	A
S04_18845920	B	B	A	H	B	A	B	H	A	B	B	A	A	B	B	H	A	B	B	B	A	B	B	A	B	B	B	A	B	A	B	A	B	H	A	A	B	.	.	H	B	A	A	A	B	A	B	H	A
S04_18880241	B	B	A	H	H	A	B	.	A	B	B	A	.	B	B	A	A	B	H	B	H	.	B	A	B	B	B	A	B	H	H	A	B	H	A	A	B	A	.	A	H	A	A	A	B	A	B	A	A
S04_18951419	B	B	A	B	B	A	B	A	A	B	B	A	A	B	B	A	A	B	B	B	A	B	B	A	B	B	B	A	B	A	B	A	B	A	A	A	B	A	B	A	B	A	A	A	B	A	B	A	A
S04_18951795	B	B	A	B	B	A	B	A	A	B	B	A	A	B	B	A	A	B	B	B	A	H	B	A	B	B	B	A	B	A	B	A	B	H	A	A	B	A	B	H	B	A	A	A	B	A	B	A	H
S04_19050134	B	B	A	B	B	.	B	A	H	B	B	A	A	B	B	A	A	B	B	B	A	B	B	.	B	B	B	A	B	A	B	A	B	A	A	A	B	A	B	A	B	A	A	A	B	A	B	H	A
S04_19071204	B	B	A	B	B	A	H	A	A	B	B	A	A	B	B	A	A	B	B	B	A	B	B	A	B	B	B	A	B	A	B	A	B	A	H	H	B	A	B	A	B	A	A	A	B	A	B	A	A
S04_19071304	B	B	A	B	B	A	H	A	A	B	B	A	A	B	B	A	A	B	B	B	A	B	B	A	B	B	B	A	B	A	B	A	B	A	H	H	B	A	B	A	B	A	A	A	B	A	B	A	A
S04_19082711	B	B	.	B	B	A	B	A	A	B	B	H	H	B	B	A	A	B	B	B	A	B	B	A	B	B	B	A	B	A	B	A	B	A	A	A	B	A	B	A	B	A	H	A	B	A	B	A	A
S04_19107194	B	B	A	B	B	A	B	A	A	.	B	.	H	B	.	H	A	B	B	B	A	B	B	A	H	B	B	A	B	A	B	A	B	H	A	.	B	A	B	A	B	A	A	A	B	A	B	A	A
S04_19166756	B	B	.	B	B	A	B	.	A	B	B	A	A	B	B	H	A	B	B	B	A	B	B	A	H	.	H	A	B	A	B	A	B	A	A	A	B	H	B	A	B	A	A	A	H	H	B	.	A
S04_19167013	B	H	H	B	.	A	B	A	A	.	B	A	A	B	B	A	A	B	B	B	A	B	B	H	B	B	B	.	B	.	.	A	.	A	A	A	H	A	H	A	B	A	A	A	B	.	B	A	A
S04_19167053	B	H	H	B	.	A	B	A	A	.	B	A	A	B	B	A	A	B	B	B	H	H	B	H	B	B	B	.	B	.	.	A	.	A	A	A	H	A	H	A	B	A	A	A	B	A	B	A	A
S04_19252534	B	B	A	B	B	A	B	A	A	H	B	A	A	B	B	A	A	B	B	H	A	B	B	A	B	B	B	A	B	A	B	A	B	A	A	A	B	A	B	A	B	A	A	A	B	A	B	A	A
S04_19274020	B	H	A	.	B	A	B	A	A	B	B	A	A	B	B	A	.	.	.	B	A	H	B	A	B	B	.	A	B	A	B	A	.	A	A	A	B	H	B	A	B	A	A	A	B	A	B	A	A
S04_19282085	B	B	A	B	B	A	B	A	A	B	B	A	.	B	B	A	A	B	.	B	A	B	B	.	B	B	B	A	B	A	H	A	B	.	A	H	H	A	B	A	B	A	A	A	B	A	B	A	A
S04_19290616	B	B	A	B	B	A	B	A	A	.	B	A	A	B	B	A	A	B	B	B	H	B	B	A	B	B	B	A	B	A	B	A	.	H	H	A	B	A	B	A	B	H	A	A	B	H	B	H	A
S04_19319115	H	B	A	B	B	A	B	A	A	B	B	A	A	B	B	A	A	B	B	B	A	B	B	A	B	B	B	A	B	A	B	A	B	A	H	A	B	A	B	A	B	A	A	A	B	A	B	H	A
S04_19329634	B	B	A	B	.	A	B	H	A	H	B	A	A	B	B	A	A	B	B	B	A	B	B	A	B	B	B	A	B	A	B	A	B	A	A	A	H	A	B	A	B	H	A	A	B	A	B	A	A
S04_19360388	.	B	A	B	B	H	B	A	H	B	B	H	H	B	B	H	H	B	B	.	.	.	B	A	B	.	B	A	H	.	B	A	B	.	A	.	B	A	B	A	B	A	A	A	B	A	B	A	A
S04_19423921	B	B	A	B	B	A	B	H	H	B	B	A	A	B	B	A	A	B	B	B	A	B	B	A	B	B	B	A	B	A	B	A	B	A	A	A	B	H	B	A	B	A	A	A	B	A	B	H	A
S04_19479816	B	B	A	B	B	A	B	A	A	B	B	A	A	B	B	A	A	B	B	B	A	H	B	A	B	B	B	A	B	A	B	A	B	A	A	A	B	A	B	A	B	A	A	A	B	A	B	A	A
S04_19479916	B	B	A	B	B	A	B	A	A	B	B	A	A	B	B	A	A	B	B	B	A	H	B	A	B	B	B	A	B	A	B	A	B	A	A	A	B	A	B	A	B	A	A	A	B	A	B	A	A
S04_19515232	B	H	A	B	H	A	B	A	A	B	B	A	A	B	B	A	A	B	B	B	A	B	B	H	B	B	B	A	B	A	B	A	B	A	A	A	B	A	B	A	B	A	A	A	B	A	B	A	A
S04_19534594	B	B	A	B	B	H	B	A	A	B	B	A	.	B	B	A	H	B	B	B	A	B	B	A	B	H	B	A	B	A	B	A	B	H	H	A	B	A	B	A	B	A	A	A	B	A	B	A	H
S04_19576169	B	B	A	B	B	A	B	A	A	B	B	A	A	B	B	A	H	B	B	B	H	B	B	A	B	B	B	H	B	A	B	H	B	A	A	A	B	A	B	A	B	A	A	A	B	A	B	A	A
S04_19580802	B	B	A	B	B	H	B	A	A	B	B	A	A	B	B	A	A	B	B	B	A	B	B	A	B	B	B	A	B	A	B	A	B	A	A	A	B	H	B	A	B	A	A	A	B	A	B	A	A
S04_19640257	B	B	A	B	B	A	B	A	A	B	H	A	A	B	B	A	A	B	B	B	A	B	B	H	B	B	B	H	B	A	B	A	B	A	A	A	B	A	B	A	B	A	A	A	B	A	B	A	A
S04_19640343	B	B	A	B	B	A	B	A	A	B	H	A	A	B	B	A	A	B	B	B	A	B	B	H	B	B	B	H	H	A	B	A	B	A	A	A	B	A	B	A	B	A	A	A	B	A	B	A	A
S04_19676643	B	.	A	.	B	H	B	A	A	B	B	A	A	.	B	A	A	.	B	B	A	H	.	.	B	B	.	A	B	H	.	A	.	A	A	H	B	A	.	A	B	A	A	A	B	A	B	.	A
S04_19676660	B	H	A	B	B	H	B	A	A	B	B	A	A	B	B	A	A	H	B	B	A	H	B	A	B	B	B	A	B	H	B	A	B	A	A	H	B	A	B	A	B	A	A	A	B	A	B	A	A
S04_19714921	B	B	A	B	B	H	B	H	A	B	B	A	A	B	H	A	H	B	B	B	A	B	B	A	B	B	B	A	B	A	B	A	B	A	H	A	B	A	B	A	B	A	A	A	B	A	B	H	A
S04_19714951	B	B	A	B	B	A	B	H	A	B	B	A	H	B	H	A	H	B	B	B	A	B	B	A	B	B	B	A	B	A	B	A	B	A	H	A	B	A	B	A	B	A	A	A	B	A	B	H	A
S04_19719393	B	B	A	B	B	.	B	A	A	B	B	A	A	B	B	A	A	B	B	B	H	B	B	A	B	B	B	H	B	A	B	A	B	.	A	A	B	A	H	H	B	A	A	A	B	A	H	H	A
S04_19721397	B	B	A	B	B	A	B	H	H	B	B	A	A	B	B	A	A	B	B	B	A	B	B	A	B	B	B	A	B	H	B	A	B	A	A	A	B	A	B	A	B	A	A	A	B	A	B	H	A
S04_19887752	B	B	A	B	B	A	B	A	A	B	B	A	A	B	B	A	A	.	B	B	A	B	B	A	B	B	B	A	B	A	.	A	B	A	A	A	B	A	B	A	B	A	A	A	B	A	B	A	A
S04_19961591	B	B	A	B	B	A	B	A	H	B	B	A	A	B	B	A	A	B	B	B	A	B	B	A	B	B	B	A	B	A	B	A	B	A	A	A	B	A	B	A	B	A	A	A	B	A	B	A	A
S04_19986109	B	B	A	B	B	A	B	A	A	B	B	A	A	B	B	A	A	B	B	H	A	B	H	A	B	H	B	A	B	A	B	A	B	A	A	A	B	A	B	A	B	A	A	A	B	A	B	A	A
S04_20017496	B	H	A	B	B	A	B	A	A	B	B	A	A	B	B	A	A	B	B	B	A	B	B	A	B	H	B	A	B	A	B	A	B	A	A	A	B	A	B	A	B	A	A	A	H	A	B	A	A
S04_20021216	B	B	A	B	B	A	B	A	A	B	B	A	A	B	B	A	A	B	B	B	A	B	B	A	B	B	B	A	B	A	B	A	B	A	A	A	B	H	B	A	B	A	A	A	B	H	B	A	A
S04_20021333	B	B	A	B	B	A	B	A	H	B	B	A	A	B	B	A	A	B	B	B	A	B	B	A	B	B	B	A	H	A	H	A	B	A	A	A	B	A	B	A	B	A	A	A	B	A	B	H	A
S04_20034446	B	B	A	B	B	A	B	A	A	B	B	A	A	B	B	A	A	B	B	B	A	H	B	A	B	B	B	A	B	A	B	A	B	A	A	A	B	A	B	A	B	A	A	A	B	A	B	A	A
S04_20038681	B	B	A	B	B	A	B	A	A	B	B	.	A	B	B	A	A	B	B	B	A	B	B	H	B	B	B	A	B	A	B	A	B	.	A	A	B	A	B	A	B	A	A	A	B	A	B	A	A
S04_20049986	B	B	A	B	B	A	B	A	A	B	B	A	H	B	B	A	H	B	B	B	A	B	B	A	B	B	B	A	B	A	B	A	B	H	A	A	B	A	B	A	B	A	A	H	B	A	B	A	A
S04_20139173	B	B	A	B	B	A	B	A	A	B	B	A	A	B	B	A	A	B	B	B	A	B	B	A	B	B	B	A	B	A	B	A	B	A	A	A	B	A	B	H	B	A	A	A	B	A	B	A	A
S04_20144001	B	B	A	B	B	A	B	A	A	B	B	A	A	B	B	A	A	B	B	B	A	B	B	A	H	H	B	A	B	A	B	A	B	A	A	A	B	A	B	A	B	A	A	A	B	A	B	H	A
S04_20144164	B	B	A	B	B	A	B	A	A	B	B	H	A	B	B	A	A	B	B	B	A	B	B	A	B	B	B	A	B	A	B	A	B	H	H	A	B	A	B	A	B	A	A	H	B	H	B	A	H
S04_20204912	B	B	A	B	B	A	H	A	A	H	B	A	A	B	B	A	A	B	B	B	A	H	B	A	B	B	H	A	B	A	B	A	.	A	A	A	B	A	H	A	B	A	A	A	B	A	B	A	A
S04_20250534	B	B	A	B	B	A	B	A	A	B	B	A	A	B	B	A	A	H	B	B	A	B	B	A	B	B	B	A	B	A	B	A	B	A	A	A	B	A	B	A	B	A	A	A	B	A	B	A	A
S04_20250544	B	B	A	B	B	A	B	A	A	B	B	A	A	B	B	A	A	B	B	B	A	B	B	A	B	B	B	A	B	A	B	A	B	A	A	A	B	A	B	A	B	A	A	A	B	A	B	A	A
S04_20250614	B	B	A	B	B	A	B	A	A	B	B	A	A	B	B	A	A	H	B	B	A	B	B	A	B	B	B	A	B	A	B	A	B	A	A	A	B	A	B	A	B	A	A	A	B	A	B	A	A
S04_20347939	B	B	A	B	B	A	B	A	A	B	B	H	A	B	B	A	H	B	B	B	.	B	B	A	B	B	B	A	B	H	B	A	B	A	A	A	B	A	B	A	B	A	A	H	B	H	B	A	A
S04_20428573	B	B	A	B	B	A	B	A	A	B	B	A	A	B	B	A	A	B	B	B	A	B	B	A	B	B	B	A	B	A	B	A	B	A	A	A	B	A	B	A	B	A	A	A	B	A	B	A	A
S04_20451726	B	B	A	B	B	A	B	A	A	B	B	A	A	B	B	A	A	B	B	B	A	B	B	A	B	B	B	A	B	A	H	A	B	A	A	A	B	A	B	A	B	A	A	A	B	A	B	A	A
S04_20546957	B	B	A	B	B	A	B	A	A	B	H	A	A	B	B	A	A	B	B	B	A	B	B	A	B	H	B	A	B	A	B	A	B	A	A	A	B	A	B	A	B	A	A	A	B	A	B	A	A
S04_20546976	B	B	A	B	B	A	B	A	A	B	H	A	A	B	B	A	A	B	B	B	A	B	B	A	B	H	B	A	B	A	B	A	B	A	A	A	B	A	B	A	B	A	A	A	B	A	B	A	A
S04_20606767	B	B	A	B	B	A	B	A	A	B	B	A	A	B	B	A	A	B	B	H	A	B	B	A	B	B	B	A	B	A	B	A	B	A	A	A	B	A	H	A	B	A	A	A	B	A	B	A	A
S04_20660205	B	B	A	B	B	A	B	A	A	B	B	A	A	B	B	A	A	B	B	B	A	B	B	A	B	B	B	A	B	A	B	A	B	H	A	A	B	A	B	A	B	A	A	A	B	A	B	A	A
S04_20660279	B	B	A	B	B	A	B	A	A	B	B	A	A	B	B	A	A	B	B	B	A	B	B	A	B	B	B	A	B	A	B	A	B	H	A	A	B	A	B	A	B	A	A	A	B	A	B	A	A
S04_20683483	B	B	A	B	B	A	B	A	A	H	B	H	H	B	B	A	A	B	B	B	A	B	B	A	B	B	B	A	H	A	B	A	B	A	A	A	B	A	B	A	B	A	A	A	B	A	B	A	A
S04_20683645	B	B	A	B	B	A	B	A	A	B	B	A	A	B	B	A	A	B	B	B	A	B	B	A	B	B	B	A	B	A	B	A	B	A	A	A	B	A	B	A	B	A	A	A	B	A	B	A	A
S04_20683741	B	B	A	B	B	A	B	A	A	B	B	A	A	B	B	A	A	B	B	B	A	B	B	A	B	B	B	A	B	A	B	A	B	A	A	A	B	A	B	A	B	A	A	A	B	A	B	A	A
S04_20999461	B	B	A	B	B	A	B	A	A	B	B	A	A	B	B	A	A	B	B	B	A	B	H	A	B	B	B	A	B	A	B	A	B	A	A	A	B	A	B	A	B	A	A	H	B	H	B	A	A
S04_20999552	B	B	A	B	.	A	B	.	A	B	B	A	A	B	B	A	A	B	B	B	A	B	B	A	B	B	B	A	B	A	.	A	B	A	A	H	B	A	B	H	B	A	A	A	B	H	B	A	A
S04_21019721	B	B	.	B	B	H	B	A	A	B	B	A	A	B	.	H	A	B	B	B	A	B	B	A	B	B	B	A	B	A	B	A	.	H	A	A	B	A	.	A	B	A	A	A	B	H	B	A	A
S04_21090782	B	B	H	B	B	A	B	A	A	B	B	A	A	B	B	A	A	B	B	B	A	B	B	A	B	B	B	A	B	A	B	A	B	A	A	H	B	A	B	A	B	A	A	A	B	A	B	H	A
S04_21185207	B	B	A	B	B	A	B	A	A	B	H	A	A	B	B	A	A	H	B	B	A	B	B	A	B	B	B	A	B	A	B	A	B	A	A	A	B	A	B	A	B	A	A	A	B	A	B	H	A
S04_21185238	B	B	A	B	B	A	B	A	A	B	H	A	A	B	B	A	A	H	B	B	A	B	B	A	B	B	B	A	B	A	B	A	B	A	A	A	B	A	B	A	B	A	A	A	B	A	B	H	A
S04_21219949	B	B	A	B	B	A	B	A	A	B	B	A	A	B	B	A	A	B	B	B	A	B	B	A	B	H	B	A	B	A	B	A	B	A	A	H	B	H	B	A	B	A	A	A	B	H	B	A	A
S04_21238495	B	B	A	B	B	A	B	A	A	B	B	A	H	B	B	A	A	B	B	B	A	B	B	A	B	B	B	A	B	A	B	H	B	A	H	A	B	A	B	H	B	A	A	A	B	A	B	A	A
S04_21257166	B	B	A	B	B	A	H	A	A	B	H	A	H	B	B	A	A	B	B	B	H	B	B	A	B	B	B	A	B	A	B	A	B	A	A	A	B	A	B	H	B	A	A	A	B	A	B	A	.
S04_21389678	B	B	H	B	B	A	B	A	A	B	H	A	H	B	H	A	A	B	B	B	H	H	B	A	B	B	B	A	B	A	B	A	B	A	H	H	H	A	B	A	B	A	A	A	B	A	B	H	A
S04_21408611	B	B	A	B	B	A	B	A	A	B	.	H	H	B	B	A	A	B	B	B	H	B	B	A	B	B	B	A	B	A	H	A	B	.	A	A	B	A	B	A	B	A	A	A	B	A	B	A	A
S04_21408626	B	B	A	B	B	A	B	A	A	B	H	H	H	B	B	A	A	H	B	B	H	H	B	A	B	B	B	A	B	A	H	A	B	.	A	A	B	A	B	A	B	A	A	A	B	A	B	A	A
S04_21409069	B	B	A	B	B	A	B	A	H	B	B	A	H	B	B	A	A	B	B	B	A	B	B	A	B	B	B	A	B	A	B	A	B	A	A	A	B	H	B	A	B	A	A	A	B	A	B	A	A
S04_21409148	B	B	A	B	B	A	B	A	H	B	B	A	H	B	B	A	A	B	B	B	A	B	B	A	B	B	B	A	B	A	B	A	B	A	A	H	B	H	B	A	B	A	A	A	B	A	B	A	A
S04_21409186	B	B	A	B	B	A	B	A	H	B	B	A	H	B	B	A	A	B	B	B	A	B	B	A	B	B	B	A	B	A	B	A	B	A	A	H	B	H	B	A	B	A	A	A	B	A	B	A	A
S04_21418925	B	B	A	B	B	.	B	A	A	B	B	A	.	B	.	A	A	B	B	B	H	B	B	.	B	B	B	A	B	H	B	A	B	A	A	A	B	A	B	A	B	A	A	A	B	A	B	A	A
S04_21419144	B	B	A	B	B	A	B	A	A	B	B	H	A	B	B	A	A	B	H	B	A	.	B	A	B	H	B	A	H	A	B	A	.	A	A	A	B	A	B	A	B	A	A	A	B	A	B	A	A
S04_21424908	B	B	A	B	B	A	B	A	A	B	B	A	A	B	B	A	A	B	B	B	A	B	B	A	B	B	B	A	B	A	B	A	B	A	A	A	B	A	B	A	B	A	A	A	B	A	B	A	A
S04_21608711	B	B	A	B	B	A	B	A	A	B	B	A	A	B	B	A	A	B	B	B	A	B	B	A	B	B	B	A	B	A	B	A	B	A	A	A	B	A	B	A	B	A	A	A	B	A	B	A	A
S04_21652184	B	B	A	B	H	A	B	A	A	B	B	A	A	B	B	A	A	B	B	B	A	B	B	H	H	B	B	A	B	A	B	H	B	H	A	A	B	A	B	A	B	A	A	H	B	A	B	A	A
S04_22156022	B	B	A	B	B	A	B	A	A	B	B	A	A	.	B	A	A	B	B	B	A	H	B	A	B	B	B	A	.	H	B	H	H	A	A	.	H	H	B	A	B	A	A	A	B	A	B	.	A
S04_22316641	B	B	A	B	B	A	B	A	A	B	B	A	A	B	B	A	A	B	B	B	A	B	B	A	B	B	B	A	B	A	B	A	B	A	A	A	B	A	B	A	H	A	A	A	B	A	B	A	A
S04_22316667	B	B	A	B	B	A	B	A	A	B	B	A	A	B	B	A	A	B	B	B	A	B	B	A	B	B	B	A	B	A	B	A	B	A	A	A	B	A	B	A	H	A	A	A	B	A	B	A	A
S04_22475744	B	B	A	B	B	A	B	A	A	B	B	A	A	B	B	A	A	B	B	B	A	.	B	A	B	B	B	A	B	A	B	A	B	A	A	A	B	A	B	A	B	H	A	A	B	A	B	A	A
S04_22535479	B	B	A	B	B	A	B	A	A	B	B	H	H	B	B	A	A	H	B	B	H	B	B	A	B	B	B	A	B	A	B	A	B	H	A	H	B	H	B	A	B	A	A	A	B	A	B	A	A
S04_22535558	B	B	A	B	B	A	B	A	A	B	B	H	H	B	B	A	A	B	B	B	A	H	B	A	B	B	B	A	B	A	B	A	B	A	A	A	B	H	B	A	B	A	A	A	B	A	B	A	A
S04_22660501	B	.	.	B	B	A	B	A	A	B	.	.	.	B	B	A	A	B	B	B	A	.	.	A	B	B	B	A	B	.	H	A	B	.	A	.	B	A	B	H	.	H	A	A	H	H	B	A	A
S04_22660639	B	B	.	B	B	A	B	A	A	B	H	A	H	B	B	A	A	B	B	B	H	B	B	A	B	B	B	A	B	A	H	A	B	H	A	A	B	A	B	H	B	A	A	A	H	A	B	A	A
S04_22711381	B	B	A	B	B	A	B	A	A	B	B	A	A	B	B	A	A	B	B	B	H	.	B	A	B	B	B	H	B	A	B	A	B	H	A	A	B	A	B	A	B	A	A	A	B	A	B	A	A
S04_22820592	B	B	A	B	B	A	B	A	A	B	B	A	A	H	B	A	A	B	B	B	A	B	B	A	B	B	B	A	B	A	B	A	B	A	A	A	B	A	B	H	B	A	A	A	B	A	B	A	A
S04_22821760	B	B	A	B	B	A	B	A	A	B	B	A	A	B	B	A	A	B	B	B	A	B	B	A	B	B	B	A	B	A	B	A	B	A	A	A	B	A	B	A	B	A	A	A	B	A	B	A	A
S04_22821889	B	B	A	B	B	A	B	A	A	B	B	A	A	B	B	A	A	B	B	B	A	B	B	A	B	B	B	A	B	A	B	A	B	A	A	A	B	A	B	A	B	A	A	A	B	A	B	A	A
S04_22900413	B	B	A	B	B	A	B	A	A	B	B	H	H	B	B	A	A	B	B	B	A	B	B	A	B	B	B	A	B	A	B	A	B	A	A	H	B	A	B	A	B	A	A	A	B	A	B	A	A
S04_22954638	B	H	H	B	B	A	B	A	A	B	B	H	H	B	B	A	A	B	B	B	.	.	B	H	B	B	B	H	B	A	H	A	.	.	A	A	B	A	B	A	B	A	A	A	B	A	B	H	H
S04_22986923	B	B	A	B	B	A	B	A	.	B	B	A	A	B	B	.	A	B	B	B	.	B	B	A	B	B	B	A	B	H	B	A	B	A	A	H	B	A	B	A	B	A	A	A	B	A	B	A	A
S04_23020924	B	B	A	B	B	A	B	A	A	B	B	A	A	B	B	A	A	B	B	B	A	B	B	A	B	B	B	A	B	A	H	A	B	A	A	A	B	A	B	A	B	A	A	A	B	A	B	A	A
S04_23185629	B	B	A	B	B	A	B	A	A	B	B	.	A	B	B	A	A	B	B	B	A	B	B	A	B	B	B	A	B	A	B	A	B	A	A	A	B	A	B	A	B	A	A	H	B	A	B	A	A
S04_23185791	B	B	A	B	B	A	B	A	A	B	B	.	A	B	B	A	A	B	B	B	A	B	B	A	B	B	B	A	B	A	B	A	B	A	A	A	B	A	B	A	B	A	A	A	B	A	B	A	A
S04_23243684	B	H	A	B	B	A	B	A	A	B	.	H	.	H	B	A	A	B	H	B	A	B	B	.	B	B	B	A	B	H	B	A	B	A	A	H	B	H	B	A	B	A	A	A	B	A	B	A	H
S04_23291228	B	B	H	.	B	.	B	A	A	.	B	A	A	B	B	A	A	H	.	B	H	B	.	H	B	.	B	A	B	A	B	.	B	H	H	A	B	A	B	A	B	A	H	A	B	A	B	A	A
S04_23448878	B	B	A	B	B	A	B	A	A	B	B	A	A	B	B	A	A	B	B	B	A	B	B	A	B	B	B	A	B	A	H	A	B	A	A	A	H	A	B	A	B	A	A	A	B	A	B	A	A
S04_23451995	B	B	A	B	B	A	B	A	A	B	B	A	A	B	B	A	A	B	B	B	A	B	B	A	B	B	B	A	B	A	B	A	B	A	A	A	B	A	B	A	B	A	A	A	B	A	B	A	A
S04_23528419	H	B	A	B	B	A	B	A	A	B	H	A	A	B	B	A	A	B	B	B	A	B	B	A	B	H	B	A	B	A	.	A	H	H	A	A	B	A	B	H	B	A	A	A	B	A	B	A	A
S04_23528440	H	B	A	B	B	A	B	A	A	B	H	A	A	B	B	A	A	B	B	B	A	B	B	A	B	H	B	A	B	A	.	A	H	H	A	A	B	A	B	H	B	A	A	A	B	A	B	A	A
S04_23533670	B	B	A	B	B	A	B	A	A	B	B	A	A	B	B	A	A	B	B	B	A	B	B	A	B	B	B	A	B	A	B	A	B	A	A	A	B	A	B	A	B	A	A	A	B	A	B	A	A
S04_23533847	B	B	H	B	B	A	B	A	A	B	B	A	A	B	B	A	A	B	B	B	A	B	B	A	B	B	B	A	B	A	B	A	B	A	A	A	B	A	B	A	B	A	A	A	B	A	B	A	A
S04_23690115	B	B	A	B	B	A	B	A	A	B	B	A	H	B	B	A	A	B	B	B	A	B	B	A	B	B	H	A	B	H	B	A	B	A	A	A	B	H	B	A	B	A	A	A	B	A	B	A	A
S04_23719365	B	B	A	B	B	A	B	A	A	B	B	A	A	B	B	A	A	B	B	B	H	B	B	A	B	B	B	A	B	A	B	A	B	A	A	H	B	H	B	A	B	A	A	A	B	A	B	H	A
S04_23745599	B	B	A	.	B	A	B	A	A	B	B	A	H	B	B	A	A	.	B	B	A	B	B	.	B	B	B	.	B	A	.	A	B	A	A	A	B	A	B	A	B	A	A	A	B	A	B	A	A
S04_23754267	B	B	.	B	B	H	B	A	A	B	B	A	A	B	B	A	A	B	B	B	A	B	B	H	B	.	B	A	B	A	.	A	B	H	A	A	B	A	B	A	B	A	A	H	B	A	B	A	A
S04_23771064	B	B	A	B	B	A	B	A	A	B	B	A	A	B	B	A	A	B	B	B	H	B	B	A	B	B	B	A	B	A	B	A	B	A	A	A	B	A	B	A	B	A	A	H	B	A	B	A	A
S04_23771235	B	B	A	B	B	A	B	A	A	B	B	A	A	B	B	A	A	B	B	B	H	B	B	A	B	B	B	A	B	A	B	A	B	A	A	A	B	A	B	A	B	A	A	A	B	A	B	A	A
S04_23771249	B	B	A	B	B	A	B	A	A	B	B	A	A	B	B	A	A	B	B	B	H	B	B	A	B	B	B	A	B	A	B	A	B	A	A	A	B	A	B	A	B	A	A	A	B	A	B	A	A
S04_23785882	B	B	A	B	B	A	B	A	A	B	B	H	A	B	B	A	A	B	B	B	A	B	B	A	B	B	B	A	B	A	B	A	B	H	A	A	B	A	B	A	B	A	A	A	B	A	B	A	A
S04_23785954	B	B	A	B	B	A	B	A	A	B	B	H	A	B	B	A	A	B	B	B	A	B	B	A	B	B	B	A	B	A	B	A	B	H	A	A	B	A	B	A	B	A	A	A	B	A	B	A	A
S04_23793128	B	B	A	B	B	A	B	A	A	B	B	H	A	B	B	A	A	B	B	B	A	B	B	A	B	B	B	A	B	A	B	A	B	A	A	H	B	H	B	A	B	A	A	A	B	A	B	A	A
S04_23851360	B	B	A	B	H	A	B	A	A	B	B	A	A	B	B	A	A	B	B	B	A	B	B	A	B	H	H	A	B	A	H	A	B	A	A	H	B	A	B	A	B	A	A	A	B	A	B	A	A
S04_23911203	B	B	A	B	B	A	B	A	A	B	B	A	H	B	B	A	A	B	B	B	A	B	B	H	B	B	B	A	B	A	B	A	B	A	A	A	B	A	B	A	B	A	A	A	B	A	B	A	A
S04_23911233	B	B	A	B	B	A	B	A	A	B	B	A	H	B	B	A	A	B	B	B	A	B	B	H	B	B	B	A	B	A	B	A	B	A	A	A	B	A	B	A	B	A	A	A	B	A	B	A	A
S04_23945113	B	B	A	B	B	A	B	A	A	B	B	H	A	B	B	A	A	B	B	B	H	B	B	A	B	B	B	A	B	A	B	A	B	A	H	H	B	A	B	A	B	A	A	A	B	A	B	H	H
S04_23953629	B	B	A	B	B	A	B	A	A	B	H	A	A	B	B	A	A	B	B	B	A	B	B	A	B	B	B	A	B	A	B	A	B	A	A	A	B	A	B	A	B	A	A	A	B	A	B	A	A
S04_23965980	B	.	H	B	B	A	.	A	.	H	H	A	A	.	B	A	A	B	H	B	H	.	B	A	B	.	B	H	.	A	B	A	B	A	A	A	B	A	.	A	B	A	A	.	B	A	.	A	.
S04_24041746	B	.	A	.	B	A	B	A	A	B	B	A	A	B	B	A	A	.	H	B	A	B	B	.	B	H	.	.	B	A	.	A	B	A	A	A	H	A	B	A	B	A	A	A	B	A	B	A	A
S04_24043731	B	B	A	B	B	A	B	A	A	B	B	A	A	B	B	A	A	B	B	B	A	B	B	A	B	B	B	A	B	A	B	A	B	A	A	A	B	A	H	A	B	A	A	A	B	A	B	A	A
S04_24067772	B	B	A	B	B	A	B	A	A	B	.	H	.	.	B	H	A	H	B	H	H	.	B	H	B	H	H	A	.	.	B	A	B	.	A	A	B	A	B	A	B	A	A	A	B	A	B	.	A
S04_24068117	B	B	H	B	B	A	B	A	H	H	B	.	.	B	B	A	A	B	B	B	H	B	B	A	B	B	B	A	H	A	.	A	.	A	H	H	B	A	B	A	.	A	A	.	B	A	B	H	A
S04_24068263	B	B	H	B	B	A	B	H	A	B	B	A	H	B	B	A	A	B	B	B	H	B	B	A	B	B	B	A	B	A	B	H	B	H	A	A	B	A	B	A	B	A	A	A	B	A	B	H	A
S04_24068347	B	B	H	B	B	A	B	H	A	B	B	A	H	B	B	A	A	B	B	B	A	B	B	A	B	B	B	A	B	A	B	H	B	H	A	A	B	A	B	A	B	A	A	A	B	A	B	H	A
S04_24068383	B	B	H	B	B	A	B	H	A	B	B	A	H	B	B	A	A	B	B	B	A	B	B	A	B	B	B	A	B	A	B	A	B	H	A	A	B	H	B	A	B	A	A	A	B	A	B	.	A
S04_24073864	H	B	A	B	B	A	B	A	H	B	B	A	A	B	B	A	A	B	B	B	A	B	B	A	B	B	B	A	B	A	B	A	H	A	A	A	B	A	B	A	B	A	A	A	B	A	B	A	A
S04_24073921	H	B	A	B	B	A	B	A	H	B	B	A	A	B	B	A	A	B	B	B	A	B	H	A	B	B	B	A	B	A	B	A	H	A	A	A	B	A	B	A	B	A	A	A	B	A	B	A	A
S04_24190920	B	B	A	B	B	A	B	H	A	B	B	H	A	B	B	H	A	B	H	B	A	.	B	A	B	B	B	A	B	H	B	H	B	A	A	.	B	A	B	A	B	A	A	A	B	A	B	A	A
S04_24190954	B	B	A	B	B	H	H	H	A	B	.	H	A	B	B	H	A	B	H	B	A	B	B	A	B	B	B	A	B	H	B	H	B	A	A	.	B	A	B	A	B	A	A	A	B	A	B	A	A
S04_24268068	B	B	A	B	B	A	B	A	A	B	H	A	A	B	B	A	A	B	B	B	A	.	B	A	B	B	B	A	B	A	B	A	B	.	A	A	B	A	B	A	B	A	A	A	B	A	B	A	H
S04_24268114	B	B	A	B	B	A	B	A	A	B	H	A	A	B	B	A	A	B	B	B	A	.	B	A	B	B	B	A	B	A	B	A	B	A	A	A	B	A	B	A	B	A	A	A	B	A	B	A	A
S04_24333652	B	B	A	B	B	A	B	A	A	B	B	A	A	B	B	A	A	B	B	B	H	B	B	A	B	B	B	A	B	A	B	A	B	A	A	A	B	A	B	A	B	A	A	A	B	A	B	A	A
S04_24333725	B	B	A	B	B	A	B	A	A	B	B	A	A	B	B	A	A	B	B	B	H	B	B	A	B	B	B	A	B	A	B	A	B	A	A	A	B	A	B	A	B	A	A	A	B	A	B	A	A
S04_24333737	B	B	A	B	B	A	B	A	A	B	B	A	A	B	B	A	A	B	B	B	H	B	B	H	B	B	B	A	B	A	B	A	B	A	A	A	B	A	B	A	B	A	A	A	B	A	B	A	A
S04_24333859	B	B	A	B	B	A	B	A	A	B	B	A	A	B	B	A	A	B	B	B	A	B	B	H	B	B	B	A	B	A	B	A	B	A	A	A	B	A	B	H	B	A	A	A	B	A	B	A	A
S04_24333928	B	B	A	B	B	A	B	A	A	B	B	A	A	B	B	A	A	B	B	B	A	B	B	H	B	B	B	A	B	A	B	A	B	A	A	A	B	A	B	H	B	A	A	A	B	A	B	A	A
S04_24352872	.	B	A	H	B	A	B	A	A	.	H	A	A	H	B	A	A	B	B	H	A	B	B	.	.	.	B	A	B	.	.	A	B	A	A	A	B	A	B	H	B	A	A	A	.	A	B	H	A
S04_24352934	B	B	A	H	B	A	B	A	A	B	H	A	A	H	B	A	A	B	B	H	A	B	B	A	.	B	B	A	B	.	B	A	B	A	A	A	B	A	B	H	B	A	A	A	B	A	B	H	A
S04_24352944	B	B	A	H	B	A	B	A	A	B	H	A	A	H	B	A	A	B	B	H	A	B	B	A	.	B	B	A	B	.	B	A	B	A	A	A	B	A	B	H	B	A	A	A	B	A	B	H	A
S04_24355891	B	B	A	B	B	A	B	A	A	B	B	A	A	B	B	A	A	B	B	B	A	B	B	A	B	B	B	A	B	A	B	A	B	A	A	A	B	A	B	A	B	A	A	A	B	A	B	H	A
S04_24355961	B	B	A	B	B	A	B	A	A	B	B	A	A	B	B	A	A	B	B	B	H	B	B	A	B	B	B	A	B	A	B	A	B	A	A	A	B	A	B	A	B	A	A	A	B	A	B	H	A
S04_24356085	B	B	A	B	B	A	B	A	A	B	B	A	A	B	B	A	A	B	B	B	A	B	B	A	B	B	B	A	B	A	B	A	B	A	A	A	B	A	B	A	B	A	A	A	B	A	B	H	A
S04_24356256	B	B	A	B	B	A	B	A	A	B	B	H	A	B	B	A	A	B	B	B	.	B	B	A	B	H	B	A	B	H	B	A	B	H	A	A	B	A	B	A	B	H	A	A	B	A	B	A	A
S04_24356287	B	B	A	B	B	A	B	A	A	B	B	H	A	B	B	A	A	B	B	B	.	B	B	A	B	H	B	A	B	H	B	A	B	.	A	A	B	A	B	A	B	H	A	A	B	A	B	H	A
S04_24356294	B	B	A	B	B	A	B	A	A	B	B	H	A	B	B	A	A	B	B	B	.	B	B	A	B	H	B	A	B	H	B	A	B	.	A	A	B	A	B	A	B	H	A	A	B	A	B	A	A
S04_24381012	B	B	A	B	B	A	B	A	A	B	B	A	A	B	B	A	A	B	B	B	.	B	B	A	B	B	B	A	B	A	B	A	B	A	A	A	B	A	B	A	B	H	A	A	B	A	B	H	A
S04_24381131	B	B	A	B	B	A	B	A	A	B	B	A	A	B	B	A	A	B	B	B	.	B	B	H	B	B	B	A	B	A	B	A	B	A	A	A	B	A	B	A	B	H	A	A	B	A	B	A	A
S04_24389645	B	B	A	H	B	A	B	A	A	B	B	A	A	B	B	A	A	B	B	B	A	B	B	A	B	B	B	A	B	A	B	A	B	A	A	A	B	A	B	A	B	A	A	A	B	A	B	A	A
S04_24390083	B	B	H	B	B	A	B	A	A	B	B	A	H	B	B	A	A	B	B	B	A	B	B	A	B	B	B	A	B	H	B	A	B	A	A	A	B	A	B	A	B	A	A	A	B	A	B	A	A
S04_24445439	H	.	A	.	B	A	B	.	A	B	B	H	A	B	B	.	A	B	B	B	.	B	B	A	B	B	B	A	B	H	B	A	B	A	A	H	.	A	B	.	B	A	A	H	B	A	B	H	A
S04_24446113	B	B	H	B	B	A	B	A	H	B	B	H	A	B	B	A	A	B	B	B	A	H	B	A	B	B	B	A	B	H	B	A	B	H	A	A	B	A	B	A	B	A	A	H	B	A	B	A	A
S04_24476170	B	B	A	B	.	H	B	H	A	H	B	.	A	B	B	A	A	.	B	B	A	B	B	.	B	B	B	A	B	A	B	A	B	A	H	.	B	A	B	A	B	A	A	A	B	A	H	A	A
S04_24544474	B	.	H	B	B	A	B	A	A	H	B	A	H	B	B	A	A	H	B	B	A	B	B	H	B	B	B	A	B	A	.	A	B	A	A	A	B	A	B	A	B	A	A	A	B	A	B	.	.
S04_24544489	B	.	H	B	B	A	B	A	A	H	B	A	.	B	B	A	A	H	B	B	A	B	B	H	B	B	B	A	B	A	.	A	B	A	A	A	B	A	B	A	B	A	A	A	B	A	B	.	.
S04_24780823	B	B	A	B	B	H	B	A	A	B	B	A	A	B	B	A	A	B	B	B	A	H	B	A	B	B	B	A	B	A	B	A	B	A	A	H	B	A	B	A	B	H	A	A	B	A	B	A	A
S04_24783661	B	B	A	B	B	H	B	A	A	B	B	A	A	B	B	A	A	B	B	B	A	H	B	A	B	B	B	A	B	A	B	A	B	A	A	H	B	A	B	A	B	A	A	A	B	A	B	A	A
S04_24783697	B	B	A	B	B	H	B	A	A	B	B	A	A	B	B	A	A	B	B	B	A	B	B	A	B	B	B	A	B	A	B	A	B	A	A	H	B	A	B	A	B	A	A	A	B	A	B	A	A
S04_24807959	B	B	A	B	B	H	B	A	A	H	B	A	A	B	B	A	A	B	B	B	A	B	.	A	B	B	B	A	B	A	.	A	B	H	H	A	B	A	B	A	B	A	A	A	B	A	B	.	A
S04_24826982	B	B	A	H	B	A	B	A	A	B	B	A	A	B	B	A	A	.	B	B	H	B	B	A	B	B	B	A	B	A	B	A	B	A	A	A	B	A	B	A	B	A	A	A	B	A	B	A	A
S04_24829400	B	B	A	B	B	A	B	A	A	B	B	A	A	H	B	A	A	B	B	B	A	B	B	H	B	B	H	A	B	A	B	A	B	A	A	H	B	A	B	A	B	A	A	A	B	A	B	A	A
S04_24829416	B	B	A	B	B	A	B	A	A	B	B	A	A	H	B	A	A	B	B	B	A	B	B	H	B	B	H	A	B	A	B	A	B	A	A	H	B	A	B	A	B	A	A	A	B	A	B	A	A
S04_24854905	B	B	A	B	B	A	B	A	A	B	B	A	A	B	B	A	A	B	B	B	A	B	B	A	B	B	B	A	B	A	B	A	B	A	A	A	B	A	B	A	B	A	A	A	B	A	B	A	A
S04_24895299	B	B	A	B	B	A	B	A	A	H	B	A	A	B	B	A	A	B	B	B	A	B	B	A	B	B	B	A	B	A	B	H	B	A	A	.	B	A	B	A	B	A	A	A	B	A	H	A	A
S04_24895418	B	B	A	B	B	A	B	A	A	H	B	A	A	B	B	A	A	B	B	B	A	B	B	A	B	B	B	H	B	A	B	H	B	A	A	A	B	A	B	A	B	A	A	A	B	A	B	A	A
S04_24895466	B	B	A	B	B	A	B	A	H	H	B	A	A	B	B	A	A	B	B	B	A	B	B	A	B	B	B	H	B	A	B	H	B	A	A	A	B	A	B	A	B	A	A	A	B	A	H	A	A
S04_24945458	B	B	A	B	B	A	B	A	A	B	B	A	A	B	B	A	A	B	B	B	A	B	B	H	B	B	B	A	B	A	B	A	B	A	A	A	B	A	B	A	B	A	A	A	B	A	B	A	A
S04_24956062	B	B	A	B	B	A	B	A	A	B	B	A	H	.	B	A	A	B	B	H	A	.	B	A	B	.	B	A	H	A	.	A	B	A	A	A	B	.	B	A	B	A	A	A	B	A	B	A	A
S04_24966471	B	B	A	B	B	A	B	A	H	B	B	A	A	B	B	A	A	B	B	B	A	H	B	A	B	B	B	A	B	H	B	A	B	A	A	A	B	A	B	A	B	A	A	A	B	A	B	A	A
S04_24975357	B	B	A	B	B	A	B	A	A	B	B	A	A	B	B	H	A	B	B	B	A	B	B	H	B	B	B	A	B	A	B	A	B	A	A	A	B	A	B	A	B	A	A	A	B	A	B	A	A
S04_24975433	B	B	A	B	B	A	B	A	A	B	B	A	A	B	B	H	A	B	B	B	A	B	B	H	B	B	B	A	B	A	B	A	B	A	A	A	B	A	B	A	B	A	A	A	B	A	B	A	A
S04_24980536	B	B	A	B	B	A	B	H	A	B	B	A	A	.	B	.	A	B	B	B	A	B	B	H	B	.	B	A	B	A	B	A	B	.	A	A	B	A	B	A	H	A	H	A	B	A	B	A	A
S04_24992965	B	B	A	B	B	A	B	A	A	B	B	A	A	B	B	A	A	B	B	B	H	B	B	A	B	B	B	A	B	A	B	A	B	H	A	A	B	A	B	A	B	A	A	A	B	A	B	A	A
S04_24992983	B	B	A	B	B	A	B	A	A	B	B	A	A	B	B	A	A	B	B	B	H	B	B	A	B	B	B	A	B	A	B	A	B	H	A	A	B	A	B	A	B	A	A	A	B	A	B	A	A
S04_25005778	B	B	A	B	B	A	B	A	A	B	B	A	A	B	B	A	H	B	B	B	A	B	B	A	B	B	B	A	B	A	B	A	B	A	A	A	B	A	B	A	B	A	A	A	B	H	B	A	A
S04_25005907	B	B	A	B	B	A	B	A	A	B	B	A	A	B	B	A	H	B	B	B	A	B	B	A	B	B	B	A	B	H	B	A	B	A	A	A	B	A	B	A	B	A	A	A	B	H	B	A	A
S04_25121565	B	B	A	B	B	A	B	A	A	B	B	A	A	B	B	A	A	B	B	B	A	B	B	A	B	B	B	A	B	A	B	A	B	A	A	.	B	A	B	H	B	A	A	A	B	A	B	A	A
S04_25121708	B	B	A	B	B	A	B	A	H	B	B	A	A	B	B	A	A	B	B	B	A	B	B	A	B	B	B	A	B	A	B	A	B	A	A	A	B	A	B	A	B	A	A	A	B	A	B	A	A
S04_25288084	B	B	.	B	B	H	B	H	A	B	H	A	A	.	B	A	A	B	.	.	A	.	B	A	B	.	B	A	.	A	B	A	B	A	A	A	.	A	B	.	B	A	A	A	B	A	B	H	A
S04_25339218	B	.	A	H	.	A	B	A	A	B	B	H	.	H	B	A	A	H	B	B	H	.	B	A	B	.	B	A	B	A	B	A	.	H	A	.	.	H	.	A	B	A	A	A	B	A	B	A	.
S04_25513054	B	B	A	B	B	A	B	A	A	H	B	A	A	B	B	A	A	B	B	B	A	B	B	A	B	B	B	A	B	A	H	A	B	A	A	A	B	A	B	A	B	A	A	A	B	A	B	A	A
S04_25513212	B	B	A	B	B	A	B	A	A	H	B	A	A	B	H	A	A	B	B	B	A	H	B	A	B	B	B	A	B	A	H	A	B	A	A	A	B	A	B	A	B	A	A	A	B	A	B	A	A
S04_25513345	B	H	A	H	B	A	B	A	A	H	B	A	H	B	B	A	A	.	B	B	A	H	H	A	B	B	.	A	B	A	.	A	B	A	A	A	B	A	B	A	B	A	A	A	B	A	B	A	A
S04_25513529	B	B	A	B	H	A	B	A	A	B	B	A	H	B	B	A	A	B	B	B	A	H	B	A	B	B	B	A	H	A	B	A	H	A	A	A	B	A	B	A	B	A	A	A	B	A	B	A	A
S04_25513540	B	H	A	B	H	A	B	A	A	B	B	A	A	B	H	A	A	B	B	H	A	H	B	A	B	H	B	A	H	A	B	A	H	A	A	A	B	A	H	A	H	A	A	A	B	A	B	A	A
S04_25688289	B	H	A	B	B	A	B	H	H	B	B	A	A	B	B	A	.	B	B	B	A	H	B	A	B	B	B	A	H	A	H	A	H	.	A	A	B	A	B	A	B	A	A	A	B	A	H	H	A
S04_25761304	B	B	A	B	B	A	B	A	A	B	B	A	A	B	B	A	A	B	B	B	A	B	B	A	B	B	B	A	B	A	B	A	B	A	A	A	B	A	B	A	B	A	A	A	H	A	B	A	A
S04_25761355	B	B	A	B	B	A	B	A	A	B	B	A	A	B	B	A	A	B	B	B	A	B	B	A	B	B	B	A	B	A	B	A	B	A	A	A	B	A	B	A	B	A	A	A	H	A	B	A	A
S04_25767747	B	B	A	H	B	A	B	A	A	B	B	A	A	B	B	A	A	.	B	B	A	B	B	.	B	B	B	H	B	A	B	A	B	A	A	A	B	A	B	A	B	A	A	A	B	A	B	A	A
S04_25776744	B	B	A	B	B	A	B	A	A	B	B	A	A	B	B	A	A	B	B	B	H	B	B	A	B	B	B	H	B	A	B	A	B	H	A	A	B	A	B	A	B	A	A	A	B	A	B	A	A
S04_25776823	B	B	A	B	B	A	B	A	A	B	B	A	A	B	B	A	A	B	B	B	H	B	B	A	B	B	B	H	B	A	B	A	B	H	A	A	B	A	B	A	B	A	A	A	B	A	B	A	A
S04_26052754	B	B	A	B	B	A	.	A	A	B	B	A	A	B	B	H	A	B	B	B	H	B	B	A	B	B	B	A	B	A	B	A	B	.	A	A	B	A	B	A	B	A	A	A	B	A	B	A	A
S04_26052881	B	B	A	B	B	A	.	H	A	B	.	A	A	B	B	H	A	B	B	B	H	H	B	A	B	B	B	A	B	A	B	A	B	.	A	A	B	A	B	A	B	A	A	A	B	A	B	A	A
S04_26078877	B	.	H	.	B	H	B	H	A	B	B	A	H	B	B	.	A	B	B	B	A	.	B	H	B	B	B	A	B	A	B	.	H	A	A	A	B	.	B	A	B	H	A	A	B	H	B	A	A
S04_26079998	B	B	A	H	B	A	B	A	H	B	B	A	H	B	H	A	A	B	B	B	A	B	B	A	B	B	B	A	B	A	B	A	B	A	A	A	B	A	B	A	B	A	A	A	B	A	B	.	A
S04_26080049	B	B	A	H	B	A	B	A	H	B	B	A	H	B	H	A	A	B	B	B	A	B	B	A	B	B	B	A	B	A	B	A	B	A	A	A	B	A	B	A	B	A	A	A	B	A	B	.	A
S04_26141594	B	B	A	B	B	A	B	A	A	B	B	A	A	B	B	A	A	.	B	B	A	H	B	A	B	B	B	H	B	A	H	A	B	A	A	A	H	A	H	A	B	A	A	A	B	A	B	A	A
S04_26237185	B	B	A	B	B	A	B	A	A	B	B	A	A	B	B	A	H	B	H	B	A	B	B	A	B	B	B	A	B	A	B	A	B	A	A	A	B	A	B	A	B	A	A	A	B	A	B	A	A
S04_26239803	B	B	A	H	B	A	B	A	A	B	B	H	A	B	B	A	A	H	B	B	A	B	B	A	B	B	B	A	B	A	B	A	B	A	A	A	B	A	B	A	B	A	A	A	B	A	B	A	A
S04_26352267	B	B	A	B	B	A	B	A	A	B	B	A	A	B	B	A	A	B	B	B	A	B	B	A	B	B	B	A	B	A	B	A	B	A	A	A	B	A	B	A	B	H	A	A	B	H	B	A	A
S04_26445083	B	B	A	B	B	A	B	A	A	B	H	A	A	B	B	A	A	B	B	H	A	H	B	A	B	B	B	A	B	A	B	A	H	A	A	A	B	A	B	A	H	A	A	A	B	A	B	A	A
S04_26457508	B	B	A	B	B	H	B	A	H	B	B	A	A	H	B	A	A	B	B	B	.	.	B	A	B	.	B	A	B	A	B	A	B	A	A	A	B	A	B	A	H	H	A	A	.	A	B	A	A
S04_26457761	B	B	A	B	B	H	B	A	H	B	B	A	A	B	B	A	A	B	B	B	A	H	B	.	B	B	B	A	B	A	B	A	B	A	A	A	B	A	B	H	B	A	A	A	B	A	B	A	A
S04_26516715	B	B	A	B	B	A	B	A	A	B	B	A	H	B	B	A	A	B	B	B	H	B	B	A	B	B	B	A	B	A	B	A	B	A	A	A	B	A	B	A	B	A	A	A	B	A	B	A	A
S04_26516744	B	B	A	B	B	A	B	A	A	B	B	A	H	B	B	A	A	B	B	B	H	B	B	A	B	B	B	A	B	A	B	A	B	A	A	A	B	A	B	A	B	A	A	A	B	A	B	A	A
S04_26535327	B	.	A	B	B	A	B	A	A	B	B	A	A	B	B	H	A	B	B	B	A	B	B	H	B	B	B	A	B	A	B	A	B	H	A	A	B	H	B	A	B	A	A	A	B	A	B	A	A
S04_26541151	B	B	A	B	B	A	B	A	A	B	B	A	A	B	B	A	A	B	B	B	A	B	B	A	B	B	B	A	B	A	B	A	B	H	A	A	B	H	B	A	B	A	A	A	B	A	B	A	A
S04_26547626	B	B	A	B	B	A	B	A	A	B	B	A	A	B	B	A	A	B	B	B	A	B	B	A	B	B	B	A	B	A	B	A	B	A	A	A	B	A	B	A	B	A	A	A	B	A	B	A	A
S04_26547739	B	B	A	B	B	A	B	A	A	B	B	A	A	B	B	A	A	B	B	B	A	B	B	A	B	B	B	A	B	A	B	A	B	A	A	A	B	A	B	A	B	A	A	A	B	A	B	A	A
S04_26575257	B	B	A	B	B	A	B	A	A	B	B	A	A	B	B	A	A	B	B	B	A	B	B	A	B	B	B	A	B	A	B	A	B	H	A	H	B	A	B	A	B	A	A	A	B	A	B	A	A
S04_26670828	B	B	A	B	B	A	B	A	A	.	B	H	H	.	B	.	.	B	B	.	.	B	B	A	B	.	B	A	H	.	B	A	B	A	A	A	.	H	B	.	.	A	A	A	B	H	.	H	A
S04_26748497	B	B	A	B	B	A	B	A	A	B	B	A	H	.	B	A	A	B	B	B	A	B	B	A	B	B	B	A	B	A	B	A	B	A	A	A	B	A	B	A	B	A	A	A	B	A	B	A	A
S04_26835164	B	B	A	B	B	A	B	A	A	H	B	A	.	.	B	A	A	B	B	B	A	.	.	H	.	.	H	A	H	.	B	A	.	.	A	.	B	A	B	A	.	A	H	A	H	H	B	.	A
S04_27178312	.	B	.	B	B	H	B	H	A	B	B	A	A	B	B	A	A	B	B	B	A	B	B	A	B	B	B	A	H	A	B	A	B	A	A	H	B	A	B	A	B	A	A	A	B	A	B	A	A
S04_27421645	B	B	A	B	B	A	B	A	A	B	B	A	.	H	B	A	A	B	B	B	A	.	H	A	B	B	H	A	B	.	.	A	B	A	A	A	B	A	B	H	B	A	A	A	B	A	B	A	A
S04_27995324	B	H	H	B	H	A	H	A	A	H	H	A	A	H	H	A	A	B	B	B	A	B	B	A	B	H	B	A	H	A	B	A	B	A	A	A	B	A	B	H	B	A	A	A	B	A	B	A	A
S04_28074809	B	B	A	B	B	A	B	A	A	B	B	A	A	B	B	A	A	B	B	B	H	B	B	A	B	B	B	H	B	A	B	A	B	A	A	H	B	A	B	A	B	A	A	A	B	A	B	A	A
S04_28074837	B	B	A	B	B	A	B	A	A	B	B	A	A	B	B	A	A	B	B	H	H	B	B	A	B	B	B	A	B	A	B	A	B	A	A	H	B	A	B	A	B	A	A	A	B	A	B	A	A
S04_28727970	B	B	A	B	B	A	B	A	A	B	.	A	.	B	B	A	A	B	H	B	A	H	B	A	B	B	.	A	B	A	.	A	B	H	A	A	B	A	B	A	H	A	A	A	B	A	B	.	A
S04_28824623	B	B	H	B	B	A	B	A	A	B	B	A	A	B	B	A	A	H	B	B	A	B	B	A	B	.	B	A	B	A	B	A	.	A	A	A	B	A	B	A	B	A	A	A	B	A	B	H	A
S04_28824933	B	B	A	B	B	A	B	A	A	B	B	A	A	B	B	A	A	B	B	B	A	B	B	A	B	B	B	A	B	A	B	A	B	A	A	A	B	A	B	A	B	A	A	A	B	A	B	A	A
S04_29352746	B	B	A	B	B	A	B	A	A	B	B	A	H	B	B	H	A	B	B	B	A	B	B	A	B	B	B	A	B	H	B	A	B	H	A	A	B	A	B	A	B	A	A	A	B	A	B	A	A
S04_29400707	B	B	A	H	B	A	B	A	A	B	B	A	A	B	B	A	A	.	B	B	A	B	B	H	B	B	B	A	B	A	B	A	B	A	A	A	B	A	B	A	B	A	A	A	B	A	B	A	A
S04_29643676	B	B	A	B	B	A	.	A	H	B	B	A	A	B	.	A	A	B	H	B	H	.	B	A	B	B	B	A	B	A	B	A	B	.	A	A	B	.	B	A	B	A	A	A	B	A	B	A	A
S04_29643717	B	B	A	B	B	A	.	A	H	B	B	A	A	B	.	A	A	B	H	B	H	.	B	A	B	B	B	A	B	A	B	A	B	.	A	A	B	.	B	.	B	A	A	A	B	A	B	A	A
S04_29759324	B	B	A	B	B	A	B	A	A	B	B	A	A	B	B	A	A	B	B	B	A	B	B	A	B	B	H	A	B	A	B	A	B	A	A	H	B	A	B	A	B	A	A	A	B	A	B	A	A
S04_30187490	B	B	A	B	B	A	B	A	A	B	B	A	H	B	B	A	A	B	B	B	A	B	B	A	B	B	B	A	B	A	B	A	B	A	A	A	B	A	B	A	B	A	A	A	B	A	B	A	A
S04_30247488	B	B	A	H	B	A	B	A	A	.	H	A	.	B	B	A	A	.	.	B	A	.	.	A	B	B	B	.	.	.	B	A	B	A	A	A	B	A	B	A	B	A	A	A	.	A	B	.	H
S04_30328347	B	B	A	B	B	A	B	A	A	B	B	A	A	H	B	A	A	B	H	B	H	B	B	A	H	B	B	A	B	A	B	A	B	A	A	A	B	A	B	A	B	A	A	H	B	H	B	A	A
S04_30477701	B	B	A	B	B	A	B	A	A	B	B	A	A	B	B	A	A	B	B	B	A	B	B	A	H	B	B	A	B	A	B	A	B	A	A	A	B	A	B	A	B	A	A	A	B	A	B	A	A
S04_30770091	B	B	A	B	B	A	B	A	A	B	B	A	A	B	B	A	A	B	B	B	A	.	B	A	B	B	B	A	B	A	B	A	B	A	A	A	B	A	B	A	B	A	A	A	B	A	B	.	A
S04_30815872	B	B	H	B	B	H	B	A	A	B	B	A	A	B	B	A	A	B	B	B	A	H	B	A	B	B	B	A	B	H	B	A	B	A	A	H	B	A	B	A	B	H	A	A	B	A	B	H	A
S04_30996155	B	B	A	B	B	A	B	A	A	B	B	A	H	B	B	A	A	B	B	B	A	.	B	A	B	B	B	A	B	A	B	A	H	A	A	A	B	A	H	A	.	A	H	A	B	A	B	A	A
S04_31061753	B	B	A	B	B	.	B	A	H	B	B	A	A	B	B	A	A	B	B	B	A	B	B	A	B	B	B	A	B	A	B	A	B	A	A	.	B	A	B	A	B	A	A	A	B	A	B	.	A
S04_31379730	B	B	A	B	B	A	B	A	A	.	H	A	A	B	B	A	A	B	B	B	.	B	.	A	.	B	B	A	B	A	B	A	B	.	A	.	.	H	B	A	B	H	A	A	B	A	B	.	A
S04_31447223	B	B	A	B	B	A	B	H	A	B	B	A	A	B	B	A	A	B	B	B	A	B	B	A	B	B	B	A	B	A	B	A	B	A	A	H	B	A	B	A	B	A	A	A	B	A	B	A	A
S04_31494090	B	B	A	B	B	A	B	A	A	B	B	A	H	B	B	H	A	B	B	B	A	B	B	A	B	B	B	A	B	A	B	A	B	H	A	H	B	A	B	A	B	A	A	A	B	A	B	A	A
S04_31725746	B	B	H	B	B	A	B	A	H	B	B	A	A	B	B	A	A	B	B	B	H	B	B	A	B	B	B	A	B	A	B	A	B	A	A	H	B	A	B	A	B	A	A	A	B	A	B	H	H
S04_32083705	B	B	.	B	B	A	B	A	A	B	B	A	A	B	B	A	A	B	B	B	.	B	B	A	B	B	B	A	B	H	B	A	H	A	A	A	B	A	B	A	B	H	A	A	B	A	B	A	A
S04_32362909	B	.	A	.	B	A	B	A	.	B	B	A	A	H	H	A	A	B	B	B	A	H	B	A	B	B	.	.	B	H	B	A	B	A	A	.	B	.	B	A	B	A	A	A	B	.	B	A	.
S04_32397577	H	B	A	B	.	.	B	.	A	B	B	A	.	H	B	A	A	B	B	.	A	.	B	A	.	.	.	A	B	.	.	A	B	A	A	.	B	A	B	.	B	H	A	A	B	H	.	.	.
S04_32471519	B	B	H	B	B	A	B	A	A	B	B	A	A	B	B	A	A	B	B	B	A	B	B	A	B	B	B	A	B	A	B	A	B	A	A	H	B	A	B	H	B	A	A	A	B	A	B	A	A
S04_32485736	B	B	A	B	B	A	B	A	A	B	H	A	A	B	B	H	A	B	B	B	A	B	B	A	B	B	B	A	B	A	B	A	B	A	A	H	B	A	B	A	B	A	A	A	B	A	B	A	A
S04_32706029	B	B	H	B	B	A	B	A	A	B	.	H	A	B	B	A	A	B	B	B	H	H	B	A	H	B	B	H	B	H	B	A	B	H	A	H	B	A	B	A	B	.	A	A	B	A	B	A	A
S04_32850701	B	B	A	.	B	A	B	A	A	B	B	A	A	B	B	A	A	B	B	B	A	B	B	.	B	B	B	A	B	A	H	A	B	A	A	A	B	A	B	A	B	A	A	A	B	A	B	A	A
S04_33052499	B	B	A	B	B	A	B	A	H	B	B	A	A	B	B	A	A	B	.	B	H	.	B	A	B	B	B	A	B	A	B	H	B	.	A	A	B	A	B	A	B	A	A	A	B	A	B	.	A
S04_33139773	B	B	H	B	B	A	B	A	H	H	B	A	A	B	B	A	A	B	B	B	A	B	B	A	B	B	B	A	H	A	B	A	B	H	A	A	B	A	B	A	B	A	A	A	B	A	B	A	A
S04_33246778	B	B	A	B	B	A	B	A	A	B	B	A	A	B	B	A	A	B	B	B	A	B	B	A	B	B	B	A	B	H	B	A	B	A	A	A	B	H	B	A	B	A	A	A	B	A	B	H	A
S04_33571598	B	B	A	B	B	A	B	A	A	B	B	A	H	B	B	A	A	B	B	B	A	H	B	A	B	B	B	A	B	A	B	A	B	A	A	A	H	A	B	A	B	H	A	A	B	A	B	A	A
S04_33614845	B	B	A	B	B	A	B	A	A	H	B	H	A	B	B	A	A	B	B	B	A	B	B	A	B	B	B	A	B	A	B	A	B	A	A	A	B	H	B	A	B	H	A	A	B	A	B	A	A
S04_33678740	B	B	A	B	B	A	B	A	A	B	B	H	A	B	B	A	H	B	B	B	A	B	B	A	B	B	B	A	B	A	B	H	B	H	A	A	B	A	B	A	H	A	A	A	B	A	B	A	A
S04_33678750	B	B	A	B	B	A	B	A	A	B	B	H	A	B	B	A	H	B	B	B	A	B	B	A	B	B	B	A	B	A	B	H	B	H	A	A	B	A	H	A	H	A	A	A	B	A	B	A	A
S04_33679344	B	.	.	B	B	A	B	A	A	B	B	A	H	B	B	A	A	B	B	B	A	.	B	A	B	H	H	A	B	H	B	H	.	H	A	A	B	A	B	A	B	H	.	A	B	A	B	A	H
S04_33688655	B	B	A	B	B	A	H	A	A	B	B	A	A	.	B	A	A	B	B	B	A	.	.	A	B	B	B	A	B	A	B	A	B	H	A	A	B	A	B	A	B	A	A	A	B	A	B	A	A
S04_33690963	B	B	A	B	B	A	B	A	A	B	B	A	A	B	B	A	A	B	B	B	A	B	B	A	B	B	B	A	B	A	B	A	B	A	A	H	B	A	B	A	B	A	A	A	B	A	B	A	A
S04_33691008	B	B	A	B	B	A	B	A	A	H	B	A	A	B	B	A	H	B	B	B	A	B	B	A	B	B	B	A	B	A	B	A	B	A	A	H	B	A	B	A	B	A	A	A	B	A	B	A	A
S04_33719401	B	B	A	B	B	A	B	A	A	B	B	A	H	B	B	A	A	B	.	B	A	H	B	A	B	B	B	A	B	A	B	A	B	H	A	A	B	A	H	A	B	A	A	A	B	A	B	.	A
S04_33859871	B	B	A	B	B	A	H	A	A	B	B	A	H	B	B	A	A	B	B	B	A	B	B	A	B	B	B	A	B	H	B	A	B	A	A	A	B	A	B	A	B	A	A	A	B	A	B	A	A
S04_33891226	B	B	A	B	B	A	B	.	A	.	B	.	A	B	B	H	.	B	B	B	.	.	B	A	H	H	B	A	B	.	B	A	.	A	.	.	.	A	B	A	B	.	A	A	B	A	B	A	.
S04_33939982	B	B	A	B	B	A	B	A	H	B	B	A	H	B	B	A	A	B	B	B	A	B	B	A	B	B	B	A	B	A	B	A	B	H	A	A	B	A	B	A	B	H	A	A	B	A	B	H	A
S04_33942872	B	B	A	B	B	A	B	A	A	B	B	A	A	B	B	A	A	B	B	B	A	B	B	A	B	B	B	A	B	A	B	A	B	A	A	A	B	H	B	A	B	A	A	A	B	A	B	A	A
S04_34155987	B	B	A	B	B	A	B	A	A	B	B	A	A	B	H	A	A	B	B	H	A	B	B	A	B	B	B	A	B	A	B	H	B	H	A	A	B	A	B	A	B	A	A	A	B	A	B	A	A
S04_34264625	B	H	A	B	B	A	B	A	A	B	B	A	A	B	B	A	A	B	B	B	A	B	B	H	B	B	B	A	B	A	B	A	B	A	A	A	B	A	B	A	B	A	A	A	B	A	B	A	A
S04_34265990	B	B	A	B	B	A	B	A	A	B	B	A	A	B	B	H	A	B	B	B	A	B	B	A	B	B	B	A	B	H	B	A	B	A	A	A	H	A	B	A	B	A	A	H	B	A	B	A	A
S04_34397239	B	B	A	B	B	A	B	A	A	B	B	A	A	B	B	A	A	B	B	B	A	B	B	A	B	B	B	A	B	A	B	A	B	H	A	A	B	A	B	A	B	A	A	A	B	A	B	A	A
S04_34404429	B	H	A	B	B	A	B	A	A	B	B	A	A	B	B	A	A	B	B	B	H	B	B	A	B	B	B	A	B	A	B	A	B	H	A	A	B	A	B	A	B	A	A	A	B	A	B	A	A
S04_34406570	B	B	H	B	B	A	B	A	A	B	B	A	A	B	B	A	A	B	B	B	A	B	B	H	B	B	B	A	B	A	B	A	B	H	A	H	B	A	B	A	B	H	A	A	B	A	B	A	A
S04_34790089	B	B	H	B	B	A	B	A	A	H	B	H	A	H	B	A	A	B	B	B	A	B	B	A	B	B	B	A	B	H	B	A	B	H	A	H	B	A	B	A	B	A	A	A	B	A	B	A	A
S04_34990013	.	B	A	B	B	.	B	A	.	.	.	.	.	B	B	.	A	B	B	B	.	.	B	A	B	B	.	.	.	A	.	A	B	.	.	.	B	A	B	.	B	A	.	.	B	A	B	A	A
S04_34990047	B	B	H	B	B	A	B	A	A	B	B	A	H	B	B	A	A	B	B	B	A	B	B	A	B	B	B	A	B	A	B	A	.	A	A	H	B	A	B	A	B	A	A	A	B	A	B	A	A
S04_35097118	B	B	A	B	B	A	B	A	A	B	B	A	A	B	B	A	A	B	B	B	A	H	B	A	B	B	B	A	B	A	B	A	B	A	A	A	B	H	B	A	B	.	A	A	B	A	B	H	H
S04_35290202	B	B	A	.	B	A	B	A	A	.	B	H	.	B	B	A	A	B	B	.	A	B	B	A	B	B	B	A	B	.	B	A	B	A	A	H	B	A	B	A	B	A	A	A	B	H	B	H	H
S04_35464049	B	B	A	B	B	A	B	A	A	B	B	A	.	B	B	A	A	B	.	B	H	.	B	A	B	B	B	A	B	A	B	A	B	A	A	.	H	.	B	A	B	H	A	A	B	H	B	H	A
S04_35500367	B	B	A	B	B	A	H	A	A	B	B	A	A	B	B	A	A	B	B	B	A	B	B	A	H	B	B	A	B	A	.	A	B	A	A	H	B	A	B	A	.	A	A	A	H	A	B	A	A
S04_35528737	B	B	A	B	B	A	B	H	A	B	H	A	A	B	B	H	A	B	B	B	A	B	B	A	B	B	B	A	B	A	B	A	B	A	A	A	B	A	B	A	B	A	A	A	B	A	H	A	A
S04_35589520	B	B	A	B	B	A	B	A	A	B	B	A	A	B	B	A	A	B	B	B	A	B	B	A	B	B	B	A	B	A	B	A	B	A	A	A	B	A	B	A	B	A	A	A	B	A	B	A	A
S04_36172639	B	B	A	H	B	A	.	A	.	B	B	H	A	B	H	A	A	B	B	B	H	B	B	A	B	.	B	A	B	A	B	A	B	A	A	.	B	A	B	A	B	A	H	A	B	A	B	A	H
S04_36248196	B	B	A	B	B	A	B	A	A	B	B	H	A	B	B	H	A	B	B	B	A	B	B	A	B	B	B	A	B	A	B	H	B	.	A	A	B	A	B	H	B	A	A	A	B	A	B	H	A
S04_36254561	.	B	A	B	H	.	B	A	A	.	.	.	.	.	.	A	A	B	B	B	A	.	B	A	B	.	B	A	B	H	H	A	.	H	H	A	B	A	B	H	B	H	A	A	B	.	B	H	A
S04_36255872	B	B	A	B	B	A	B	A	A	.	B	.	A	B	B	A	A	B	B	B	A	B	B	A	B	B	B	A	B	A	B	A	B	A	A	A	B	A	B	A	B	A	A	A	B	A	B	A	A
S04_36348338	B	B	A	B	B	H	B	A	A	H	B	A	A	B	B	A	A	B	B	B	A	B	B	A	B	B	B	A	B	A	.	A	B	A	A	A	B	A	B	A	B	A	A	A	B	A	B	A	H
S04_36361533	B	B	A	B	B	H	B	A	H	B	B	A	H	H	B	A	A	B	B	B	A	B	B	A	B	B	B	A	B	A	B	A	B	A	A	H	B	A	B	A	B	A	A	A	B	A	B	A	A
S04_36404759	B	B	A	B	B	A	B	A	H	B	B	A	A	B	B	A	A	B	B	B	.	B	H	H	B	B	B	A	B	H	B	A	B	A	A	.	B	A	B	A	B	A	A	A	B	A	B	A	A
S04_36451630	.	B	A	B	B	A	B	A	A	.	H	A	A	B	B	A	A	B	B	B	A	B	B	A	H	B	B	A	B	A	B	A	B	A	A	A	B	H	H	.	B	A	A	A	.	A	B	A	A
S04_36464711	B	B	A	B	B	A	B	A	A	B	B	H	H	B	B	A	A	B	B	B	A	B	B	A	B	B	B	A	B	A	B	A	B	A	A	A	B	A	B	A	B	A	A	A	B	H	B	A	A
S04_36530936	B	B	A	B	B	A	B	H	A	B	B	A	A	B	B	A	A	B	B	B	A	B	B	A	B	B	H	A	B	A	B	A	B	A	A	A	B	A	B	A	B	A	A	A	B	A	B	A	A
S04_36578441	B	B	H	B	B	A	B	A	A	B	B	A	H	B	B	A	A	B	B	B	H	B	B	A	B	B	B	A	B	A	B	A	B	H	A	A	B	A	B	A	B	A	A	A	B	H	B	H	A
S04_36578576	B	B	H	B	B	A	B	A	A	B	B	A	H	B	B	A	A	B	B	B	H	B	B	A	B	B	B	A	B	A	B	A	B	H	A	A	B	A	B	A	B	A	A	A	B	H	B	A	A
S04_36583298	B	B	H	B	B	A	B	A	A	B	B	A	A	B	B	A	A	B	B	B	A	B	B	A	B	B	B	A	B	A	B	A	H	A	A	A	B	A	B	A	B	A	A	A	B	A	B	H	A
S04_38050084	B	B	H	B	B	A	B	A	A	B	B	A	A	B	B	A	A	B	B	H	A	B	B	A	B	H	B	A	B	A	B	A	B	A	H	A	B	A	B	A	B	A	H	A	B	A	B	A	A
S04_38413887	B	B	A	B	B	A	B	A	.	B	B	A	A	B	B	A	A	B	B	B	A	B	B	.	B	H	B	A	B	A	B	A	H	A	A	A	B	A	B	H	B	A	A	A	B	A	H	A	A
S04_38712008	B	B	A	B	B	A	B	A	A	B	B	A	A	.	B	A	A	B	H	B	A	B	B	H	B	B	B	A	B	A	B	A	.	A	A	A	B	A	B	A	B	A	A	A	B	A	B	A	A
S04_40705637	B	B	A	B	B	A	B	A	A	B	B	A	H	B	B	A	A	B	B	B	A	B	B	H	B	B	B	A	B	H	B	A	B	A	A	A	B	A	B	H	B	A	A	A	B	A	B	H	A
S04_40796702	B	B	A	B	B	A	B	A	A	B	B	A	A	B	B	A	A	B	B	B	A	B	B	H	B	B	B	A	B	A	B	A	B	A	A	A	B	A	B	A	B	A	A	A	B	A	H	A	A
S04_40876190	B	B	A	B	B	A	B	A	A	B	B	A	A	B	B	.	A	H	B	B	A	.	B	H	B	H	B	A	B	A	.	A	H	.	A	.	B	A	B	A	B	A	A	A	B	A	B	A	A
S04_41006254	B	B	A	B	B	A	B	A	A	B	B	H	A	B	B	A	A	B	B	B	A	B	B	H	B	B	B	A	B	A	B	A	B	A	A	A	B	A	B	H	B	A	A	A	B	A	B	H	A
S04_41230516	B	B	A	B	B	A	B	A	A	B	B	A	A	B	B	A	A	B	B	B	A	B	B	H	B	B	H	A	B	A	B	A	B	A	A	A	B	A	B	A	B	A	A	A	B	A	B	A	A
S04_41320598	B	B	A	B	B	A	B	A	A	B	B	A	A	B	B	A	H	B	B	B	H	B	B	H	B	B	B	A	B	A	B	A	B	A	A	A	B	A	B	A	B	H	A	A	B	H	B	A	A
S04_41326567	B	H	A	B	B	H	B	A	A	B	B	A	A	B	B	A	A	.	B	B	A	B	B	.	B	B	B	H	H	A	H	A	B	A	A	A	B	A	B	A	B	A	A	A	B	A	B	A	A
S04_41367493	B	B	H	B	B	H	B	A	A	B	B	A	A	B	B	A	A	B	B	B	A	B	B	H	B	B	B	A	B	A	B	A	B	A	A	A	B	A	B	A	B	A	A	A	B	A	B	A	A
S04_41367566	B	B	A	B	B	A	B	A	H	B	B	A	A	B	B	A	A	B	B	B	A	B	B	H	B	B	B	A	B	A	B	A	B	A	A	A	B	A	B	A	B	A	A	A	B	A	B	A	A
S04_41380772	B	B	A	B	B	A	H	A	A	B	B	A	A	B	B	A	A	B	B	B	H	B	B	H	B	.	B	A	H	A	B	A	B	A	A	A	.	A	H	A	B	A	A	A	H	A	B	H	A
S04_41380854	B	B	A	B	B	A	B	A	A	B	B	A	H	B	B	A	A	B	B	B	H	B	B	H	B	B	B	H	H	A	B	A	B	A	A	A	B	A	B	A	B	A	A	A	B	A	B	H	A
S04_41380864	B	B	A	B	B	A	B	A	H	B	B	A	H	B	B	A	A	B	B	B	H	B	B	H	B	B	B	A	H	A	B	A	B	A	A	A	B	A	B	A	B	A	A	H	B	A	B	H	A
S04_41382811	B	B	A	B	B	A	B	A	H	B	B	H	A	B	B	A	A	B	B	B	H	B	B	H	B	B	B	A	B	A	B	A	B	A	A	A	B	A	B	A	B	A	A	H	B	A	B	A	A
S04_41995253	B	B	A	B	B	H	B	A	A	B	B	A	.	B	.	A	A	B	.	B	.	B	B	H	B	B	.	A	B	H	B	A	B	H	A	A	B	A	B	A	B	.	A	H	B	A	B	A	A
S04_42066479	B	B	A	B	B	A	B	A	A	B	B	A	A	B	B	H	A	B	B	B	A	B	B	H	B	B	B	A	B	A	B	A	B	A	A	A	B	H	B	A	B	A	A	A	B	A	B	A	A
S04_42166560	B	B	A	B	B	A	B	A	A	B	B	H	A	B	B	A	A	B	B	B	A	B	B	H	H	B	B	A	H	A	B	A	B	H	A	H	B	A	B	A	B	A	A	A	B	A	B	A	A
S04_42166896	B	H	A	B	B	A	B	A	A	B	B	A	A	B	B	A	A	B	B	B	A	H	B	H	B	B	B	A	B	A	B	A	B	H	A	A	B	A	B	A	H	A	H	A	B	A	B	A	A
S04_42168070	B	B	A	B	B	A	B	A	A	B	B	H	A	B	B	A	A	B	B	B	H	B	B	H	B	B	B	H	B	A	B	A	B	.	A	A	B	A	B	A	B	A	A	A	B	A	B	A	A
S04_44450553	B	B	A	A	B	A	B	B	A	B	B	A	A	B	B	B	A	B	B	B	A	B	B	H	B	B	B	A	B	A	B	A	B	A	A	A	B	A	B	A	B	B	A	A	B	A	B	A	A
S04_44559815	B	B	A	.	B	A	B	B	A	B	B	A	A	B	B	B	A	.	B	B	A	B	B	.	H	H	B	.	B	A	B	A	B	A	A	A	B	A	B	A	B	B	A	A	B	A	B	A	A
S04_44623714	B	B	A	A	B	A	B	B	A	B	H	A	A	B	B	B	A	B	B	B	A	B	B	H	B	B	B	A	H	A	B	A	B	A	A	A	B	A	B	A	B	B	A	A	B	A	B	A	A
S04_44640082	H	B	A	H	B	A	B	B	A	B	B	A	A	B	B	B	A	B	B	B	A	B	B	H	B	B	H	A	B	A	.	A	B	A	A	A	B	A	B	A	B	B	A	A	B	A	B	A	A
S04_44706481	B	B	A	H	B	A	B	B	A	B	B	A	A	B	B	B	B	B	B	B	H	B	B	H	B	B	B	A	B	A	B	B	B	A	B	A	B	A	B	A	B	B	A	A	B	A	B	H	A
S04_44706508	B	B	A	H	B	A	B	B	H	B	B	A	A	B	B	B	B	B	B	B	H	B	B	H	B	B	B	A	B	A	B	B	B	A	B	A	B	A	B	A	B	B	A	A	B	A	B	H	A
S04_44905417	B	B	A	A	B	A	A	B	A	B	B	H	H	B	B	B	H	B	B	B	A	B	B	H	B	B	B	A	B	A	B	B	B	A	B	H	B	A	B	A	B	B	A	H	B	A	B	H	A
S04_44908818	B	B	A	A	B	.	A	B	A	B	B	A	A	B	B	H	B	B	B	B	A	H	B	H	B	B	B	A	B	A	B	B	B	A	B	H	B	A	B	A	B	B	A	A	B	A	B	H	A
S04_44922410	.	B	.	H	B	.	A	B	A	.	H	A	.	B	B	B	.	B	B	B	A	B	B	H	B	B	B	.	B	A	.	B	B	.	B	A	B	A	B	A	B	B	A	.	B	A	B	H	A
S04_44922473	B	B	A	A	B	A	A	B	H	B	H	A	A	B	B	B	B	B	B	B	A	B	B	H	B	B	B	A	B	A	B	B	B	A	B	A	B	A	B	A	B	B	A	A	B	A	B	H	A
S04_44922507	.	B	.	A	B	A	A	B	H	.	H	A	.	B	B	B	.	B	B	B	A	B	B	H	B	B	B	.	B	A	.	B	B	.	B	A	B	A	B	A	B	B	A	.	B	A	B	H	A
S04_44939789	B	B	A	A	B	A	A	B	A	B	B	A	.	B	B	B	B	H	B	B	A	B	H	.	B	B	B	A	B	A	B	B	B	H	B	A	B	A	B	A	.	B	A	A	B	A	B	H	A
S04_45078401	B	B	A	.	B	A	A	B	A	B	B	A	A	B	B	B	B	.	B	B	A	B	B	.	B	B	B	.	H	A	H	B	B	.	B	.	B	A	B	A	B	B	A	A	B	A	B	.	A
S04_45157363	B	B	A	A	B	A	A	.	H	B	B	A	.	B	B	B	H	B	B	B	A	.	B	H	B	B	H	A	B	A	.	B	H	A	B	A	B	A	B	H	B	B	A	A	B	H	B	.	A
S04_45157450	B	B	H	A	B	A	A	.	A	B	B	A	.	B	B	B	H	B	B	B	A	.	B	H	B	B	B	A	B	A	.	B	.	A	B	A	B	A	B	H	B	B	A	A	B	H	B	.	A
S04_45157456	B	B	H	A	B	A	A	.	A	B	B	A	.	B	B	B	H	B	B	B	A	.	B	H	B	B	B	A	B	A	.	B	.	A	B	A	B	A	B	H	B	B	A	A	B	H	B	.	A
S04_45188365	B	B	H	.	B	A	A	B	A	B	B	A	A	B	B	B	B	.	B	B	A	.	B	.	B	B	B	A	B	A	.	B	B	A	B	A	B	A	B	A	B	B	H	A	B	A	B	H	A
S04_45197525	B	B	A	A	B	A	A	B	A	B	B	A	A	B	B	B	B	B	B	B	A	B	B	H	B	B	B	A	B	A	B	B	B	A	B	A	B	A	B	A	B	B	A	A	B	A	B	A	A
S04_45235675	B	B	A	A	B	A	A	B	A	H	B	A	H	B	B	B	H	B	B	B	A	B	B	H	B	B	B	A	B	A	B	B	B	A	B	A	H	A	B	A	B	B	A	A	B	A	B	A	A
S04_45300641	B	B	A	A	B	A	A	H	A	H	B	A	A	B	B	B	B	B	B	B	A	B	B	H	B	B	B	A	B	A	B	B	B	A	B	A	B	A	B	A	B	B	A	A	B	A	B	H	A
S04_45300696	B	B	A	A	B	A	A	H	A	H	B	A	A	B	B	B	B	B	B	B	A	B	B	H	B	B	B	A	B	A	B	B	B	A	B	A	B	A	B	A	B	B	A	A	B	A	B	H	A
S04_45300715	B	B	A	A	B	A	A	H	A	H	B	A	A	B	B	B	B	B	B	B	A	B	B	H	B	B	B	A	B	A	B	B	B	A	B	A	B	A	B	A	B	B	A	A	B	A	B	A	A
S04_45306471	B	B	.	H	.	A	A	B	A	B	B	A	A	B	B	B	B	B	B	B	A	B	B	H	B	B	B	H	B	A	.	B	B	A	B	A	B	A	B	A	B	B	A	A	B	A	B	.	H
S04_45306543	B	B	.	H	.	A	A	B	A	B	B	A	A	B	B	B	B	B	B	B	A	B	B	H	B	H	B	H	B	A	.	B	B	.	B	.	B	A	B	A	H	B	A	A	B	A	B	.	H
S04_45350510	B	B	H	H	B	A	A	B	A	B	B	A	A	.	B	B	B	B	B	B	A	B	B	H	B	B	B	A	B	A	B	B	B	A	B	A	B	H	B	A	B	B	A	A	B	A	B	A	A
S04_45452009	B	B	A	A	B	A	A	B	A	B	B	A	A	B	H	B	B	B	B	B	A	B	B	H	B	B	B	A	B	A	B	B	B	A	B	A	B	A	B	A	B	B	A	A	B	A	B	A	A
S04_45554704	B	H	A	A	B	A	A	B	A	B	B	.	A	B	B	B	B	B	B	B	A	B	.	.	B	B	B	A	B	A	B	B	B	A	B	A	B	A	B	H	B	B	A	A	B	A	B	A	A
S04_45554825	B	H	A	A	B	A	A	B	A	B	B	A	A	B	B	B	B	B	B	B	A	B	H	H	B	B	B	A	B	A	B	B	B	A	B	A	B	A	B	H	B	B	A	A	B	A	B	A	A
S04_45775202	H	B	H	A	B	A	A	A	A	B	B	A	H	B	B	H	B	B	B	B	A	B	B	B	B	B	H	A	B	B	H	B	B	A	B	A	B	A	B	A	H	B	A	A	A	A	B	A	A
S04_45775215	H	B	H	A	B	A	A	A	A	B	B	A	H	B	B	H	B	B	B	B	A	B	B	B	B	B	H	A	B	B	H	B	B	A	B	A	B	A	B	A	H	B	A	A	A	A	B	A	A
S04_45775285	H	B	H	A	B	A	A	A	A	B	B	A	A	B	B	H	B	B	B	B	A	B	B	B	B	B	B	A	B	B	H	B	B	A	B	A	B	A	B	A	H	B	A	A	A	A	B	A	A
S04_45775355	H	B	H	A	B	A	A	A	A	B	B	A	H	B	B	H	B	B	B	B	A	B	B	B	B	B	B	A	B	B	H	B	B	A	B	A	B	A	B	A	H	B	A	A	A	A	B	A	A
S04_45778643	B	B	A	A	B	A	A	A	A	B	B	A	A	B	B	B	B	B	B	H	H	B	B	B	B	B	B	A	B	B	B	H	H	A	B	A	B	A	B	A	B	B	A	A	A	A	B	A	A
S04_45867512	B	B	A	A	H	A	A	A	A	B	B	A	A	B	B	B	B	B	B	B	A	B	B	H	B	B	B	A	B	B	B	B	B	A	B	A	B	A	B	A	B	B	A	A	A	A	B	A	A
S04_45867637	B	B	A	H	B	A	A	A	A	B	B	A	A	B	B	B	B	B	B	B	H	B	B	B	B	B	B	A	B	B	B	B	B	A	B	A	B	A	B	A	B	B	A	A	A	A	B	B	A
S04_45913067	B	B	A	A	B	A	A	A	H	B	B	A	A	B	B	B	B	B	B	B	A	B	B	B	B	B	B	A	B	B	B	B	B	H	B	A	B	A	B	A	H	B	A	A	A	A	B	A	A
S04_45944922	B	B	A	H	B	A	A	A	A	B	B	A	A	B	B	B	B	H	B	B	A	B	B	.	B	B	H	A	B	B	H	B	B	A	H	A	H	A	B	A	B	B	A	A	A	A	B	A	A
S04_45992398	B	.	A	A	B	A	A	A	A	B	B	A	A	B	B	B	B	.	H	B	A	B	B	.	B	H	.	A	B	B	B	B	H	A	H	A	.	A	.	A	B	B	A	A	A	A	B	A	A
S04_46035646	B	B	A	A	B	A	A	A	A	H	.	A	A	B	B	B	B	B	B	.	A	B	B	B	A	B	B	A	B	B	B	H	.	A	H	A	B	A	B	A	B	B	A	A	A	A	B	A	A
S04_46035665	B	B	A	A	B	A	A	A	A	B	B	A	A	B	B	B	B	B	B	.	A	B	B	B	A	B	B	A	B	B	B	H	.	A	H	A	B	A	B	A	B	B	A	A	A	A	B	A	A
S04_46035719	B	B	A	A	B	A	A	A	A	B	B	A	A	B	B	B	B	B	B	.	A	B	B	B	A	B	B	A	B	B	B	H	.	A	H	A	B	A	B	A	B	B	A	A	A	A	B	A	A
S04_46079446	B	B	A	A	B	A	A	A	A	B	B	A	A	B	B	B	B	B	B	B	A	H	B	B	A	B	H	A	B	B	B	B	B	A	H	A	B	A	B	A	B	H	A	A	A	A	B	A	A
S04_46340045	B	B	A	A	B	B	B	H	A	B	B	A	H	B	A	B	B	B	B	B	A	H	B	B	A	B	B	A	B	B	A	B	B	H	H	A	B	A	B	H	A	B	A	A	A	A	B	H	A
S04_46411045	.	B	A	A	B	B	B	H	A	H	H	A	A	B	A	B	H	B	B	B	A	B	B	B	A	B	B	A	B	B	A	B	B	H	H	.	B	.	B	A	A	B	A	A	A	A	B	A	A
S04_47058430	B	B	A	B	B	B	B	A	A	B	B	A	A	B	H	B	B	B	B	B	A	B	B	B	A	B	B	A	B	B	B	H	B	B	H	A	B	B	B	A	B	B	A	A	A	A	B	H	A
S04_47058584	B	B	A	B	B	B	B	A	A	B	B	A	A	B	H	B	B	B	B	B	A	B	B	B	A	B	B	A	B	B	B	H	B	B	H	A	B	B	B	H	B	B	A	A	A	A	B	A	A
S05_1576964	B	A	B	H	A	A	A	H	H	B	A	H	A	A	H	A	A	B	A	A	.	B	A	B	B	H	B	A	B	B	B	B	H	A	B	B	A	B	B	A	A	A	A	B	A	H	B	B	A
S05_2070691	B	A	B	H	A	B	A	A	A	A	A	H	A	A	B	A	A	B	A	A	B	B	A	B	B	A	B	A	H	B	H	A	B	A	A	B	A	B	A	A	A	A	A	B	A	B	A	A	A
S05_3420843	A	A	B	B	A	B	A	A	A	A	A	H	A	A	H	A	H	B	A	H	A	B	A	B	B	H	B	A	A	B	B	A	H	A	A	B	A	B	A	A	A	A	A	A	A	B	A	A	A
S05_3439050	A	A	B	B	A	H	A	A	A	A	A	H	A	A	H	A	A	B	A	H	A	B	A	B	B	B	B	A	A	B	B	A	B	A	A	B	A	B	A	A	A	A	A	A	A	H	A	A	A
S05_3468149	A	A	B	B	A	B	A	A	A	A	A	H	A	A	H	A	A	B	A	H	A	B	A	B	B	B	B	A	A	B	H	A	B	A	A	B	A	B	A	A	A	A	A	A	A	B	A	A	A
S05_3501947	A	A	B	B	A	B	A	A	A	A	A	H	A	A	H	A	A	H	A	H	A	B	A	B	B	B	B	A	A	B	B	A	H	A	A	B	A	B	A	A	A	A	A	A	A	B	A	A	A
S05_4310611	.	A	B	.	.	.	.	.	.	.	.	B	B	A	A	A	.	H	.	B	.	.	A	A	B	.	B	.	A	A	B	A	.	A	A	.	.	H	A	.	A	B	.	A	B	B	B	.	H
S05_4321019	A	A	B	B	A	B	A	A	A	A	A	H	B	A	A	A	A	B	A	B	A	B	A	A	B	H	B	A	A	A	B	A	B	A	A	B	A	B	A	A	A	H	A	A	B	B	B	A	H
S05_4379064	A	A	B	B	A	B	A	A	A	A	A	H	B	A	A	A	A	B	A	B	H	B	A	A	B	B	B	A	A	A	B	A	B	A	A	B	A	B	A	A	A	B	A	A	B	B	B	B	H
S05_4379070	A	A	B	B	A	B	A	A	A	A	A	H	B	A	A	A	A	B	A	B	H	B	A	A	B	B	B	A	A	A	B	A	B	A	A	B	A	B	A	A	A	B	A	A	B	B	B	B	H
S05_4379100	A	A	B	B	A	B	A	A	A	A	A	H	B	A	A	A	A	B	A	B	H	B	A	A	B	B	B	A	A	A	B	A	B	A	A	B	A	B	A	A	A	B	A	A	B	B	B	B	H
S05_4392565	A	A	B	B	A	B	A	A	A	A	A	H	B	A	A	A	A	B	H	B	.	B	A	A	B	B	B	A	A	A	B	A	B	A	A	.	A	B	A	A	A	B	A	A	B	B	B	H	H
S05_4679011	A	A	B	B	A	B	A	A	A	A	A	H	B	A	H	A	A	B	A	B	A	B	A	A	H	B	B	A	A	A	B	A	H	A	A	H	A	B	A	A	A	H	A	A	B	B	H	A	H
S05_4688086	A	A	B	B	A	B	A	A	H	A	A	H	B	A	H	H	A	B	H	B	A	B	A	A	B	B	B	A	A	A	B	A	B	A	A	B	A	B	A	A	A	B	A	A	B	B	B	A	H
S05_4704354	A	A	B	B	A	B	A	A	A	A	A	H	B	A	H	A	A	H	A	B	A	B	A	A	B	H	B	H	H	A	B	A	B	A	A	B	A	B	A	A	A	B	H	A	B	B	B	A	H
S05_4715685	A	A	H	B	A	B	A	A	.	A	A	H	B	A	H	A	A	.	A	B	A	B	A	.	H	.	H	A	A	A	H	A	H	A	A	B	A	B	A	A	A	B	A	A	B	B	B	A	H
S05_4715692	A	A	H	B	A	B	A	A	.	A	A	H	B	A	H	A	A	.	A	B	A	B	A	.	H	.	H	A	A	A	H	A	H	A	A	B	A	B	A	A	A	B	A	A	B	B	B	A	H
S05_4715835	A	A	B	B	A	B	A	A	.	A	A	H	B	A	H	A	A	.	A	B	A	B	A	.	H	.	B	A	A	H	H	A	H	A	A	B	A	B	A	A	A	B	A	A	B	B	B	A	H
S05_4733770	A	A	B	B	A	B	A	A	A	A	A	H	B	A	B	A	A	B	H	B	A	B	A	A	B	B	B	A	A	A	B	A	B	A	A	B	A	B	A	A	A	B	A	A	B	B	B	A	H
S05_5137224	A	A	H	H	A	B	A	A	A	A	A	H	B	A	B	A	A	B	A	B	A	B	B	A	B	H	H	A	A	A	B	A	H	A	A	B	A	B	A	A	A	H	A	A	B	B	B	A	B
S05_5137346	A	A	B	H	A	B	A	A	A	A	A	H	B	A	B	A	A	B	A	B	A	B	B	A	B	H	H	A	A	A	B	A	H	A	A	B	A	B	A	A	A	H	A	A	B	B	B	A	B
S05_5137394	A	A	B	H	A	B	A	A	A	A	A	H	B	A	B	A	A	B	A	B	A	B	B	A	B	H	H	A	A	A	B	A	H	A	A	B	A	B	A	A	A	H	A	A	B	B	B	A	B
S05_5241547	A	A	B	B	A	B	A	A	A	A	A	H	B	A	B	A	A	B	A	B	A	B	B	A	B	B	B	A	A	A	B	A	B	H	A	H	A	B	A	A	A	B	A	A	B	B	B	B	B
S05_5356856	A	A	B	B	A	.	.	A	A	A	H	H	B	A	B	A	A	.	A	B	H	.	B	A	B	H	B	A	.	A	H	H	B	H	A	H	H	B	A	A	A	B	A	A	B	B	H	.	B
S05_5356917	A	A	B	B	A	.	.	A	A	A	H	H	B	A	B	A	A	.	A	B	H	.	B	A	B	H	B	A	.	A	.	H	B	H	A	H	H	B	A	A	A	B	A	A	B	B	H	.	B
S05_5468625	A	A	B	H	A	B	A	A	A	A	A	H	A	A	B	A	A	B	A	B	.	B	B	A	B	B	B	A	A	A	H	A	B	A	A	H	A	B	A	A	H	B	A	A	B	B	B	H	B
S05_5468737	A	A	B	H	A	B	A	A	A	A	A	H	A	A	B	A	A	B	A	B	.	B	B	A	B	B	B	A	A	A	H	A	H	A	A	H	A	B	A	A	A	B	A	A	B	B	B	H	B
S05_5468862	A	A	B	B	A	B	A	A	A	A	A	H	A	A	B	A	A	H	A	B	A	B	B	.	B	H	B	.	A	A	H	A	B	A	A	B	A	B	A	A	A	B	A	A	B	B	B	H	B
S05_5483340	A	.	.	B	A	B	A	A	A	A	A	H	A	A	H	A	.	B	.	H	.	.	B	A	B	.	B	.	A	A	B	A	B	.	A	B	A	B	A	.	A	B	A	A	B	B	B	B	B
S05_5483363	A	.	.	B	A	B	A	A	A	A	A	H	A	A	H	A	.	B	.	H	.	.	B	A	B	.	B	.	A	A	B	A	B	.	A	B	A	B	A	.	A	B	A	A	B	B	B	B	B
S05_5483478	A	.	.	B	A	B	A	A	A	A	A	H	A	A	H	A	.	B	.	B	.	.	B	A	B	H	B	.	A	A	B	A	B	.	A	B	A	B	A	.	A	B	A	A	B	B	B	B	B
S05_5685691	A	B	B	B	A	B	A	A	A	A	A	H	A	A	B	A	A	H	H	B	A	B	B	A	B	B	B	A	A	A	B	A	B	A	A	B	A	B	A	A	A	B	A	A	B	B	B	B	B
S05_5685748	A	B	B	B	A	B	A	A	A	A	A	H	A	A	B	A	A	H	H	B	A	B	B	A	B	B	B	A	A	A	B	A	B	A	A	B	A	B	A	A	A	B	A	A	B	B	B	B	B
S05_5729488	A	H	B	B	A	B	A	A	A	A	A	H	A	A	B	A	A	B	A	B	A	B	B	A	B	B	B	H	A	A	B	A	H	A	A	B	A	B	A	A	A	B	A	A	B	B	B	B	B
S05_27649189	.	A	A	B	A	B	A	B	B	.	A	H	A	.	B	A	B	B	.	B	H	.	H	A	B	B	H	H	A	A	B	B	B	.	B	B	A	.	B	A	H	B	H	A	B	H	B	A	B
S05_27758368	A	A	A	B	A	B	A	B	B	B	A	H	A	H	B	A	B	.	A	B	H	B	B	A	B	B	H	A	A	A	B	B	B	A	B	B	A	A	B	A	H	B	B	A	B	A	B	B	B
S05_27802061	A	A	A	B	A	B	.	B	B	B	A	H	.	A	B	A	B	B	H	B	H	B	B	A	B	B	.	A	A	A	B	B	.	A	B	B	A	A	B	A	H	B	B	A	B	A	B	B	B
S05_27802074	A	A	A	B	A	B	.	B	B	B	A	H	.	A	B	A	B	B	H	B	.	B	B	A	B	B	.	A	A	H	B	B	.	A	B	B	A	A	B	A	H	B	B	A	B	A	B	B	B
S05_28728691	B	A	A	H	A	B	A	B	B	B	A	H	A	A	B	A	B	B	B	B	H	B	B	A	B	B	H	A	H	A	B	B	B	A	B	B	A	H	B	A	H	B	B	A	B	A	B	A	B
S05_28860804	B	A	A	B	A	B	A	B	B	B	A	H	A	A	B	A	B	B	B	B	H	B	B	A	B	B	H	A	A	A	B	B	B	A	B	B	A	A	B	A	H	B	B	A	B	A	B	A	B
S05_28873545	B	A	H	B	A	.	A	B	H	.	A	H	A	A	H	A	B	B	B	B	H	B	B	A	B	B	H	A	H	A	B	B	B	A	B	B	A	H	H	A	H	B	B	A	B	A	B	A	B
S05_28873563	B	A	H	B	A	H	A	B	H	H	A	H	A	A	B	A	B	B	B	B	H	B	B	A	B	B	H	A	H	A	B	B	B	A	B	B	A	A	H	A	H	B	B	A	B	A	B	A	B
S05_28876299	B	A	A	B	H	B	A	B	H	B	A	H	A	A	B	A	B	B	B	B	H	B	B	A	B	B	H	A	H	A	H	B	B	A	B	B	A	A	B	A	H	B	B	A	B	A	B	A	B
S05_28876372	B	A	A	B	H	B	A	B	H	B	A	H	A	A	B	A	B	B	B	B	H	B	B	A	B	B	H	A	H	A	H	B	B	A	B	B	A	A	B	A	H	B	B	A	B	A	B	A	B
S05_28876435	B	A	A	B	H	B	A	B	H	B	A	H	A	A	B	A	B	B	B	B	H	B	B	A	B	B	H	A	H	A	B	B	B	H	B	B	A	A	B	A	H	B	B	A	B	A	B	A	B
S05_28954605	B	A	A	B	A	B	A	B	B	B	A	H	A	A	B	A	B	.	B	B	H	B	B	H	B	B	H	A	H	A	B	B	B	A	B	B	A	A	B	A	H	B	B	H	B	A	B	A	B
S05_28954684	B	A	A	B	A	B	A	B	B	B	A	H	A	A	B	A	B	B	B	B	H	B	B	H	B	B	H	A	H	A	B	B	B	A	B	B	A	A	B	A	H	B	B	H	B	A	B	A	B
S05_28954693	B	A	A	B	A	B	A	B	B	B	A	H	A	A	B	A	B	B	B	B	H	B	B	H	B	B	H	A	H	A	B	B	B	A	B	B	A	A	B	A	H	B	B	H	B	A	B	A	B
S05_28985284	B	A	A	B	A	B	A	B	B	B	A	H	A	A	B	H	B	B	B	B	H	B	B	A	B	B	H	A	H	H	B	B	B	A	B	B	A	H	B	A	H	B	H	A	B	A	B	A	B
S05_28985336	B	A	A	B	A	B	A	B	B	B	A	H	A	A	B	A	B	B	B	B	H	B	B	A	B	B	H	A	H	H	B	B	B	A	B	B	A	H	B	A	H	B	H	A	B	A	B	A	B
S05_28985407	B	A	A	B	A	B	A	B	B	B	A	H	A	A	B	A	H	B	B	B	H	B	B	A	B	B	H	A	H	H	B	B	B	A	B	B	A	H	B	A	H	B	H	A	B	A	B	A	B
S05_29068190	B	A	A	B	A	B	A	B	B	B	A	H	H	A	B	A	B	B	B	B	H	B	B	A	H	B	H	A	H	A	.	B	B	.	B	B	A	H	B	A	H	B	B	A	B	A	B	.	B
S05_29071378	B	.	A	H	A	B	A	B	B	B	A	H	A	A	B	A	B	B	.	B	H	.	B	A	B	B	H	A	.	A	B	.	B	H	B	H	A	A	B	A	H	B	H	A	B	A	B	H	B
S05_29071524	B	.	A	H	A	B	A	B	B	B	A	H	A	A	B	A	B	B	.	B	H	.	B	A	B	B	H	A	.	A	B	.	B	H	B	H	A	A	B	A	H	B	H	A	B	A	B	H	B
S05_31220817	B	A	A	.	A	B	A	B	B	B	A	B	A	A	B	A	B	.	B	B	H	B	B	.	A	B	A	H	H	A	B	B	B	A	B	B	A	A	B	A	H	A	B	A	B	A	B	A	B
S05_31386426	B	A	A	B	A	B	A	B	B	B	A	H	A	A	B	A	B	B	B	B	H	B	B	A	A	B	A	A	H	A	B	B	B	A	B	B	A	A	B	A	H	A	B	A	B	A	B	A	B
S05_31458203	B	A	A	B	A	B	A	B	B	B	A	H	A	A	B	A	B	B	B	B	H	B	B	A	A	B	A	A	H	A	B	B	B	A	B	H	A	A	B	H	H	A	B	A	B	A	B	A	B
S05_31693951	B	A	A	B	B	B	H	H	B	B	A	H	B	.	B	A	B	B	B	H	A	H	H	A	A	B	A	A	H	A	B	B	.	H	B	B	A	H	B	A	B	A	H	H	B	A	B	A	B
S05_31723678	B	A	A	B	B	B	A	B	B	B	A	H	B	B	B	A	B	.	H	B	A	B	B	H	A	B	H	.	H	A	B	B	A	A	B	B	A	H	B	A	B	A	B	A	B	A	B	A	B
S05_31766515	B	A	A	B	B	B	A	B	B	B	H	H	B	B	B	A	B	B	B	B	A	B	B	A	A	B	A	A	H	A	B	B	A	A	B	B	A	H	B	A	B	A	B	A	B	A	B	A	B
S05_31773849	B	H	A	B	B	.	A	B	B	B	A	H	H	B	B	A	B	H	B	B	A	B	B	.	A	.	H	H	A	.	B	B	A	A	B	B	A	A	.	A	B	A	B	A	B	A	.	A	B
S05_31800767	B	A	A	B	B	B	A	B	B	B	A	H	B	B	B	A	B	B	B	B	A	B	B	A	A	B	A	A	H	A	B	B	A	H	B	B	A	A	B	A	B	A	B	A	B	A	B	A	B
S05_33216126	A	B	H	B	A	B	A	B	B	A	B	B	B	B	A	B	H	B	B	B	A	A	B	H	A	B	A	H	A	A	B	B	A	H	B	B	B	B	B	A	A	B	B	B	B	A	B	A	A
S05_33216161	A	B	H	B	A	B	A	B	B	A	B	B	B	B	A	B	H	B	B	B	A	A	B	H	A	B	A	H	A	A	B	B	A	H	B	B	B	B	B	A	A	B	B	B	B	A	B	A	A
S05_33348429	A	B	A	B	A	B	A	B	B	A	B	B	B	B	A	B	H	B	B	B	A	A	B	B	A	B	A	A	A	A	B	B	H	B	B	B	B	B	B	A	A	B	B	B	B	A	B	A	A
S05_33398163	A	B	A	B	A	B	A	B	B	A	B	B	B	B	A	B	H	.	B	B	A	A	B	.	A	B	A	.	A	A	.	B	A	B	B	B	B	B	B	A	A	B	B	B	B	A	B	A	H
S05_33398191	A	B	A	B	A	B	A	B	B	A	B	B	B	B	A	B	H	H	B	B	A	A	B	.	A	B	A	H	A	A	B	B	A	B	B	B	B	B	B	A	A	B	B	B	B	A	B	A	H
S05_33398248	A	B	A	B	A	B	A	B	B	A	B	B	B	B	A	B	H	H	B	B	A	A	B	.	A	B	A	H	A	A	B	B	A	B	B	B	B	B	B	A	A	B	B	B	B	A	B	A	H
S05_33398297	A	B	A	B	A	B	A	B	B	A	B	B	B	B	A	B	H	.	B	B	A	A	B	.	A	B	A	.	A	A	.	B	A	B	B	B	B	B	B	A	A	B	B	B	B	A	B	A	H
S05_33967043	A	B	A	B	H	B	A	H	H	A	B	B	H	B	A	B	B	B	B	B	A	A	B	B	A	B	A	A	H	A	B	B	A	A	B	B	B	B	B	A	A	B	B	B	B	A	B	A	A
S05_33968697	A	B	A	B	B	B	A	B	B	A	B	B	B	B	H	B	B	B	B	B	A	A	B	B	A	B	A	A	A	A	B	B	H	A	B	B	B	B	B	A	A	B	H	B	B	A	B	A	A
S05_34021586	A	B	A	B	B	B	A	B	B	A	B	B	B	B	A	B	B	B	B	B	A	A	B	B	A	B	A	A	H	A	B	B	A	H	B	B	B	B	B	A	A	B	B	B	B	H	B	A	A
S05_34049571	A	B	A	B	B	B	A	B	H	A	B	B	B	H	A	B	B	B	B	B	A	A	B	B	H	B	A	A	A	A	B	B	A	A	B	B	B	H	B	A	A	B	B	B	B	A	B	A	A
S05_34066007	A	B	A	B	B	B	A	B	B	A	H	B	H	B	A	B	B	B	B	B	A	A	B	B	A	B	A	H	A	A	B	B	A	A	B	B	B	B	B	A	A	B	B	B	B	A	B	A	A
S05_34066088	A	B	A	B	B	B	A	B	B	A	H	B	H	B	A	B	B	B	B	B	A	A	B	B	A	B	A	H	A	A	B	B	A	A	B	B	B	B	B	A	A	B	B	B	B	A	B	A	A
S05_34333499	A	B	A	B	B	H	A	B	B	.	H	.	B	B	A	B	B	B	B	B	A	A	B	B	A	B	A	A	A	A	H	B	.	A	H	B	H	B	B	A	A	H	B	A	B	H	B	H	A
S05_34414177	.	B	A	B	B	B	A	B	B	A	B	B	B	B	A	.	B	B	B	B	.	.	B	B	A	B	A	A	A	A	B	B	A	A	B	B	B	B	B	A	A	B	B	A	B	A	B	A	A
S05_34712713	A	B	H	B	B	B	A	B	A	A	B	B	B	A	A	B	B	A	B	B	A	A	B	B	A	B	A	A	B	A	B	B	A	A	B	B	B	B	B	A	A	B	B	H	A	A	B	A	A
S05_34898903	A	B	A	B	B	B	A	B	A	A	B	B	B	A	B	B	H	A	H	B	A	A	B	B	H	B	A	A	B	A	B	H	A	A	B	H	B	B	B	A	A	B	B	A	A	A	B	A	A
S05_34932184	A	B	A	B	B	B	A	B	A	A	B	B	B	A	B	B	B	H	B	B	A	A	B	B	A	B	A	A	B	A	B	B	A	A	B	B	H	B	B	H	A	B	B	A	A	A	B	A	A
S05_34932292	A	B	A	B	B	B	A	B	A	A	B	B	B	A	B	B	B	H	B	B	A	A	B	B	A	B	A	A	B	A	B	B	A	A	B	B	H	B	B	A	A	B	B	A	A	A	B	A	A
S05_35002639	A	B	A	B	B	B	A	B	A	A	B	B	B	A	B	B	B	B	B	B	A	A	B	B	A	H	A	A	B	A	B	A	A	A	H	B	B	B	B	A	A	B	B	A	A	A	B	A	A
S05_35104214	A	H	A	B	H	B	A	H	H	A	H	H	B	A	B	B	B	B	B	H	H	H	B	B	A	B	A	B	B	A	B	A	A	A	A	B	B	B	B	A	A	B	B	A	A	A	B	A	A
S05_35104217	A	H	A	B	H	B	A	H	H	A	H	H	B	A	B	B	B	B	B	H	H	H	B	B	A	B	A	B	B	A	B	A	A	A	A	B	B	B	B	A	A	B	B	A	A	A	B	A	A
S05_35104279	A	H	A	B	H	B	A	B	A	A	B	B	B	A	B	B	B	B	B	H	H	H	B	B	A	B	A	B	B	A	B	A	A	A	A	B	B	B	B	A	A	B	B	A	A	A	B	A	H
S05_35127725	A	B	A	B	B	B	A	B	A	A	B	B	B	A	B	H	B	B	B	B	A	A	B	B	A	B	A	B	B	A	B	A	H	A	A	B	B	B	B	A	A	B	B	A	A	A	B	A	A
S05_35143962	A	B	A	B	B	B	A	B	A	A	B	B	B	A	B	B	B	B	B	B	A	A	B	B	A	B	A	B	B	H	B	A	H	A	A	B	B	B	B	A	A	B	B	A	A	H	B	A	A
S05_35144073	A	B	A	B	B	B	A	B	A	H	B	B	B	A	B	B	B	B	B	B	A	A	B	B	A	B	A	B	B	H	B	A	H	A	A	B	B	B	B	A	A	B	B	A	A	H	B	A	A
S05_35158718	A	B	A	H	B	B	A	B	A	H	B	B	B	A	H	B	B	B	B	B	A	A	H	B	A	B	A	B	B	A	B	A	A	A	A	B	H	B	B	A	A	B	B	A	A	A	H	A	A
S05_35158783	A	B	A	H	B	B	A	B	A	H	B	B	B	A	H	B	B	B	B	B	A	A	H	B	A	B	A	B	B	A	B	A	A	A	A	B	H	B	B	A	A	B	B	A	A	A	H	A	A
S05_35158889	A	B	A	H	B	B	A	B	A	A	B	B	B	A	H	B	B	B	B	B	A	A	H	B	A	B	A	B	B	A	B	A	A	A	A	B	H	H	B	A	A	B	B	A	A	A	H	A	A
S05_35159219	H	B	A	B	H	B	A	B	A	A	B	B	B	A	B	B	B	B	B	B	A	A	B	B	A	B	A	B	B	A	B	A	A	A	A	B	B	B	B	A	A	B	B	A	A	A	B	A	A
S05_35222354	A	B	A	B	B	B	H	B	H	A	B	B	B	A	B	B	B	H	B	B	A	A	B	B	A	B	A	B	B	B	B	A	A	A	A	B	B	B	B	A	A	B	B	A	A	A	B	H	H
S05_35251238	H	.	A	B	B	B	A	.	A	.	B	B	.	H	B	B	.	B	B	B	A	.	B	H	A	H	.	.	B	B	H	A	A	A	A	B	B	B	B	A	A	B	B	A	A	A	B	A	H
S05_35251258	H	.	A	B	B	B	A	.	A	.	B	B	.	H	B	B	.	B	B	B	A	.	B	H	A	H	.	.	B	B	H	A	A	A	A	B	B	B	B	A	A	B	B	A	A	.	B	A	H
S05_35251372	A	B	A	B	B	B	A	B	A	A	B	B	B	A	B	B	B	B	H	B	A	A	B	B	A	B	A	B	H	B	B	A	A	A	A	B	B	B	B	A	A	B	B	A	A	A	B	A	A
S05_35306940	.	.	A	B	.	H	.	B	.	.	H	H	B	.	B	.	B	.	.	.	A	.	B	B	.	.	A	B	B	.	.	A	.	A	A	H	.	B	H	A	A	B	B	H	A	A	B	A	A
S05_35448658	A	B	A	B	B	B	A	B	A	A	B	B	B	A	B	A	B	B	B	B	A	A	B	B	A	B	A	B	B	B	B	A	A	A	A	B	B	H	B	A	A	H	B	A	A	A	B	A	A
S05_35503671	A	B	A	B	B	B	A	B	H	A	B	B	B	A	B	A	B	B	H	B	H	A	B	B	A	B	A	A	B	B	B	A	A	A	A	B	B	B	B	A	A	B	B	A	A	A	B	A	A
S05_35538847	A	B	A	B	B	B	A	B	A	A	B	B	B	A	B	A	B	B	B	B	A	A	B	B	A	B	A	A	H	B	B	A	A	A	A	B	B	B	B	A	A	B	B	A	A	A	B	A	H
S05_35590050	A	B	A	B	B	B	A	B	A	A	B	B	B	A	B	A	B	B	B	B	H	H	B	B	A	B	A	A	B	B	B	A	A	A	A	B	B	B	B	A	A	B	B	A	A	A	B	A	A
S05_35772850	A	B	A	H	B	B	A	B	A	A	H	B	B	A	H	A	H	B	B	B	A	A	B	B	A	A	B	A	B	B	B	H	A	A	A	B	B	B	B	A	A	B	B	H	A	A	B	A	A
S05_35797173	A	B	A	B	B	B	A	B	A	A	B	B	B	A	B	A	B	B	B	B	A	A	B	B	A	A	B	A	B	B	B	A	A	A	A	B	B	B	B	A	A	B	B	A	A	A	B	A	A
S05_35797175	A	B	A	B	B	B	A	B	A	A	B	B	B	A	B	A	B	B	B	B	A	A	B	B	A	A	B	A	B	B	B	A	A	A	A	B	B	B	B	A	A	B	B	A	A	A	B	A	A
S05_35797223	A	B	A	B	B	B	A	B	A	A	B	B	B	A	B	A	B	B	B	B	A	A	B	B	A	A	B	A	B	B	B	A	A	A	A	B	B	B	B	A	A	B	B	A	A	A	B	A	A
S05_35845634	A	B	A	B	B	B	A	B	A	A	B	B	B	A	B	A	B	B	B	B	A	H	B	B	A	A	B	A	H	B	B	A	A	A	A	B	B	B	B	A	A	B	B	A	A	A	B	A	A
S05_35845939	A	B	A	B	B	B	A	B	A	A	B	B	B	A	B	A	B	B	B	B	A	A	B	B	A	A	B	A	B	B	B	A	H	A	A	B	B	B	B	A	A	B	B	A	A	A	H	H	H
S05_35891875	A	B	A	B	B	B	A	B	A	A	B	B	B	H	B	A	B	.	B	B	A	A	B	.	A	A	B	A	B	H	.	A	A	A	A	B	B	B	B	A	A	B	B	A	A	A	B	A	A
S05_35893914	A	B	A	B	B	B	A	B	A	A	B	B	B	A	H	A	B	B	B	B	H	H	B	B	A	A	B	A	B	B	B	A	A	A	A	B	B	H	B	A	A	B	B	A	A	A	B	A	A
S05_35949392	A	B	A	B	B	B	A	A	A	A	B	B	B	A	B	A	B	B	B	B	A	A	B	B	A	A	B	A	B	B	B	A	A	H	A	B	B	H	B	A	A	B	B	A	A	A	B	A	A
S05_35971085	A	B	A	B	B	.	A	A	A	A	H	B	B	A	H	A	B	B	B	B	A	A	B	B	A	A	B	A	B	B	B	A	H	A	A	B	B	B	B	A	A	B	B	A	H	A	B	A	A
S05_36054600	A	B	A	B	B	B	A	A	A	A	B	B	B	A	B	A	B	B	B	B	B	A	B	B	A	A	B	A	B	B	B	A	A	A	A	B	B	B	B	A	A	B	B	A	A	A	B	A	A
S05_36518773	A	B	A	B	B	B	A	B	A	A	B	B	H	A	B	A	B	B	B	B	B	A	B	B	A	A	B	A	B	B	B	A	A	A	A	B	A	B	B	A	A	B	B	A	A	A	B	A	A
S05_36975407	A	B	A	H	H	B	A	B	B	H	B	B	B	A	B	A	H	.	H	A	B	A	B	.	A	A	.	H	B	B	.	A	A	A	A	B	A	B	H	A	A	B	A	A	A	A	A	A	A
S05_37029298	H	.	A	B	H	B	.	.	.	A	B	B	B	.	B	A	B	B	B	H	B	.	B	B	A	.	B	A	B	B	A	A	A	H	A	B	A	B	B	A	A	H	A	A	A	.	.	H	H
S05_37220808	A	B	A	B	H	B	A	B	H	A	B	B	B	A	B	A	B	B	B	A	B	A	B	B	A	A	B	A	H	B	A	A	A	A	A	B	A	B	B	A	A	B	A	A	A	A	A	A	A
S05_37252862	A	B	A	B	H	B	A	B	H	A	B	B	B	A	B	A	B	B	B	A	H	A	B	B	A	A	B	A	B	B	A	A	A	A	A	B	A	B	B	A	A	B	A	A	A	A	A	A	A
S05_37438185	A	B	A	B	H	H	H	H	H	A	B	B	B	A	B	A	B	B	B	A	B	A	B	B	A	A	B	B	B	B	H	A	A	A	A	H	A	B	B	A	A	B	A	A	A	A	A	B	A
S05_37682302	A	B	A	B	H	H	A	B	H	A	B	B	B	A	B	A	B	B	H	A	H	A	B	B	A	A	B	B	B	B	B	A	A	H	A	B	A	B	B	A	H	B	A	A	A	A	A	B	A
S05_37687295	A	B	A	B	H	B	A	B	H	A	B	B	B	A	B	A	B	B	B	A	B	A	B	B	A	A	B	B	B	B	B	A	A	A	A	B	A	B	B	A	A	B	H	A	A	A	A	B	A
S05_37687339	A	B	A	B	H	B	A	B	H	A	B	B	B	A	B	A	B	B	B	A	B	A	B	B	A	A	B	B	B	B	B	A	A	A	A	B	A	B	B	A	A	B	H	A	A	A	A	B	A
S05_37687382	A	B	A	B	H	B	A	B	H	A	B	B	B	A	B	A	B	B	B	A	B	A	B	B	A	A	B	B	B	B	B	A	A	A	A	B	A	B	B	A	A	B	H	A	A	A	A	B	A
S05_37771670	.	B	A	B	H	B	A	B	H	A	B	B	B	H	B	H	B	B	B	A	B	A	B	B	A	A	B	B	H	B	B	A	H	H	A	B	A	B	B	H	A	B	A	A	A	A	A	B	A
S05_37787111	A	B	A	B	H	B	A	B	H	A	B	B	B	A	B	A	B	B	B	A	B	A	B	B	A	A	B	B	B	B	B	A	A	A	A	B	A	B	B	A	A	B	A	A	A	A	A	B	A
S05_37813339	A	B	A	B	H	B	A	B	H	A	B	B	B	A	B	A	B	B	B	A	B	A	B	B	A	A	B	B	B	B	B	A	A	A	A	B	A	B	B	A	A	B	H	A	A	A	A	B	A
S05_37813523	A	B	A	B	H	B	H	B	H	A	B	B	B	A	B	A	B	B	B	A	B	A	B	B	A	A	B	B	B	B	B	A	A	A	A	B	A	B	B	A	A	B	H	A	A	A	A	B	A
S05_38062600	A	B	A	B	H	B	A	H	H	A	B	B	B	A	A	A	B	B	B	A	B	B	B	B	A	A	B	B	B	B	B	A	H	A	A	B	H	H	B	A	A	B	H	A	A	A	A	B	A
S05_38273815	A	B	A	B	A	B	A	B	H	H	B	B	B	A	H	A	B	B	B	A	B	B	B	B	A	A	B	B	H	B	B	A	A	A	A	H	B	B	B	A	A	B	A	A	A	A	A	B	A
S05_38513238	A	B	A	B	A	B	A	B	H	A	B	B	B	A	A	A	B	B	B	H	B	B	B	B	A	A	B	B	B	B	B	A	H	A	A	B	B	B	B	A	A	B	A	A	A	A	A	B	A
S05_38513339	A	B	A	B	A	B	A	B	H	A	B	B	B	A	A	A	B	B	B	H	B	B	B	B	A	A	B	B	B	B	B	A	H	A	A	B	B	B	B	A	A	B	A	A	A	A	A	B	A
S05_38531878	A	B	A	B	A	B	A	B	H	A	B	B	B	A	A	A	B	B	B	A	B	B	B	B	A	A	B	H	B	B	B	A	A	A	A	B	B	B	B	A	A	B	A	A	A	A	A	B	A
S05_38589578	A	B	H	B	A	B	A	B	H	A	B	B	B	A	A	A	B	B	B	A	B	B	B	B	A	A	B	B	B	B	B	A	A	A	A	B	B	B	B	A	A	B	A	A	A	A	A	B	A
S05_38589611	A	B	H	B	A	B	A	B	H	A	B	B	B	A	A	A	B	B	B	A	B	B	B	B	A	A	B	B	B	B	B	A	A	A	A	B	B	B	B	A	A	B	A	A	A	A	A	B	A
S05_38753536	.	B	.	B	A	B	H	B	H	A	B	B	B	A	A	A	B	B	B	H	B	B	B	.	A	.	B	B	B	B	B	A	A	A	A	.	B	B	B	A	A	B	A	A	H	.	A	B	H
S05_38790584	A	B	A	B	A	B	A	B	H	A	B	B	B	A	A	A	B	.	H	A	B	B	B	.	A	H	B	B	B	B	.	A	A	A	A	B	B	B	B	A	A	B	A	A	H	A	A	B	A
S05_38840613	A	B	A	B	A	B	H	B	H	A	B	B	B	A	A	A	B	B	B	A	B	B	B	B	A	A	B	B	B	B	B	A	H	A	A	B	B	B	B	A	A	B	A	A	A	A	A	B	A
S05_38884775	A	B	A	B	A	.	A	B	.	A	.	B	B	.	A	A	.	B	B	A	.	.	B	B	A	.	B	B	B	B	.	A	H	A	A	B	.	.	B	A	A	B	A	A	A	H	H	B	A
S05_38884784	A	B	A	B	A	.	A	B	.	A	.	B	B	.	A	A	.	B	B	A	.	.	B	B	A	.	B	B	B	B	.	A	H	A	A	B	.	.	B	A	A	B	A	A	A	H	H	B	A
S05_38916284	A	B	A	B	H	B	A	B	H	A	B	B	B	A	A	A	B	B	B	A	B	B	B	B	A	A	B	B	B	B	B	A	A	A	A	B	B	B	B	A	A	B	A	A	A	A	A	B	A
S05_38934493	A	B	A	B	A	B	A	B	H	A	B	B	B	A	A	A	B	B	B	A	B	B	B	B	A	A	B	B	B	B	B	A	A	A	A	B	B	B	B	A	A	B	A	A	A	A	A	B	A
S05_38934547	A	B	A	B	A	B	A	B	H	A	B	B	B	A	A	A	B	B	B	A	B	B	B	B	A	A	B	B	B	B	B	A	A	A	A	B	B	B	B	A	A	B	A	A	A	A	A	B	A
S05_38934623	A	B	A	B	A	B	A	B	H	A	B	B	B	A	A	A	B	B	B	A	B	B	B	B	A	.	B	B	B	B	B	A	A	A	A	B	B	B	B	A	A	B	A	A	A	A	A	B	A
S05_38941000	A	B	A	B	A	B	A	B	H	A	B	B	B	A	A	A	H	B	B	A	B	B	B	B	A	A	B	B	B	B	B	A	A	A	H	B	B	B	B	A	A	B	A	A	A	A	A	B	A
S05_39000373	A	B	A	B	A	B	A	B	H	A	B	B	B	A	A	A	B	B	B	A	B	B	B	B	A	A	B	B	B	B	B	A	A	A	A	B	B	B	B	A	A	B	A	A	A	H	A	B	A
S05_39079034	.	H	A	B	A	B	A	B	H	A	H	B	B	A	A	A	B	H	B	A	B	B	B	H	A	.	B	B	B	B	B	A	A	A	A	B	B	B	B	A	A	B	A	A	A	A	A	B	A
S05_39082142	A	B	A	B	A	B	A	B	H	A	B	B	B	A	A	A	B	B	B	A	B	B	B	B	A	H	B	B	B	B	B	A	A	A	A	B	B	B	B	A	A	B	A	A	A	A	A	B	A
S05_39113798	A	B	A	B	A	B	A	B	H	A	B	B	B	A	A	A	B	B	B	A	B	B	B	B	A	A	B	B	H	B	B	A	A	A	A	B	B	B	B	A	A	B	A	A	A	A	A	B	A
S05_39173776	A	B	A	B	A	B	A	B	H	H	B	B	B	A	A	A	.	B	B	A	B	B	B	B	A	A	B	B	H	B	B	A	A	A	A	H	B	B	B	A	A	B	A	A	A	A	A	B	A
S05_39188410	A	B	A	H	A	B	A	B	H	A	B	B	B	H	A	A	B	H	H	H	B	H	B	H	A	A	B	B	H	B	B	A	A	H	H	B	B	B	B	A	.	B	A	A	A	A	H	.	H
S05_39188442	A	B	A	H	A	B	A	B	H	A	B	B	B	A	A	A	B	H	H	H	B	H	B	H	A	A	B	B	H	B	B	A	A	H	H	B	B	B	B	A	A	B	A	A	A	A	A	.	H
S05_39257981	A	B	A	B	A	B	A	B	H	A	B	B	B	A	A	A	B	B	B	A	B	B	B	B	A	A	B	B	H	B	B	A	A	A	A	H	B	B	B	A	A	B	A	A	A	A	A	B	A
S05_39274415	A	B	A	B	A	B	A	B	H	A	B	H	B	A	A	A	H	B	B	A	B	B	B	B	A	A	B	B	H	B	H	A	A	A	A	B	B	B	B	A	A	B	A	A	A	A	A	B	A
S05_39283027	A	H	A	B	A	B	H	B	H	A	B	B	B	A	A	A	B	B	B	A	B	B	B	B	A	A	B	B	H	H	B	A	A	A	A	B	B	B	B	A	A	H	A	A	A	A	A	B	A
S05_39286867	H	B	A	B	A	B	A	B	H	A	B	B	H	A	A	A	B	B	B	A	B	B	B	B	A	A	B	B	H	B	B	A	A	A	A	B	B	H	B	A	A	B	A	A	A	A	A	B	A
S05_39469081	A	B	A	B	A	B	A	H	H	A	B	B	B	A	A	A	B	H	B	A	B	B	H	B	A	H	B	B	H	B	B	A	A	A	A	B	B	B	B	A	A	B	A	A	A	A	A	B	H
S05_39496718	A	B	A	B	A	B	A	B	H	A	H	H	B	A	A	A	B	B	B	A	B	B	B	B	A	H	B	B	H	B	B	A	A	A	A	B	B	B	B	A	A	B	A	A	A	A	A	B	A
S05_39496788	A	B	A	B	A	B	A	B	H	A	H	H	B	A	A	A	B	B	B	A	B	B	B	B	A	H	B	B	H	B	B	A	A	A	A	B	B	B	B	A	A	B	A	A	A	A	A	B	A
S05_39501661	A	B	A	B	A	B	A	B	H	A	B	B	B	A	A	A	B	B	B	A	B	H	B	B	A	H	B	H	H	B	B	H	A	H	A	B	B	B	B	A	A	B	A	H	A	A	A	B	A
S05_39621627	A	B	A	B	A	B	A	A	H	A	B	B	B	A	A	A	B	B	B	A	B	B	B	B	A	B	B	B	H	B	B	A	H	.	A	H	B	B	B	A	A	B	A	A	A	A	A	H	A
S05_39621697	A	B	A	B	A	B	A	A	H	A	B	B	B	A	A	A	B	B	B	A	B	B	B	B	A	B	B	B	H	B	B	A	H	H	A	B	B	B	B	A	A	B	A	A	A	A	A	H	A
S05_39793052	A	B	A	B	A	B	A	H	H	H	B	B	B	A	A	A	B	.	.	H	.	.	B	B	A	B	B	B	H	B	B	A	.	A	A	B	B	B	H	A	A	B	A	A	A	A	H	B	A
S05_39824011	A	B	A	B	A	B	A	A	H	A	B	B	B	A	A	A	B	B	B	A	B	B	B	B	A	B	B	B	H	B	B	A	A	A	A	B	B	B	B	A	A	B	A	A	A	A	A	B	A
S05_39901914	A	B	A	H	A	B	A	A	H	A	B	B	B	.	H	A	A	B	B	A	B	B	B	B	A	B	B	B	H	B	B	A	A	A	A	B	B	B	B	A	A	B	A	A	A	H	A	B	A
S05_39931972	A	B	A	B	H	B	A	A	H	A	B	B	B	A	A	A	A	B	B	A	H	B	B	B	A	B	B	B	H	B	H	A	A	A	A	B	B	B	B	A	A	B	A	A	A	A	A	B	A
S05_39966642	A	B	A	B	A	B	A	A	H	A	.	.	.	A	A	A	.	B	B	.	.	.	B	B	A	.	B	B	H	B	B	A	A	.	.	B	B	.	B	A	A	H	A	A	A	A	A	B	H
S05_39966802	A	B	A	B	A	B	A	A	H	A	.	.	.	A	A	A	.	B	B	.	.	.	B	B	A	.	B	B	H	B	.	A	A	.	A	B	B	.	B	A	A	H	A	A	A	A	A	B	H
S05_40003933	A	B	A	B	A	B	H	A	H	A	B	B	B	A	A	A	A	B	B	H	B	B	B	B	A	B	B	B	H	B	B	A	A	A	A	B	B	B	B	A	A	B	A	A	A	A	A	B	A
S05_40072305	A	B	A	B	A	B	A	A	H	A	B	B	B	A	A	A	A	B	B	A	B	B	B	B	A	B	B	B	H	B	B	A	A	H	.	B	B	B	B	A	A	B	A	A	A	A	A	B	A
S05_40125734	A	B	A	B	A	B	A	A	H	A	B	B	B	A	A	A	A	H	B	A	H	B	B	.	A	B	B	B	H	B	B	A	A	A	H	B	B	B	B	A	B	B	A	A	A	A	A	B	A
S05_40125834	A	B	A	B	A	B	A	A	H	A	B	B	B	A	A	A	A	H	B	A	H	B	B	.	A	B	B	B	H	B	B	A	A	A	H	B	B	B	B	A	B	B	A	A	A	A	A	B	A
S05_40186508	A	B	A	H	A	B	A	A	H	H	H	B	B	A	A	A	A	.	B	A	B	.	B	.	A	.	B	B	H	B	.	A	A	A	A	B	B	B	B	A	H	B	A	A	A	A	A	B	A
S05_40274219	A	B	A	A	A	H	A	A	H	A	B	H	A	A	A	A	A	B	H	A	B	B	B	B	A	B	B	B	H	B	B	A	A	A	A	B	B	B	B	A	H	B	A	A	A	A	A	B	A
S05_41534362	A	H	A	A	B	B	A	A	H	A	B	A	A	A	B	A	A	.	B	B	B	B	B	H	A	B	B	B	H	B	A	B	A	A	B	B	B	B	B	B	B	B	A	A	A	A	B	B	A
S05_41534449	A	H	A	A	B	B	A	A	H	A	B	A	A	A	B	A	A	.	B	B	B	B	B	.	A	B	.	B	H	B	A	B	A	A	B	B	B	B	B	B	B	B	A	A	A	A	B	B	A
S05_41542487	A	B	A	A	B	H	B	A	H	B	B	A	A	A	B	A	A	B	B	B	B	B	B	B	A	B	B	B	H	B	A	B	A	A	B	B	B	B	B	B	B	B	A	A	A	A	B	B	A
S05_41675693	H	B	A	A	B	B	B	A	H	A	B	A	A	A	B	A	A	B	B	B	B	B	.	H	A	.	B	B	H	B	.	B	A	.	B	B	B	A	B	B	H	.	A	A	A	A	B	.	A
S05_41705075	A	B	A	A	B	B	B	A	H	A	H	A	A	A	B	A	A	B	H	B	H	B	B	B	A	H	B	B	H	B	A	B	A	A	B	B	B	A	B	B	B	B	A	A	A	A	B	B	A
S05_41958477	A	B	A	.	B	B	B	A	H	H	B	A	A	A	B	H	A	B	H	.	.	H	B	.	A	B	B	B	H	B	.	B	A	A	B	H	B	.	B	B	B	H	H	A	A	A	B	B	A
S05_42036315	A	B	A	A	B	B	B	A	B	B	B	A	A	A	B	A	A	B	B	B	B	B	B	B	A	B	B	B	H	B	A	B	A	H	B	B	B	A	B	B	B	A	A	A	A	A	B	B	A
S06_39587	B	A	B	B	A	B	A	H	A	B	A	H	B	B	B	A	B	B	A	B	B	A	A	B	B	A	A	A	B	A	A	B	B	B	B	B	B	A	A	A	A	A	A	H	A	A	B	B	B
S06_65732	B	A	B	B	H	B	A	B	A	B	A	A	B	B	B	A	B	B	A	B	B	A	A	B	B	A	.	.	B	A	H	B	B	B	B	B	B	A	A	A	A	A	A	A	A	A	B	H	B
S06_66269	B	A	B	B	A	B	A	B	A	B	A	H	B	B	B	A	B	.	A	B	B	A	A	B	B	A	A	A	B	A	H	B	B	B	B	B	B	H	A	A	A	A	A	A	A	A	B	H	B
S06_66332	B	A	B	B	A	B	A	B	A	B	A	H	B	B	B	A	B	.	A	B	B	A	A	B	B	A	A	A	B	A	H	B	B	B	B	B	B	A	A	A	A	A	A	A	A	A	B	B	B
S06_143385	B	A	B	B	A	B	A	B	A	B	A	H	B	B	H	A	B	B	A	B	B	A	A	B	B	A	A	A	H	H	A	B	B	B	B	H	B	A	A	A	A	A	A	A	A	A	B	B	B
S06_225240	B	A	B	B	A	B	A	B	H	B	A	H	B	B	B	A	B	B	A	B	B	A	A	B	B	A	A	A	B	A	A	B	B	B	B	B	H	A	A	A	A	A	A	A	A	A	B	B	B
S06_225361	B	A	B	B	A	B	A	B	H	.	A	H	B	B	.	A	B	B	A	B	B	A	A	B	B	A	A	A	B	A	A	H	.	B	B	B	H	A	A	A	A	A	A	A	A	A	B	B	B
S06_257108	B	A	B	H	A	B	A	B	H	B	A	H	B	B	B	A	B	B	A	B	B	A	A	.	B	H	A	A	H	A	H	B	B	B	B	B	B	A	A	A	A	A	A	A	A	A	B	B	B
S06_257229	B	A	B	H	A	B	A	B	H	B	A	H	B	B	B	A	B	B	A	B	B	A	A	B	B	H	A	A	H	A	A	B	B	B	B	B	B	A	A	A	A	A	A	A	A	A	B	B	B
S06_327951	B	A	B	H	A	H	A	B	A	B	A	H	B	B	B	A	B	B	A	B	H	A	A	B	B	A	A	A	B	A	A	B	B	B	B	B	B	A	A	A	A	A	A	A	A	A	B	B	B
S06_491032	B	A	B	B	A	B	A	B	A	H	H	B	B	B	B	A	B	B	H	B	B	A	A	B	B	A	A	A	B	A	A	B	B	B	B	B	B	A	A	A	A	A	A	A	A	A	B	H	B
S06_732235	B	A	B	B	A	B	A	B	A	H	A	B	B	B	B	A	B	B	H	B	B	A	A	B	B	A	A	A	B	A	A	B	H	B	B	B	B	A	A	A	A	A	A	A	A	A	B	B	B
S06_732289	B	A	B	B	A	B	A	B	A	B	A	B	B	B	B	A	B	B	H	B	B	A	A	B	B	A	A	A	B	A	A	B	B	B	B	B	B	A	A	A	A	A	A	A	A	A	B	B	B
S06_747913	B	A	B	B	A	B	A	B	A	B	H	B	B	B	B	A	B	B	B	B	B	A	A	B	B	A	A	A	B	A	A	B	B	B	B	B	B	A	A	A	A	A	A	A	A	A	B	B	B
S06_790982	H	A	B	B	A	B	H	B	A	B	A	H	H	B	B	A	B	B	B	B	B	A	A	B	B	A	A	A	B	A	A	B	B	B	H	H	H	A	A	A	A	A	H	A	A	A	.	B	B
S06_791139	H	A	B	B	A	B	A	B	A	B	A	H	H	B	B	A	B	B	B	B	B	A	A	B	B	A	A	A	B	A	A	B	B	B	B	H	H	A	A	A	A	A	A	A	A	A	.	H	B
S06_855124	B	A	B	B	A	B	A	B	A	H	A	H	B	B	B	A	B	B	B	B	B	A	A	B	B	A	A	A	B	A	A	B	B	B	B	B	B	A	A	A	H	A	H	H	A	A	B	B	B
S06_855192	B	A	B	B	A	B	A	B	A	H	A	H	B	B	B	A	B	B	B	B	B	A	A	B	B	A	A	A	B	A	A	B	B	B	B	B	B	A	A	A	A	A	H	H	A	A	B	B	B
S06_855204	B	A	B	B	A	B	A	B	A	H	A	H	B	B	B	A	B	B	B	B	B	A	A	B	B	A	A	A	B	A	A	B	B	B	B	B	B	A	A	A	A	A	H	H	A	A	B	B	B
S06_866532	B	A	B	B	A	B	A	B	A	B	A	H	B	B	B	A	B	B	B	B	B	.	A	B	B	A	A	A	B	A	A	B	B	H	H	B	B	A	A	A	A	A	A	A	A	A	B	B	B
S06_866570	B	A	B	B	A	B	A	B	A	B	H	H	B	B	B	A	B	B	B	B	B	.	A	B	B	A	A	A	B	A	A	B	B	B	B	B	B	A	A	A	A	A	A	A	A	A	B	B	B
S06_866698	B	A	B	B	A	B	A	B	A	B	H	H	B	B	B	A	B	B	B	B	B	A	A	B	B	A	A	A	B	A	A	B	B	B	H	B	B	A	A	A	A	A	A	A	A	A	B	B	B
S06_874687	B	A	B	B	A	B	A	B	A	B	A	H	B	B	B	H	B	B	B	H	B	H	A	B	B	H	A	A	B	A	A	B	B	B	B	B	B	A	A	A	A	A	A	A	A	A	B	B	B
S06_992303	B	A	B	H	A	B	H	B	A	B	A	H	B	B	B	H	B	B	B	B	B	A	A	B	B	A	A	A	B	A	A	B	H	B	B	B	B	A	A	A	A	A	A	A	A	A	B	B	B
S06_1074196	B	A	B	B	A	B	.	B	H	B	A	H	H	B	H	.	H	B	H	B	.	A	A	B	B	A	A	A	H	A	A	H	B	B	B	B	B	H	A	A	A	A	A	A	A	A	H	B	B
S06_1085318	B	A	H	H	A	B	A	B	.	B	A	H	B	.	B	A	B	B	H	B	H	A	A	B	B	H	A	A	.	A	.	B	B	H	B	B	B	A	A	A	A	A	A	A	A	A	B	B	B
S06_1153815	B	A	B	H	A	B	A	B	A	A	A	H	B	B	B	A	B	B	B	B	B	A	A	B	B	A	A	A	B	A	A	B	B	H	B	B	A	A	A	A	A	A	A	A	A	A	B	B	B
S06_1153819	B	A	B	H	A	B	A	B	A	A	A	H	B	B	B	A	B	B	B	B	B	A	A	B	B	A	A	A	B	A	A	B	B	H	B	B	A	A	A	A	A	A	A	A	A	A	B	B	B
S06_1323839	B	A	H	A	A	B	A	B	A	H	H	H	B	B	B	A	B	B	B	A	B	A	A	B	B	A	A	A	B	A	A	B	B	B	B	B	A	A	A	A	A	H	A	A	A	A	B	B	B
S06_2729890	B	A	B	H	A	B	A	B	A	B	A	B	B	B	A	A	B	B	B	A	B	B	A	B	B	A	A	A	B	A	A	B	H	B	B	B	A	A	A	A	A	A	A	A	A	A	B	B	B
S06_3151586	H	B	B	A	H	B	A	H	A	A	A	B	B	B	A	A	B	B	A	A	B	B	B	B	B	A	A	A	B	A	A	B	H	H	B	B	A	A	H	A	A	A	A	A	A	A	B	B	B
S06_3151609	H	B	B	A	H	B	A	B	A	A	A	B	B	B	A	A	B	B	A	A	B	B	B	B	B	A	A	A	B	A	A	B	H	B	B	B	A	A	H	A	A	A	H	A	A	A	B	B	B
S06_3247268	B	B	B	A	H	B	A	B	H	A	A	B	B	B	A	A	B	B	H	A	B	B	B	B	A	A	A	A	B	A	A	B	H	B	B	B	A	A	A	A	A	H	A	A	A	H	B	B	B
S06_3460205	H	B	H	A	H	B	A	B	A	A	A	B	B	B	A	A	B	H	A	A	B	B	B	A	A	H	A	A	H	A	B	B	H	H	B	H	A	A	A	A	A	A	A	A	A	A	A	B	B
S06_3460245	B	B	B	A	H	H	A	B	A	A	A	B	B	B	A	A	B	B	A	A	B	B	B	A	A	H	A	A	H	H	B	B	H	H	B	B	A	A	A	A	A	A	A	A	A	A	A	B	B
S06_3467390	B	B	B	A	H	H	A	B	A	A	A	B	B	B	A	A	B	B	A	A	B	B	B	A	H	A	A	A	B	A	B	H	H	B	B	B	A	A	A	A	A	A	A	A	A	A	A	B	H
S06_4150660	B	B	B	A	H	B	A	H	A	A	A	B	B	B	A	A	B	B	A	A	B	B	B	H	A	A	A	A	B	A	B	B	H	B	B	B	B	A	A	A	A	A	A	A	A	A	A	B	A
S06_4151126	B	B	B	A	H	B	A	B	A	A	A	H	B	B	A	A	B	B	A	A	B	B	B	A	A	H	A	H	B	A	B	B	H	B	B	B	B	A	A	A	A	A	A	.	A	A	A	B	A
S06_4167007	B	B	B	A	H	B	A	B	A	A	A	B	B	B	A	A	B	B	A	A	H	B	B	A	A	A	A	A	B	A	B	B	H	B	B	B	B	A	A	A	A	A	A	A	A	A	A	B	A
S06_4248608	B	B	B	A	H	B	A	B	A	A	A	B	B	B	A	A	B	H	A	A	B	B	B	A	A	A	A	A	B	A	B	B	H	B	B	B	B	A	A	A	A	A	A	A	A	A	A	B	A
S06_4315245	H	H	B	A	H	B	A	H	A	A	A	H	H	B	A	A	B	H	A	A	B	B	B	A	A	A	A	A	H	A	H	B	H	H	B	B	H	A	A	A	A	A	A	A	A	A	A	H	A
S06_5746964	H	B	B	A	A	B	A	B	A	B	B	B	B	H	A	A	B	B	A	A	B	B	B	B	A	H	A	A	A	B	A	B	B	A	B	B	A	A	A	B	A	A	A	A	A	A	A	B	A
S06_5828619	B	B	B	A	A	B	A	B	A	B	B	B	B	H	A	A	B	B	A	A	B	B	B	H	A	H	A	A	A	B	A	B	B	A	B	B	A	A	A	B	A	A	A	A	A	A	A	B	A
S06_5843432	B	B	B	A	A	B	A	B	A	B	B	B	B	H	A	A	B	B	A	A	B	B	B	B	A	H	A	A	A	B	A	B	B	A	B	B	A	A	A	B	A	A	H	A	A	A	A	B	A
S06_5867790	B	B	B	A	A	B	A	B	A	B	B	B	B	H	A	A	B	B	H	A	H	B	B	B	A	H	A	A	A	B	A	B	H	A	B	B	A	A	A	B	A	A	A	A	A	A	A	B	A
S06_5882010	H	H	B	A	A	B	A	B	A	B	B	B	B	H	A	A	B	B	H	A	B	B	B	B	A	H	A	H	A	B	A	B	H	A	B	B	A	A	A	B	A	A	A	A	A	A	A	B	A
S06_6069381	B	B	B	A	A	H	A	B	A	B	B	A	B	H	A	A	B	B	A	A	H	B	H	B	A	H	A	A	A	B	A	B	B	A	B	B	A	H	B	B	A	A	A	A	A	A	A	B	A
S06_6079783	B	B	B	A	A	B	A	B	A	B	B	A	B	H	A	A	B	B	H	A	B	B	H	H	A	B	A	A	A	B	A	B	B	A	B	B	A	A	B	B	A	A	A	A	A	A	A	B	A
S06_6276258	B	B	B	H	A	B	A	B	A	B	B	A	B	H	A	A	B	B	H	A	B	B	A	B	H	H	A	A	A	B	A	B	B	A	B	B	A	A	B	H	A	A	B	B	A	A	A	B	A
S06_6276577	B	B	B	H	A	B	A	B	A	B	B	A	B	H	.	H	B	B	H	A	B	B	A	B	A	H	.	A	A	B	.	B	B	H	B	B	A	.	B	B	A	A	B	B	A	A	A	B	A
S06_6477101	B	B	B	A	A	B	A	B	H	B	B	A	B	H	A	A	B	B	A	A	B	B	A	H	A	H	A	A	A	B	A	B	B	A	B	B	A	A	B	B	A	A	H	B	A	A	A	B	H
S06_6701252	.	.	H	A	A	A	A	B	A	B	A	B	B	H	A	A	B	H	H	A	B	.	A	B	.	.	A	A	A	H	A	B	.	B	B	B	A	A	B	H	A	A	B	B	B	A	A	B	H
S06_8411886	A	B	H	A	A	H	A	B	A	B	A	B	B	B	A	A	B	B	A	A	B	B	A	B	B	A	A	B	A	H	A	B	B	B	B	B	A	A	A	B	A	A	H	B	B	A	A	B	A
S06_8476105	A	B	A	A	A	H	A	B	A	B	A	B	B	B	A	A	B	B	H	H	B	B	A	B	B	A	B	B	A	B	A	B	B	B	B	B	A	A	A	B	A	A	H	B	B	A	A	B	A
S06_8535514	A	B	A	A	A	H	A	B	A	H	A	B	B	H	A	A	B	B	A	A	B	B	A	B	B	A	B	B	A	B	A	B	B	B	H	H	A	A	A	B	A	A	B	B	H	A	A	B	A
S06_9594368	A	B	A	A	A	H	A	B	A	H	A	A	B	A	A	A	B	B	A	A	B	B	A	B	B	A	B	H	A	B	A	B	B	B	B	B	A	A	A	B	B	A	B	B	B	A	A	B	A
S06_9614933	A	B	A	A	A	H	A	B	A	A	A	A	B	A	A	A	B	B	A	A	B	B	A	B	B	A	B	B	A	B	A	B	.	B	B	B	A	A	A	B	B	A	B	H	B	A	A	A	A
S06_10789892	A	A	A	H	H	H	A	B	A	B	A	A	B	A	B	A	B	B	A	A	B	B	A	B	B	A	A	B	A	A	B	A	B	B	H	B	A	A	A	B	A	A	B	B	B	A	H	B	A
S06_10818547	A	A	A	B	H	H	A	B	A	H	A	A	B	A	B	A	B	B	A	A	H	B	A	B	B	A	A	B	A	A	B	A	B	B	H	B	A	A	A	B	A	A	B	B	B	A	H	H	A
S06_10841704	A	A	H	.	H	H	A	B	A	B	A	A	B	A	B	H	B	.	A	A	H	B	A	.	B	A	A	B	A	A	.	A	B	B	H	B	H	H	A	B	A	H	B	B	B	A	H	B	A
S06_10841753	A	A	H	.	H	H	A	B	A	H	A	A	B	A	B	H	B	.	A	A	H	B	A	.	B	A	A	B	A	A	.	A	B	B	H	B	H	H	A	B	A	H	B	B	B	A	H	B	A
S06_11019553	A	H	A	B	H	H	A	.	A	.	A	A	.	A	H	A	H	H	A	A	.	B	A	H	B	H	A	B	A	A	H	H	.	.	H	B	A	A	A	B	A	A	B	B	H	A	A	A	A
S06_11019558	A	H	A	B	H	H	A	.	A	.	A	A	.	A	H	A	H	H	A	A	.	B	A	H	B	H	A	B	A	A	H	H	.	.	H	B	A	A	A	B	A	A	B	B	H	A	A	A	A
S06_11126366	A	A	A	B	H	H	A	B	A	B	A	A	B	A	B	A	B	H	A	A	B	B	A	H	B	A	A	B	A	A	H	A	B	B	H	B	A	A	A	B	A	A	B	B	B	A	H	A	A
S06_11126436	A	A	A	B	H	H	A	B	A	B	A	A	B	A	B	A	B	H	A	A	B	B	A	H	B	A	A	B	A	A	H	A	B	B	H	B	A	A	A	B	A	A	B	H	B	A	H	A	A
S06_11127197	A	A	A	H	H	H	A	B	A	B	A	A	B	A	B	A	B	H	A	A	B	.	A	B	B	A	A	B	A	A	B	A	B	B	H	B	A	H	A	B	A	A	B	B	B	A	H	A	A
S06_11669110	A	A	A	A	H	A	A	B	A	B	A	A	B	A	B	B	A	B	A	A	B	H	A	A	B	A	A	A	A	A	B	A	A	A	H	B	A	B	A	B	A	A	B	B	B	A	H	A	B
S06_11690023	A	A	A	A	H	A	A	H	A	B	A	A	B	A	B	B	A	B	A	A	H	B	A	A	B	A	A	A	A	A	B	A	A	A	H	B	A	B	A	B	A	A	B	B	B	A	H	A	B
S06_11705822	A	A	A	A	H	A	H	B	A	B	A	A	B	A	B	B	A	B	H	H	B	B	A	A	B	A	A	A	A	A	B	A	H	H	H	B	A	B	A	B	A	A	B	B	B	A	H	B	B
S06_11705925	A	A	A	A	H	A	H	B	A	B	A	A	B	A	B	B	A	B	H	A	B	B	A	A	B	A	A	A	A	A	B	A	H	H	H	B	A	B	A	B	A	A	B	B	B	A	H	B	B
S06_11720632	A	A	A	H	H	A	H	B	H	B	H	A	B	A	B	B	A	H	A	A	B	B	A	A	B	A	A	A	A	A	B	A	A	A	H	B	A	B	A	B	A	A	B	B	B	A	H	B	B
S06_11975544	A	A	A	A	H	A	A	B	A	B	A	A	H	A	B	B	A	B	A	A	H	H	A	A	B	A	A	A	A	A	B	A	A	A	H	B	A	B	A	B	A	A	A	B	B	A	A	A	B
S06_11975681	A	A	A	A	H	A	A	B	A	B	A	A	B	A	B	B	A	B	A	A	H	B	A	A	B	A	A	A	A	A	B	A	A	A	H	B	A	B	A	B	A	A	A	B	B	A	A	A	B
S06_12017090	A	A	A	A	H	A	A	B	A	B	A	A	B	H	B	B	A	H	A	A	B	B	A	A	B	A	A	A	A	A	B	A	A	A	H	B	A	B	A	B	A	A	A	B	B	A	A	A	B
S06_12017103	A	A	A	A	H	A	A	B	A	B	A	A	B	H	B	B	A	H	A	A	B	B	A	A	B	A	A	A	A	A	B	A	A	A	H	B	A	B	A	B	A	A	A	B	B	A	A	A	B
[truncated: 6,447 more rows]
[truncated: 198 more columns]
