# Supplementary material for: Identification of genomic regions and candidate genes associated with soybean seed sugars in a RIL population
Source: Front Plant Sci. 2026 Jun 18;17:1785097. doi: 10.3389/fpls.2026.1785097 (PMC13324785; doi:10.3389/fpls.2026.1785097)
Supplement: Supplementary file 6 [file Table5.xlsx]

## Sheet: ACGT_GBS_data
Table S5. Genotyping by sequencing (GBS) imputed SNP data (8925 SNPs) (GBS_SNP_ACGT_Data.xlsx) with scaffolding over 247 individual recombinant inbred lines (RILs) of soybean used in this study.
CHR	Seq_Location	SET	Reference_allele	Alternate_allele	MinorAF	MajorAF	Hets	Missing	ChiProb_01	aTESTPARENT	R001_B2795_P3_A03	R002_B2796_P3_B03	R003_B2797_P3_C03	R004_B2798_P3_D03	R005_B2799_P3_E03	R006_B2800_P3_F03	R007_B2801_P3_G03	R008_B2802_P3_H03	R009_B2803_P3_A04	R010_B2804_P3_B04	R011_B2805_P3_C04	R012_B2806_P3_D04	R013_B2807_P3_E04	R014_B2808_P3_F04	R015_B2809_P3_G04	R016_B2810_P3_H04	R017_B2811_P3_A05	R018_B2812_P3_B05	R019_B2813_P3_C05	R020_B2814_P3_D05	R021_B2815_P3_E05	R022_B2816_P3_F05	R023_B2817_P3_G05	R024_B2818_P3_H05	R025_B2819_P3_A06	R026_B2820_P3_B06	R027_B2821_P3_C06	R028_B2822_P3_D06	R029_B2823_P3_E06	R030_B2824_P3_F06	R031_B2825_P3_G06	R032_B2826_P3_H06	R033_B2827_P3_A07	R034_B2828_P3_B07	R035_B2829_P3_C07	R036_B2830_P3_D07	R037_B2831_P3_E07	R038_B2832_P3_F07	R039_B2833_P3_G07
Chr01	405166	9K	T	C	0.459459	0.540541	25	0	0.227016	OK	T	T	T	T	T	T	C	C	C	T	C	T	C	T	T	T	C	T	T	C	C	C	C	C	T	T	C	C	C	C	T	T	C	H	C	T	T	H	T
Chr01	454081	9K	C	A	0.456311	0.543689	37	4	0.209799	OK	C	C	C	C	C	C	A	A	A	C	A	H	A	C	C	C	A	C	C	A	A	A	A	A	C	C	A	A	A	A	C	C	A	H	A	C	C	H	C
Chr01	454141	9K	G	C	0.482412	0.517588	35	13	0.619741	OK	G	G	G	G	G	G	C	H	C	G	C	H	H	G	G	G	C	G	G	C	C	H	C	C	G	G	C	C	H	C	G	G	C	H	C	G	G	H	G
Chr01	538609	9K	T	C	0.497382	0.502618	45	11	0.942317	OK	T	C	C	C	C	C	T	T	T	C	T	C	H	C	C	C	T	C	C	T	T	T	T	H	C	C	T	T	T	T	C	C	T	T	T	C	C	H	C
Chr01	1335864	9K	A	G	0.409396	0.590604	41	57	0.0269718	OK	A	G	G	.	G	H	A	A	A	G	A	G	A	G	G	G	A	.	H	A	A	A	A	.	H	G	H	A	A	A	.	G	A	A	A	G	.	A	.
Chr01	1417741	9K	G	A	0.4625	0.5375	33	54	0.342782	OK	G	H	A	.	A	A	G	G	G	A	G	A	G	A	A	A	G	G	H	G	G	G	G	.	A	H	G	H	G	G	.	A	G	G	H	A	A	G	.
Chr01	1481814	9K	T	A	0.482558	0.517442	29	46	0.647315	OK	T	A	A	A	A	T	T	T	T	H	T	A	T	A	A	H	T	.	A	T	T	T	T	.	T	A	T	T	H	A	A	H	H	T	T	A	A	T	A
Chr01	1483077	9K	T	C	0.469027	0.530973	21	0	0.351716	OK	T	C	C	C	C	T	T	T	H	C	T	C	T	C	C	C	T	T	C	T	T	T	T	T	T	C	T	T	T	C	C	C	H	T	H	C	C	T	C
Chr01	1516283	9K	A	C	0.472362	0.527638	39	9	0.435527	OK	A	C	C	C	C	A	A	A	A	C	H	C	A	C	C	C	A	A	H	A	A	A	A	A	A	C	A	A	A	H	C	C	.	A	C	C	H	A	C
Chr01	1697882	9K	T	A	0.457711	0.542289	42	4	0.230494	OK	T	A	A	A	A	T	T	T	T	A	T	T	T	A	A	A	H	T	A	H	T	T	H	H	T	H	T	T	H	A	A	H	H	H	A	A	H	T	A
Chr01	1745873	9K	A	G	0.444444	0.555556	31	0	0.10247	OK	A	G	G	G	G	A	A	A	A	G	A	A	A	G	G	G	A	A	G	H	A	A	A	A	A	G	A	A	A	G	G	H	H	H	G	G	G	A	G
Chr01	1745945	9K	C	A	0.438095	0.561905	32	5	0.072786	OK	C	A	A	A	A	C	C	C	C	A	C	C	C	A	A	A	C	C	.	H	C	C	C	C	C	A	C	C	C	A	A	A	H	H	A	A	A	C	A
Chr01	2550355	9K	T	G	0.435028	0.564972	18	52	0.0838474	OK	T	.	.	.	H	.	G	T	T	T	T	T	T	.	G	G	.	T	G	H	G	T	T	T	T	G	.	T	H	G	G	G	.	T	G	G	T	G	G
Chr01	3032794	9K	A	G	0.410256	0.589744	48	4	0.0121967	OK	A	G	G	G	G	A	A	A	A	A	A	A	A	H	G	G	H	A	A	H	G	.	A	H	H	G	A	A	H	G	G	G	H	A	G	G	H	G	H
Chr01	3123454	9K	A	G	0.480769	0.519231	35	4	0.5791	OK	G	A	A	A	A	G	G	G	G	G	H	G	H	A	A	A	G	G	H	A	A	G	G	G	G	A	G	G	G	A	A	A	H	G	A	A	G	A	A
Chr01	3123458	9K	C	T	0.480769	0.519231	35	4	0.5791	OK	T	C	C	C	C	T	T	T	T	T	H	T	H	C	C	C	T	T	H	C	C	T	T	T	T	C	T	T	T	C	C	C	H	T	C	C	T	C	C
Chr01	3123466	9K	A	T	0.480769	0.519231	35	4	0.5791	OK	T	A	A	A	A	T	T	T	T	T	H	T	H	A	A	A	T	T	H	A	A	T	T	T	T	A	T	T	T	A	A	A	H	T	A	A	T	A	A
Chr01	3284926	9K	A	T	0.466981	0.533019	35	0	0.336289	OK	T	A	A	H	A	T	H	T	T	T	T	T	A	A	A	A	T	H	T	A	A	T	T	T	T	T	T	T	T	A	A	A	H	T	A	A	H	A	A
Chr01	3425236	9K	A	G	0.497738	0.502262	26	0	0.946369	OK	G	A	A	A	A	G	G	G	G	G	H	G	A	A	A	A	G	G	G	A	A	G	G	G	G	G	G	G	G	A	A	A	H	G	A	A	G	A	A
Chr01	3553426	9K	A	T	0.461538	0.538462	26	0	0.252813	OK	A	T	T	T	T	A	A	A	A	A	A	A	T	T	T	T	A	A	A	T	T	A	A	A	A	A	A	A	A	T	T	H	A	A	T	T	A	T	T
Chr01	3733833	9K	G	A	0.428571	0.571429	42	37	0.0640775	OK	G	.	.	.	A	H	G	.	.	G	G	G	A	A	.	.	G	G	G	A	A	G	G	G	G	G	.	H	.	.	H	.	.	G	H	A	H	.	A
Chr01	3754505	9K	T	C	0.431818	0.568182	39	32	0.0704404	OK	T	C	C	H	C	T	T	T	T	T	T	T	C	C	C	C	T	T	T	C	C	T	T	.	T	T	T	T	T	C	.	C	T	T	C	C	T	C	C
Chr01	3754566	9K	C	A	0.429379	0.570621	37	33	0.0602288	OK	C	A	A	H	A	C	C	C	C	C	C	C	A	A	A	A	C	C	C	A	A	C	C	.	C	C	.	C	C	A	.	A	C	C	A	A	C	A	A
Chr01	4010495	9K	G	T	0.408537	0.591463	23	60	0.0191496	OK	G	T	T	H	T	G	G	G	G	G	G	G	T	T	T	T	G	.	G	T	H	G	G	.	G	G	G	G	G	T	.	T	G	G	T	T	G	T	T
Chr01	4123235	9K	A	G	0.444444	0.555556	46	12	0.12663	OK	G	G	A	H	A	G	G	H	G	G	G	G	A	A	A	H	G	H	G	A	A	A	G	G	G	G	G	G	G	A	A	A	G	G	A	A	G	A	A
Chr01	4298199	9K	A	G	0.41791	0.58209	46	0	0.0199312	OK	G	G	A	A	A	G	H	H	H	G	G	G	A	A	A	A	H	G	G	A	A	A	G	G	G	G	G	G	H	A	H	A	G	G	A	A	G	A	A
Chr01	4298209	9K	A	G	0.41791	0.58209	46	0	0.0199312	OK	G	G	A	A	A	G	H	H	H	G	G	G	A	A	A	A	H	G	G	A	A	A	G	G	G	G	G	G	H	A	G	A	G	G	A	A	G	A	A
Chr01	4329670	9K	G	A	0.492958	0.507042	33	1	0.837137	OK	A	A	G	G	G	A	A	A	A	H	A	A	G	G	G	G	A	A	A	G	G	G	A	A	A	A	A	A	A	G	A	G	A	A	G	G	H	G	G
Chr01	4329700	9K	G	A	0.495146	0.504854	31	10	0.889176	OK	A	A	G	G	H	A	A	A	A	H	A	A	G	G	G	G	A	A	A	G	G	G	A	A	A	A	A	A	A	G	A	G	A	A	G	G	A	G	G
Chr01	4404273	9K	A	G	0.488372	0.511628	28	4	0.733106	OK	G	G	G	H	A	G	G	G	G	H	G	G	A	A	A	A	G	G	G	A	A	H	G	G	G	G	G	G	G	A	G	A	H	G	A	A	G	A	A
Chr01	4521380	9K	C	T	0.431373	0.568627	38	56	0.0895551	OK	H	T	T	C	C	.	T	.	H	H	T	T	C	H	.	H	.	.	H	C	C	.	T	.	T	.	H	T	T	C	.	C	.	H	C	C	.	C	C
Chr01	4521392	9K	T	C	0.468354	0.531646	32	57	0.426289	OK	C	C	C	T	T	.	C	.	C	H	C	C	T	H	.	H	C	.	H	T	.	.	C	.	C	.	H	C	C	T	.	T	.	H	T	T	.	T	T
Chr01	4607223	9K	G	C	0.429348	0.570652	18	45	0.0552703	OK	C	C	C	H	G	C	C	C	C	C	C	C	G	G	G	G	C	C	C	G	G	G	C	C	C	C	C	C	C	G	.	G	C	C	G	G	C	G	G
Chr01	4608533	9K	A	G	0.437838	0.562162	37	25	0.090838	OK	H	G	G	A	H	G	G	.	.	G	G	G	A	A	H	A	G	G	.	A	A	H	G	G	G	H	G	G	H	A	G	A	G	G	A	H	G	A	A
Chr01	5146668	9K	G	A	0.45614	0.54386	19	0	0.185326	OK	G	G	G	A	A	G	G	G	G	G	G	G	A	G	A	A	G	G	G	A	H	A	G	G	G	G	G	A	G	A	G	A	G	G	A	H	G	A	A
Chr01	5146787	9K	A	G	0.454148	0.545852	18	0	0.165223	OK	A	A	A	G	G	A	A	A	A	A	A	A	G	A	G	G	A	A	A	G	H	H	A	A	A	A	A	G	A	H	A	G	A	A	G	H	A	G	G
Chr01	5247043	9K	C	T	0.497409	0.502591	35	19	0.942617	OK	C	C	C	T	T	.	C	C	C	C	H	C	T	C	T	H	C	C	.	T	T	.	C	C	C	C	H	T	H	T	C	T	C	.	T	.	C	T	T
Chr01	5247138	9K	C	T	0.497512	0.502488	45	1	0.943768	OK	C	C	C	T	T	C	C	C	C	C	H	C	T	C	T	H	C	C	C	T	T	T	C	C	C	C	H	T	H	T	C	T	C	H	T	T	C	T	T
Chr01	5269493	9K	T	G	0.477833	0.522167	31	13	0.527599	OK	T	T	T	G	G	T	T	T	T	T	T	T	.	T	G	G	T	T	.	G	G	.	T	.	T	.	T	G	T	H	T	G	H	T	G	G	T	H	G
Chr01	5269532	9K	T	C	0.482927	0.517073	33	9	0.624912	OK	T	T	T	C	C	T	T	T	T	H	T	T	C	T	C	C	T	T	.	C	C	C	T	T	T	.	T	C	T	H	T	C	H	T	C	C	T	H	C
Chr01	5410373	9K	G	A	0.49711	0.50289	24	50	0.939396	OK	G	G	G	H	A	G	G	G	G	G	G	H	A	G	A	A	H	G	G	A	A	.	G	G	G	G	G	A	H	A	G	A	G	.	A	A	G	A	A
Chr01	5410605	9K	A	G	0.464602	0.535398	21	0	0.287191	OK	A	A	A	G	G	A	A	A	A	A	A	A	G	A	G	H	A	A	A	G	G	H	A	A	A	A	A	G	A	H	A	G	A	A	G	G	A	H	G
Chr01	5433154	9K	G	A	0.497653	0.502347	33	1	0.945373	OK	G	G	G	A	H	G	G	G	H	G	H	G	H	H	A	A	G	G	G	A	A	A	G	G	G	G	G	A	G	A	G	A	G	H	A	A	G	A	A
Chr01	5433329	9K	C	G	0.492958	0.507042	31	3	0.837137	OK	C	C	C	G	H	C	C	C	H	C	H	C	H	H	G	G	C	C	C	G	G	G	C	C	C	C	C	G	C	G	C	G	C	.	G	G	C	G	G
Chr01	5563913	9K	G	C	0.477679	0.522321	23	0	0.504036	OK	G	G	G	C	C	G	G	G	G	G	G	G	C	G	C	C	H	G	G	C	C	C	G	G	G	G	G	C	G	C	G	C	G	H	C	C	G	C	C
Chr01	5568169	9K	A	G	0.493827	0.506173	25	60	0.875139	OK	A	A	A	G	G	A	A	A	A	A	A	H	G	A	G	G	.	A	.	G	G	H	A	A	A	H	A	G	A	G	A	G	H	A	G	.	A	G	G
Chr01	5598235	9K	C	T	0.447368	0.552632	19	0	0.111961	OK	C	C	C	T	T	C	C	C	C	C	C	C	T	C	T	T	C	C	C	T	T	H	C	C	C	C	C	T	C	T	C	T	C	C	T	T	C	T	T
Chr01	5598252	9K	A	G	0.447368	0.552632	19	0	0.111961	OK	A	A	A	G	G	A	A	A	A	A	A	A	G	A	G	G	A	A	A	G	G	H	A	A	A	A	A	G	A	G	A	G	A	A	G	G	A	G	G
Chr01	5598269	9K	G	C	0.444934	0.555066	20	0	0.0970537	OK	G	G	G	C	C	G	G	G	G	G	G	G	C	G	C	C	G	G	G	C	C	H	G	G	G	G	G	C	G	C	G	C	G	G	C	C	G	C	C
Chr01	5612889	9K	G	A	0.461538	0.538462	44	34	0.317311	OK	G	G	G	A	A	G	G	G	G	G	.	H	.	G	A	A	G	G	H	A	A	.	H	G	G	G	G	A	H	H	G	A	G	.	H	A	G	A	A
Chr01	5616876	9K	C	T	0.448889	0.551111	21	1	0.125194	OK	C	C	C	T	T	C	C	C	C	C	C	C	T	C	T	T	C	C	H	T	T	T	C	C	C	C	C	T	C	T	C	T	C	C	T	T	C	T	T
Chr01	5756447	9K	A	T	0.423913	0.576087	30	33	0.039	OK	A	A	A	T	T	A	A	A	A	A	A	H	T	A	T	T	A	A	A	T	T	T	A	A	H	A	A	T	A	T	H	T	A	A	T	T	A	H	.
Chr01	5779245	9K	C	G	0.496933	0.503067	33	51	0.937569	OK	.	C	.	G	G	C	C	C	C	C	C	C	G	C	G	G	C	C	H	G	H	G	C	.	C	.	C	G	.	H	.	G	.	.	G	G	.	G	G
Chr01	5779389	9K	A	T	0.415385	0.584615	38	14	0.0181189	OK	A	A	A	T	T	A	A	A	A	A	A	A	.	H	T	T	A	A	A	T	T	T	A	A	A	A	A	T	A	H	A	T	A	A	T	T	A	T	T
Chr01	5779474	9K	G	A	0.425641	0.574359	30	22	0.0378262	OK	G	G	G	A	A	G	.	G	G	G	G	G	.	H	A	H	G	G	G	A	A	A	G	G	G	G	G	A	G	A	G	A	G	G	A	A	G	A	A
Chr01	5779554	9K	T	G	0.425743	0.574257	29	16	0.0347901	OK	T	T	T	G	G	T	T	T	T	T	T	T	G	H	G	H	T	T	T	G	G	G	T	T	T	T	T	G	T	G	T	G	T	T	G	G	T	G	G
Chr01	5784400	9K	G	A	0.420213	0.579787	42	17	0.0286714	OK	G	G	G	A	A	G	G	G	G	G	G	H	A	G	A	A	G	G	G	A	H	.	G	G	G	G	G	A	G	A	G	.	G	.	A	H	G	A	H
Chr01	5789070	9K	A	G	0.470238	0.529762	25	54	0.440401	OK	A	A	A	G	G	A	A	A	A	A	A	A	H	.	G	G	A	.	H	G	G	G	A	.	A	A	.	G	A	G	A	G	A	A	H	G	A	G	G
Chr01	5814531	9K	A	T	0.453333	0.546667	22	0	0.161513	OK	A	A	A	T	T	A	A	A	A	A	A	A	H	A	T	T	A	A	A	T	T	T	A	A	A	A	A	T	A	T	A	T	A	A	T	T	A	T	T
Chr01	5877004	9K	G	A	0.425837	0.574163	32	6	0.0320077	OK	G	G	G	A	A	G	G	G	G	G	G	H	A	G	A	A	G	G	G	A	A	A	G	G	G	G	G	A	G	A	.	A	G	.	A	A	G	A	A
Chr01	5877030	9K	A	G	0.423256	0.576744	32	0	0.0244121	OK	A	A	A	G	G	A	A	A	A	A	A	H	G	A	G	G	A	A	A	G	G	G	A	A	A	A	A	G	A	G	H	G	A	A	G	G	A	G	G
Chr01	5877105	9K	A	G	0.449541	0.550459	29	0	0.136217	OK	A	A	A	G	G	A	A	A	A	A	A	H	G	A	G	G	A	A	A	G	G	G	A	A	A	A	A	G	A	G	H	G	A	H	G	G	A	G	G
Chr01	5957689	9K	T	G	0.430493	0.569507	24	0	0.0379019	OK	T	T	T	G	G	T	T	T	T	T	T	T	G	T	G	G	T	T	T	G	G	G	T	T	T	T	T	G	T	G	T	G	T	T	G	G	T	G	G
Chr01	5957934	9K	A	G	0.448276	0.551724	15	0	0.1151	OK	A	A	A	G	G	A	A	A	A	A	A	A	G	A	G	G	A	A	A	G	G	G	A	A	A	A	A	G	A	G	A	G	A	A	G	G	A	G	G
Chr01	5994600	9K	C	G	0.438914	0.561086	25	1	0.0693372	OK	C	C	C	G	G	H	C	C	C	C	C	C	G	C	G	G	C	C	C	G	H	G	C	C	C	C	C	G	C	G	C	G	C	C	G	G	C	G	G
Chr01	6008295	9K	G	A	0.413146	0.586854	33	1	0.0112384	OK	G	G	G	A	A	G	G	G	G	G	G	G	H	G	A	A	G	G	G	A	A	H	G	G	G	H	G	A	H	A	G	A	G	G	A	A	G	A	A
Chr01	6014608	9K	A	T	0.423423	0.576577	23	2	0.0224934	OK	A	A	A	T	T	A	A	A	A	A	A	A	H	A	T	T	A	A	A	T	T	T	A	H	A	A	A	T	A	T	A	T	A	H	T	T	A	T	T
Chr01	6048891	9K	T	C	0.42723	0.57277	33	1	0.033663	OK	T	T	H	C	C	T	T	T	T	T	T	T	C	T	C	C	T	T	T	H	C	C	T	T	T	T	T	C	T	C	T	C	T	T	C	C	T	C	H
Chr01	6048892	9K	G	A	0.425234	0.574766	32	1	0.0287079	OK	G	G	H	A	A	G	G	G	G	G	G	G	A	G	A	A	G	G	G	H	A	A	G	G	G	G	G	A	G	A	G	A	G	G	A	A	G	A	H
Chr01	6182230	9K	G	T	0.445545	0.554455	24	21	0.121643	OK	G	G	G	T	T	G	G	G	G	G	G	G	H	G	T	T	G	G	G	T	T	.	G	G	G	G	G	T	G	T	H	T	G	G	T	.	G	T	T
Chr01	6182333	9K	A	G	0.44335	0.55665	23	21	0.106466	OK	A	A	A	G	G	A	A	A	A	A	A	A	H	A	G	G	A	A	A	G	G	.	A	A	A	A	A	G	A	G	H	G	A	A	G	.	A	G	G
Chr01	6197029	9K	G	A	0.44206	0.55794	14	0	0.0769224	OK	G	G	G	A	A	G	G	G	G	G	G	G	A	G	A	H	G	G	G	A	A	A	G	G	G	G	G	A	G	A	G	A	G	G	A	A	G	A	A
Chr01	6291302	9K	C	T	0.43871	0.56129	39	53	0.126981	OK	C	.	.	H	T	C	H	C	C	H	C	C	T	.	.	T	C	C	H	T	H	.	C	C	C	C	C	T	C	T	C	T	.	C	T	T	C	T	T
Chr01	6307344	9K	C	T	0.459016	0.540984	32	32	0.267503	OK	C	C	C	T	T	.	H	.	C	H	C	.	T	C	T	T	C	C	H	T	T	T	C	C	C	H	C	T	.	T	C	.	C	C	T	T	C	T	T
Chr01	6337017	9K	A	C	0.441989	0.558011	26	40	0.118543	OK	A	A	A	C	C	A	A	A	A	H	.	A	C	A	C	C	A	A	A	C	C	.	A	A	A	A	A	H	A	C	A	C	A	A	C	C	A	H	C
Chr01	6337126	9K	T	C	0.428571	0.571429	25	47	0.0587817	OK	T	T	T	H	C	T	T	T	T	H	.	T	C	T	C	C	T	T	T	.	C	.	H	T	T	T	T	H	T	C	T	C	.	T	C	C	T	H	C
Chr01	6340544	9K	T	C	0.447489	0.552511	28	0	0.120138	OK	T	T	T	C	C	T	T	T	T	T	T	T	C	T	C	C	T	T	T	C	H	C	T	T	T	H	T	C	T	C	T	C	T	T	C	C	T	C	C
Chr01	6342907	9K	A	G	0.434579	0.565421	33	0	0.055615	OK	A	A	A	G	G	A	A	A	A	A	A	A	H	A	G	G	A	A	A	G	G	G	A	A	A	A	A	G	A	G	A	G	A	A	G	H	A	G	G
Chr01	6409646	9K	T	C	0.42723	0.57277	34	0	0.033663	OK	T	T	T	C	C	T	T	T	T	T	T	T	C	T	C	C	T	T	T	C	H	H	T	T	T	H	T	C	T	C	T	C	T	T	C	H	T	C	C
Chr01	6409663	9K	G	A	0.42723	0.57277	34	0	0.033663	OK	G	G	G	A	A	G	G	G	G	G	G	G	A	G	A	A	G	G	G	A	H	H	G	G	G	H	G	A	G	A	G	A	G	G	A	H	G	A	A
Chr01	6409681	9K	A	G	0.431925	0.568075	34	0	0.0469172	OK	A	A	A	G	G	A	A	A	A	A	A	A	G	A	G	G	A	A	A	G	H	H	A	A	A	H	A	G	A	G	A	G	A	A	G	H	A	G	G
Chr01	6475732	9K	G	A	0.46	0.54	33	14	0.257899	OK	G	G	G	H	A	G	G	G	G	G	G	G	A	G	A	A	G	G	G	A	A	.	G	G	G	.	G	A	G	H	G	A	.	G	A	A	G	A	H
Chr01	7086572	9K	A	G	0.47205	0.52795	32	54	0.478139	OK	A	.	.	H	G	H	A	A	H	A	A	A	G	A	G	G	A	.	A	G	G	.	A	.	A	A	H	.	A	G	.	G	A	A	H	G	A	G	G
Chr01	7095598	9K	G	A	0.442396	0.557604	30	0	0.0896758	OK	G	G	G	A	A	G	G	G	G	G	G	G	A	G	A	A	G	G	G	A	A	G	G	G	G	G	G	A	G	A	G	A	G	G	A	A	G	A	A
Chr01	7136918	9K	A	T	0.45	0.55	35	32	0.179712	OK	A	A	A	.	T	A	A	A	A	H	A	.	T	A	T	T	A	A	A	T	H	.	A	A	A	H	A	T	A	T	A	T	A	H	H	T	.	T	T
Chr01	7247380	9K	T	G	0.474886	0.525114	23	5	0.457293	OK	T	T	T	G	G	T	T	T	T	T	T	T	G	T	G	G	T	T	T	G	G	T	T	T	T	T	T	G	T	G	T	G	T	T	H	G	T	G	G
Chr01	7256266	9K	T	A	0.411765	0.588235	27	50	0.0213976	OK	T	H	T	H	A	T	T	T	T	T	T	T	A	T	A	A	T	.	T	A	A	T	T	.	T	T	T	.	T	A	.	A	T	T	A	A	T	A	A
Chr01	8894098	9K	G	A	0.434066	0.565934	27	38	0.07524	OK	A	A	A	G	.	G	A	A	A	A	A	A	H	A	G	G	A	A	A	A	G	.	.	.	H	A	A	G	A	G	.	G	A	A	G	.	A	H	G
Chr01	19771090	9K	C	A	0.424658	0.575342	28	0	0.0257519	OK	C	C	C	A	A	A	C	C	C	C	H	A	A	C	A	A	C	C	C	C	A	H	C	C	C	C	C	A	C	A	C	A	C	C	A	A	C	H	A
Chr01	22424981	9K	C	A	0.440529	0.559471	20	0	0.0731245	OK	A	A	A	C	C	C	A	A	A	A	C	C	C	A	C	C	A	A	A	A	C	A	A	A	A	A	A	C	A	C	A	C	A	A	C	C	A	H	C
Chr01	22424982	9K	A	T	0.440529	0.559471	20	0	0.0731245	OK	T	T	T	A	A	A	T	T	T	T	A	A	A	T	A	A	T	T	T	T	A	T	T	T	T	T	T	A	T	A	T	A	T	T	A	A	T	H	A
Chr01	23654216	9K	G	T	0.451754	0.548246	19	0	0.14512	OK	G	G	G	T	T	T	G	H	G	G	T	T	T	G	T	T	G	G	G	G	T	G	G	G	G	G	G	T	G	H	G	T	G	H	T	T	G	H	T
Chr01	23992528	9K	C	T	0.44843	0.55157	24	0	0.123513	OK	C	C	C	T	T	T	C	C	C	C	H	T	T	C	T	T	C	C	C	C	T	C	C	C	C	C	C	T	C	T	C	T	C	C	T	H	C	H	T
Chr01	24054899	9K	C	G	0.441176	0.558824	40	3	0.0928919	OK	C	C	C	G	G	G	C	C	C	C	G	G	G	C	G	G	C	C	C	C	G	H	C	C	C	C	C	G	C	G	H	H	C	C	G	G	C	H	G
Chr01	27179729	9K	A	C	0.422535	0.577465	34	0	0.0237517	OK	C	C	C	A	A	A	C	C	C	C	C	C	A	C	A	A	C	C	C	C	A	C	C	C	A	C	H	A	C	A	C	A	C	C	H	A	C	H	H
Chr01	27270099	9K	T	A	0.487179	0.512821	34	57	0.748774	OK	A	H	.	T	T	T	A	A	A	.	A	A	T	A	T	T	A	H	.	A	T	.	A	.	H	.	.	T	H	.	A	.	A	.	T	H	A	H	T
Chr01	27270251	9K	C	T	0.5	0.5	32	59	1	OK	T	H	.	C	C	C	T	T	T	.	T	T	C	T	C	C	T	H	.	T	C	.	T	.	H	.	.	C	H	.	.	.	T	.	C	H	T	H	C
Chr01	27270286	9K	A	G	0.5	0.5	32	59	1	OK	G	H	.	A	A	A	G	G	G	.	G	G	A	G	A	A	G	H	.	G	A	.	G	.	H	.	.	A	H	.	.	.	G	.	A	H	G	H	A
Chr01	27329031	9K	G	T	0.497297	0.502703	33	29	0.941391	OK	T	.	T	G	G	G	T	T	T	T	T	T	G	T	G	G	T	T	T	T	H	.	T	T	H	T	H	G	T	H	T	G	H	T	G	.	T	H	G
Chr01	27354494	9K	T	C	0.420814	0.579186	26	0	0.0185549	OK	C	C	C	T	T	T	C	C	C	C	C	C	T	C	T	T	C	C	C	C	T	C	C	C	H	C	H	T	C	T	C	T	C	C	T	T	C	H	T
Chr01	27363270	9K	T	C	0.429245	0.570755	31	4	0.0393595	OK	C	C	C	T	T	T	C	C	C	C	H	C	H	H	T	T	C	C	C	C	T	C	C	C	H	C	H	T	C	T	C	T	C	C	T	T	C	H	T
Chr01	27741113	9K	T	A	0.429864	0.570136	21	5	0.0370434	OK	A	A	A	T	T	T	A	A	A	A	A	A	H	A	T	T	A	A	A	A	T	A	A	A	H	A	H	T	A	T	A	T	A	A	T	T	A	H	T
Chr01	27741233	9K	T	C	0.430493	0.569507	21	3	0.0379019	OK	C	C	C	T	T	T	C	H	C	C	C	C	H	C	T	T	C	C	C	C	T	C	C	C	H	C	H	T	C	T	C	T	C	C	T	T	C	H	T
Chr01	27741265	9K	G	A	0.438356	0.561644	23	5	0.0680779	OK	A	A	A	G	G	G	A	H	A	H	A	A	H	A	G	G	A	A	A	A	G	A	A	A	H	A	H	G	A	G	A	G	A	A	G	G	A	H	G
Chr01	27741274	9K	T	C	0.438356	0.561644	23	5	0.0680779	OK	C	C	C	T	T	T	C	H	C	H	C	C	H	C	T	T	C	C	C	C	T	C	C	C	H	C	H	T	C	T	C	T	C	C	T	T	C	H	T
Chr01	27813006	9K	T	C	0.426009	0.573991	24	0	0.027116	OK	C	C	C	T	T	T	C	C	C	C	C	C	T	C	T	T	C	C	C	C	T	C	C	C	H	C	H	T	C	H	H	T	C	C	T	H	C	H	T
Chr01	28512253	9K	C	T	0.43379	0.56621	28	0	0.0500381	OK	H	T	T	C	C	C	T	T	T	T	T	T	C	T	C	C	T	T	T	T	C	H	T	T	H	T	H	C	H	C	T	C	T	T	C	C	T	H	C
Chr01	28754042	9K	G	A	0.44385	0.55615	40	20	0.124619	OK	A	A	H	H	G	.	A	A	A	A	A	.	H	.	.	G	A	A	.	A	G	A	A	A	H	A	H	G	.	G	A	G	A	A	G	H	A	H	G
Chr01	28772463	9K	A	G	0.444444	0.555556	22	0	0.0955807	OK	G	G	G	A	A	A	G	G	G	G	G	G	A	G	A	A	G	G	H	G	A	G	G	G	H	G	H	A	G	A	G	A	G	G	A	A	G	H	A
Chr01	28856560	9K	C	T	0.427885	0.572115	39	0	0.037514	OK	T	T	T	H	C	C	T	T	T	T	T	T	C	T	H	C	T	T	T	T	C	T	T	T	C	T	H	C	T	C	T	C	T	H	C	C	T	H	C
Chr01	29174012	9K	T	C	0.435233	0.564767	39	15	0.0719334	OK	C	.	C	H	T	T	C	C	C	C	C	C	T	C	T	T	C	H	C	C	T	C	C	C	H	C	H	T	C	T	.	T	C	C	T	T	C	H	T
Chr01	29174019	9K	G	A	0.43299	0.56701	36	17	0.0619447	OK	A	.	A	G	G	G	A	A	A	A	A	A	G	A	G	G	A	H	A	A	G	A	A	A	H	A	.	G	A	G	.	G	A	A	G	G	A	H	G
Chr01	29174097	9K	A	G	0.429907	0.570093	31	2	0.0402905	OK	G	G	G	A	A	A	G	G	G	G	H	G	H	G	A	A	G	G	G	G	A	.	G	G	H	G	H	A	G	A	G	A	G	G	A	H	G	H	H
Chr01	29219272	9K	T	C	0.443925	0.556075	33	0	0.100879	OK	C	C	C	T	T	T	C	C	C	C	H	C	T	C	T	T	C	C	C	C	H	C	C	C	H	C	H	T	H	T	C	T	C	C	T	H	C	H	T
Chr01	29500172	9K	T	G	0.463303	0.536697	28	1	0.278517	OK	G	G	G	T	T	T	G	G	G	G	H	G	T	G	T	T	G	G	G	G	T	G	G	G	H	H	H	T	G	T	G	T	H	G	T	T	G	H	T
Chr01	29927649	9K	G	A	0.459627	0.540373	44	42	0.305579	OK	H	A	.	G	G	G	H	A	H	A	.	H	.	.	G	G	A	A	A	A	.	.	A	H	H	A	H	G	A	G	A	G	A	H	G	G	A	H	G
Chr01	29993858	9K	G	A	0.437186	0.562814	38	10	0.0763609	OK	A	A	A	G	G	G	A	A	A	A	H	A	H	.	G	G	A	A	A	A	G	.	A	A	H	H	H	G	H	G	H	G	A	.	G	H	A	H	G
Chr01	29994052	9K	A	G	0.452055	0.547945	27	1	0.155885	OK	G	G	H	A	A	A	G	G	G	G	G	G	A	.	A	A	G	G	G	G	A	G	G	G	H	H	H	A	G	A	G	A	G	H	A	A	G	H	A
Chr01	30151326	9K	T	C	0.475676	0.524324	37	25	0.508168	OK	C	C	C	T	T	H	H	C	C	H	C	H	T	C	T	T	C	C	C	C	T	H	C	C	H	C	H	T	C	T	H	T	.	C	H	T	C	H	T
Chr01	30199101	9K	A	T	0.462366	0.537634	47	14	0.304642	OK	T	T	T	A	A	A	T	T	H	T	T	T	A	T	A	A	T	T	T	.	H	T	T	T	H	T	H	A	T	.	T	.	T	H	A	A	T	H	A
Chr01	30210054	9K	A	G	0.442396	0.557604	29	1	0.0896758	OK	G	G	G	A	A	A	G	G	G	G	G	G	A	G	A	A	G	G	G	G	A	G	G	G	H	G	H	A	G	A	G	A	G	G	A	A	G	H	A
Chr01	30224922	9K	C	T	0.427083	0.572917	36	19	0.0433081	OK	T	T	T	C	C	C	T	T	T	T	T	T	C	T	C	C	T	T	T	T	H	T	T	T	H	T	H	C	T	C	T	C	T	H	C	C	T	.	C
Chr01	30489481	9K	G	T	0.430693	0.569307	37	8	0.04883	OK	T	T	T	G	G	.	T	H	T	T	T	T	G	T	G	G	T	T	T	T	G	T	T	T	H	H	H	G	T	G	H	G	T	T	G	G	T	H	G
Chr01	30489639	9K	G	T	0.461187	0.538813	27	1	0.250658	OK	T	T	T	G	G	G	T	T	T	T	T	T	G	T	G	G	T	T	T	T	G	T	T	T	H	H	H	G	T	G	T	G	T	H	G	G	T	H	G
Chr01	30540774	9K	C	T	0.452381	0.547619	32	5	0.167546	OK	T	T	T	C	C	C	T	T	T	T	H	T	C	T	C	C	T	T	T	T	C	H	T	T	H	T	H	C	T	C	T	C	T	.	C	C	T	H	C
Chr01	30546658	9K	T	C	0.421053	0.578947	34	23	0.0295232	OK	C	C	C	T	H	T	C	C	C	C	C	.	T	C	T	H	C	C	C	C	T	C	C	C	H	C	H	H	C	T	C	T	C	C	T	T	C	C	T
Chr01	30580610	9K	C	T	0.444976	0.555024	32	6	0.111622	OK	T	T	T	C	C	H	T	T	T	T	H	H	C	T	C	C	T	T	T	T	H	H	T	T	H	T	H	C	T	C	T	C	T	T	C	C	T	H	C
Chr01	30597426	9K	A	T	0.430168	0.569832	29	39	0.0616802	OK	T	T	T	A	A	A	T	T	T	T	T	T	A	.	.	H	T	T	T	T	.	T	T	T	H	T	H	A	T	.	T	A	T	T	.	A	T	H	A
Chr01	30968278	9K	C	T	0.445545	0.554455	43	2	0.121643	OK	T	T	T	C	C	C	T	T	T	H	T	T	C	T	H	C	T	T	T	T	C	T	T	T	H	H	H	H	H	C	T	C	T	T	C	C	T	H	C
Chr01	31287865	9K	T	G	0.41629	0.58371	25	1	0.0128143	OK	G	G	G	T	T	T	G	G	G	G	G	G	T	G	T	T	G	G	G	G	T	G	G	G	H	G	H	T	G	T	G	T	G	G	T	T	G	H	T
Chr01	31408354	9K	G	A	0.484663	0.515337	41	43	0.695331	FIXED	A	.	H	H	G	G	A	A	H	A	.	A	G	A	G	G	A	.	H	.	G	H	H	.	H	A	G	G	A	G	.	G	H	.	G	H	.	G	G
Chr01	31579897	9K	C	T	0.425439	0.574561	19	0	0.0243409	OK	T	T	T	C	C	C	T	T	T	T	T	T	C	T	C	C	T	T	T	T	C	T	T	T	H	T	H	C	T	C	T	H	T	T	C	C	T	H	C
Chr01	31608715	9K	A	G	0.423963	0.576037	28	2	0.0250789	OK	G	G	G	A	A	A	G	G	G	G	G	G	A	G	A	A	G	G	G	G	A	H	G	G	H	H	H	A	G	A	G	A	G	G	A	H	G	H	A
Chr01	31621702	9K	A	C	0.440171	0.559829	13	0	0.0671876	OK	C	C	C	A	A	A	C	C	C	C	C	C	A	C	A	A	C	C	C	C	A	C	C	C	H	C	H	A	C	A	C	A	C	C	A	A	C	H	A
Chr01	31727833	9K	T	C	0.446429	0.553571	22	1	0.108809	OK	C	C	C	T	T	T	H	C	C	C	C	H	T	C	T	T	C	C	C	C	T	C	C	C	H	C	H	T	H	T	C	T	C	C	T	T	C	H	T
Chr01	31819786	9K	C	T	0.451613	0.548387	29	1	0.153992	OK	T	T	T	H	C	C	T	H	T	T	T	T	C	T	C	C	T	T	T	T	C	T	H	T	H	T	H	C	T	C	T	C	H	T	C	C	T	H	C
Chr01	31819803	9K	C	T	0.451613	0.548387	29	1	0.153992	OK	T	T	T	H	C	C	T	H	T	T	T	T	C	T	C	C	T	T	T	T	C	T	H	T	H	T	H	C	T	C	T	C	H	T	C	C	T	H	C
Chr01	32089721	9K	T	C	0.434211	0.565789	19	0	0.0469447	OK	C	C	C	T	T	T	C	C	C	H	C	C	T	C	T	T	C	C	C	C	T	C	C	C	H	C	H	T	C	T	H	T	C	C	T	T	C	H	T
Chr01	32211749	9K	G	C	0.47619	0.52381	24	34	0.512691	OK	.	C	.	G	G	G	C	C	C	C	C	.	G	C	G	G	C	C	C	C	G	.	C	C	H	C	C	G	C	G	C	G	C	.	G	G	C	H	G
Chr01	32346237	9K	T	C	0.449074	0.550926	31	0	0.134417	OK	C	C	C	T	T	T	C	C	C	C	C	H	T	H	T	T	C	C	C	C	T	H	C	C	H	C	H	T	H	T	C	T	C	C	T	T	C	H	T
Chr01	32548027	9K	G	A	0.466019	0.533981	30	11	0.329349	OK	A	A	A	H	G	G	A	A	A	H	A	A	G	A	G	G	A	H	A	A	G	A	A	H	H	A	H	G	A	G	A	G	A	A	G	G	A	H	G
Chr01	32581108	9K	C	G	0.442982	0.557018	19	0	0.0850891	OK	G	G	G	C	C	C	G	G	G	G	G	G	C	G	C	C	G	G	G	G	C	G	G	G	H	G	H	C	G	C	G	C	G	G	C	C	G	H	C
Chr01	32595921	9K	T	C	0.456221	0.543779	30	0	0.197119	OK	C	C	H	T	T	T	C	C	C	C	H	C	T	C	T	T	C	C	H	C	T	C	C	C	H	C	H	T	C	T	C	T	C	C	T	T	C	H	T
Chr01	32600437	9K	T	C	0.449198	0.550802	29	31	0.164706	OK	C	C	C	T	T	T	C	C	C	C	C	C	T	H	T	T	.	C	C	C	T	H	C	H	H	.	H	T	C	T	C	T	C	H	T	T	C	H	T
Chr01	33146502	9K	C	T	0.425414	0.574586	31	35	0.0447609	OK	T	T	T	C	C	.	.	T	T	T	.	H	C	T	C	C	.	T	T	.	C	T	T	T	H	T	H	C	T	C	T	C	T	.	C	.	T	H	C
Chr01	33205891	9K	C	T	0.427861	0.572139	22	24	0.0408054	OK	T	T	T	C	C	C	T	T	T	T	T	T	C	T	C	C	T	T	T	T	C	T	T	.	H	T	H	C	T	C	T	C	T	T	C	H	T	H	C
Chr01	33231730	9K	G	A	0.443878	0.556122	29	22	0.116083	OK	G	G	G	A	A	A	G	G	.	G	G	G	A	G	A	A	G	G	G	G	A	.	G	G	H	G	H	A	G	A	G	A	G	.	A	H	G	H	A
Chr01	33231845	9K	A	G	0.416667	0.583333	29	2	0.0143059	OK	A	A	A	G	G	G	A	A	A	A	A	A	G	A	G	G	A	A	A	A	G	.	A	A	H	A	H	G	A	G	A	G	A	A	G	H	A	H	G
Chr01	33419681	9K	C	T	0.418182	0.581818	27	0	0.0152192	OK	C	C	C	T	T	H	C	C	C	C	C	C	T	C	T	T	C	C	C	C	T	C	C	C	H	C	H	T	C	T	C	T	C	C	H	T	C	H	T
Chr01	33441859	9K	T	A	0.429907	0.570093	29	4	0.0402905	OK	T	T	T	A	A	A	T	T	T	T	T	T	A	T	A	H	T	T	T	T	A	T	T	T	H	T	H	A	T	H	T	A	T	T	A	A	T	H	H
Chr01	33486687	9K	G	A	0.451087	0.548913	35	28	0.184516	OK	G	G	G	H	A	A	G	G	G	G	G	G	A	G	A	A	G	H	G	G	A	G	G	.	H	G	G	H	G	A	.	A	G	G	A	A	G	H	A
Chr01	33486715	9K	T	C	0.451087	0.548913	35	28	0.184516	OK	T	T	T	H	C	C	T	T	T	T	T	T	C	T	C	C	T	H	T	T	C	T	T	.	H	T	T	H	T	C	.	C	T	T	C	C	T	H	C
Chr01	33619849	9K	C	G	0.417989	0.582011	38	20	0.0241385	OK	C	C	C	H	G	G	C	C	C	C	C	C	G	C	G	G	C	C	C	C	G	C	C	C	H	C	H	G	C	G	H	G	C	C	G	G	C	H	G
Chr01	33960733	9K	T	C	0.426606	0.573394	29	0	0.030211	OK	T	T	T	H	H	C	T	T	T	T	T	T	C	T	H	C	T	T	T	T	H	T	T	T	H	T	H	C	T	C	T	C	T	T	C	H	T	H	H
Chr01	33960742	9K	C	A	0.43379	0.56621	28	0	0.0500381	OK	C	C	C	A	H	A	C	C	C	C	C	C	A	C	H	A	C	C	C	C	A	C	C	C	H	C	H	A	C	A	C	A	C	C	A	H	C	H	H
Chr01	34009120	9K	G	A	0.420561	0.579439	20	13	0.0201152	OK	G	G	G	A	A	A	G	G	G	G	H	G	H	G	A	H	G	G	G	G	A	G	G	G	H	G	H	A	G	A	G	A	G	G	A	A	G	H	A
Chr01	34009148	9K	G	T	0.423256	0.576744	19	13	0.0244121	OK	G	G	G	T	T	T	G	G	G	G	H	G	H	G	T	H	G	G	G	G	T	G	G	G	H	G	H	T	G	T	G	T	G	G	T	T	G	H	T
Chr01	34028199	9K	C	T	0.415094	0.584906	35	0	0.0134175	OK	C	C	C	T	T	T	C	C	C	C	C	C	T	C	T	H	C	C	C	C	H	C	C	C	H	C	H	T	C	H	C	H	C	C	T	T	C	H	T
Chr01	34072540	9K	C	A	0.485294	0.514706	36	7	0.674424	OK	C	C	C	A	A	A	C	C	C	C	C	C	A	C	A	A	C	C	C	H	A	C	C	C	H	C	H	A	C	A	.	A	C	C	A	A	C	H	A
Chr01	34072740	9K	T	C	0.482927	0.517073	35	7	0.624912	OK	T	T	T	C	C	H	T	T	T	H	T	T	C	T	C	C	T	T	T	H	C	T	T	T	H	T	H	C	T	C	.	C	T	T	C	C	T	H	C
Chr01	34082645	9K	A	C	0.425234	0.574766	33	0	0.0287079	OK	A	A	A	C	C	H	A	A	H	A	A	A	C	A	C	C	A	A	A	A	H	A	A	A	H	A	H	C	A	C	A	C	A	A	C	H	A	H	C
Chr01	34082657	9K	A	C	0.423256	0.576744	32	0	0.0244121	OK	A	A	A	C	C	H	A	A	H	A	A	A	C	A	C	C	A	A	A	A	H	A	A	A	H	A	H	C	A	C	A	C	A	A	C	H	A	H	C
Chr01	34221160	9K	G	A	0.419355	0.580645	30	0	0.0175036	OK	G	G	G	A	H	A	G	G	G	G	G	G	H	G	A	A	G	G	G	G	A	G	G	G	H	G	H	A	G	A	G	H	G	G	A	A	G	H	A
Chr01	34222563	9K	C	T	0.425234	0.574766	27	6	0.0287079	OK	C	C	C	T	T	T	C	C	C	C	H	C	T	C	T	T	C	C	C	C	T	C	C	C	H	H	H	T	C	T	C	T	C	C	T	T	C	H	T
Chr01	34357051	9K	C	T	0.431111	0.568889	22	0	0.0387656	OK	C	C	C	T	T	T	C	C	C	C	C	C	H	C	H	T	C	C	C	C	T	C	C	C	H	C	H	T	C	T	C	T	C	C	T	T	C	H	T
Chr01	34370621	9K	C	T	0.419048	0.580952	29	8	0.0189648	OK	C	C	C	T	H	T	C	C	C	C	C	C	T	C	T	H	C	C	C	C	T	C	C	C	H	C	H	T	C	T	C	T	C	C	T	T	C	H	T
Chr01	34437091	9K	T	C	0.421053	0.578947	34	4	0.0224505	OK	T	T	T	C	C	C	T	T	T	T	T	T	H	T	C	C	T	T	T	T	C	.	T	T	.	T	H	C	H	C	T	H	T	T	C	C	T	H	C
Chr01	34437140	9K	A	G	0.429245	0.570755	30	5	0.0393595	OK	A	A	A	G	G	G	A	A	A	A	A	A	H	A	G	G	A	A	A	A	G	.	A	A	.	A	A	G	H	G	A	H	A	A	G	G	A	H	G
Chr01	34541881	9K	G	A	0.410405	0.589595	39	35	0.0184289	OK	G	G	G	A	A	H	.	G	G	G	G	G	A	H	A	A	G	G	G	G	A	.	G	.	.	G	H	.	G	A	G	A	G	G	H	.	G	H	A
Chr01	34720950	9K	G	A	0.423423	0.576577	24	1	0.0224934	OK	G	G	G	A	A	A	G	G	G	G	G	G	A	H	A	H	G	G	G	G	A	G	G	G	H	G	H	A	G	A	G	A	G	G	A	A	G	H	H
Chr01	34886868	9K	C	G	0.413146	0.586854	27	7	0.0112384	OK	C	C	C	G	H	G	C	C	C	C	C	C	G	C	G	H	C	C	C	C	G	C	C	C	H	C	H	G	C	G	C	G	C	C	G	.	C	H	G
Chr01	34886921	9K	C	G	0.426606	0.573394	28	1	0.030211	OK	C	C	C	G	H	G	C	C	C	C	C	C	G	C	G	G	C	C	C	C	G	C	C	C	H	C	H	G	C	G	C	G	C	C	G	.	C	H	G
Chr01	34979907	9K	G	T	0.444444	0.555556	36	22	0.12663	OK	G	G	G	T	T	H	G	G	G	G	G	G	H	G	T	T	G	G	G	G	T	.	G	H	G	G	H	T	G	T	H	T	G	.	T	T	G	H	T
Chr01	35212899	9K	G	A	0.438356	0.561644	23	5	0.0680779	OK	G	G	G	A	A	A	G	G	G	G	G	G	A	G	A	A	G	G	G	G	A	G	G	G	H	G	H	A	G	A	G	A	G	G	A	A	G	H	A
Chr01	35220119	9K	C	A	0.43128	0.56872	33	3	0.0458858	OK	C	C	C	A	A	A	C	C	C	C	C	C	A	C	A	A	C	C	C	C	A	C	C	C	H	C	H	H	C	H	C	A	C	C	A	A	C	H	A
Chr01	35220277	9K	G	C	0.435185	0.564815	31	0	0.0567594	OK	G	G	G	C	C	C	G	G	G	G	H	G	C	G	H	C	G	G	G	G	C	G	G	G	H	G	H	C	G	C	G	C	G	G	C	C	G	H	C
Chr01	35220310	9K	A	G	0.432558	0.567442	32	0	0.0479531	OK	A	A	A	G	G	G	A	A	A	A	H	A	G	A	H	G	A	A	A	A	G	A	A	A	H	A	H	G	A	G	A	G	A	A	G	G	A	H	G
Chr01	35221172	9K	T	C	0.431111	0.568889	22	0	0.0387656	OK	T	T	T	C	C	C	T	T	T	T	T	T	C	T	C	C	T	T	T	T	C	T	T	T	H	T	H	C	T	C	T	C	T	T	C	C	T	H	C
Chr01	35237966	9K	A	G	0.420091	0.579909	28	0	0.0180261	OK	A	A	A	G	G	H	A	A	A	A	A	A	G	A	G	G	A	A	A	A	G	A	A	A	H	A	H	G	A	G	A	G	A	A	G	G	A	H	G
Chr01	35238060	9K	T	C	0.420091	0.579909	28	0	0.0180261	OK	T	T	T	C	C	H	T	T	T	T	T	T	C	T	C	C	T	T	T	T	C	T	T	T	H	T	H	C	T	C	T	C	T	T	C	C	T	H	C
Chr01	35300843	9K	A	G	0.448889	0.551111	22	0	0.125194	OK	A	A	A	G	G	G	A	A	A	A	A	A	G	A	G	G	A	A	A	A	G	A	A	A	H	H	H	G	A	G	A	G	A	A	G	G	A	H	G
Chr01	35339372	9K	G	A	0.43379	0.56621	26	2	0.0500381	OK	G	G	G	A	A	A	G	G	G	G	G	G	H	G	H	A	G	G	G	G	A	G	G	G	H	G	H	A	G	A	G	A	G	G	A	A	G	H	A
Chr01	35366867	9K	C	T	0.411483	0.588517	37	1	0.010487	OK	C	C	C	H	T	T	C	C	C	C	C	C	T	C	T	H	C	C	C	C	T	C	C	C	H	C	H	T	C	H	C	T	C	C	T	H	C	H	T
Chr01	35407579	9K	G	T	0.45283	0.54717	35	0	0.169564	OK	G	G	G	T	T	T	G	G	G	G	G	G	T	G	T	T	G	G	G	G	T	G	G	G	H	G	H	T	G	T	G	T	G	G	T	T	G	H	T
Chr01	35410432	9K	A	G	0.436019	0.563981	34	2	0.0630616	OK	A	A	A	G	G	G	A	A	A	A	A	A	G	A	H	G	A	A	A	A	G	A	A	A	H	A	H	H	A	H	A	G	A	A	G	H	A	H	G
Chr01	35440693	9K	G	A	0.43	0.57	0	47	0.0477149	OK	G	G	.	A	A	A	G	G	G	G	G	G	A	.	A	A	G	.	G	G	A	G	G	.	G	.	.	A	G	A	G	A	G	.	.	G	G	A	A
Chr01	35523855	9K	G	A	0.436364	0.563636	27	0	0.0590582	OK	G	G	G	A	A	A	G	G	G	G	G	G	H	G	A	A	G	G	G	G	A	G	H	G	H	G	H	A	G	A	G	A	G	G	A	A	G	H	A
Chr01	35550983	9K	G	A	0.442396	0.557604	28	2	0.0896758	OK	G	H	G	A	A	A	G	G	G	G	G	G	A	G	A	H	G	G	G	G	A	G	G	G	H	G	H	A	G	H	G	A	G	G	A	A	G	H	A
Chr01	35551101	9K	G	A	0.440367	0.559633	27	2	0.0782482	OK	G	H	G	A	A	A	G	G	G	G	G	G	A	G	A	H	G	G	G	G	A	G	G	G	H	G	H	A	G	H	G	A	G	G	A	A	G	H	H
Chr01	35591013	9K	A	G	0.429319	0.570681	38	18	0.0507425	OK	A	A	A	H	H	H	A	A	A	A	A	A	H	A	G	H	A	.	A	A	G	A	A	A	H	A	H	G	A	G	A	G	A	A	G	G	A	H	G
Chr01	35591014	9K	A	C	0.429319	0.570681	38	18	0.0507425	OK	A	A	A	H	H	H	A	A	A	A	A	A	H	A	C	H	A	.	A	A	C	A	A	A	H	A	H	C	A	C	A	C	A	A	C	C	A	H	C
Chr01	35603435	9K	G	C	0.431818	0.568182	27	0	0.0431144	OK	G	G	G	C	C	C	G	G	G	G	G	G	C	G	C	C	G	G	G	G	H	G	G	G	H	G	H	H	G	C	G	C	G	G	C	C	G	H	C
Chr01	35623315	9K	C	T	0.453704	0.546296	31	0	0.173568	OK	C	C	C	T	T	T	C	C	C	C	C	C	T	C	T	T	C	C	C	C	T	H	C	C	H	C	H	T	C	T	C	T	C	C	T	H	C	H	T
Chr01	35638983	9K	C	A	0.435407	0.564593	37	1	0.0618138	OK	C	C	C	H	A	A	C	C	C	C	C	C	H	C	A	A	C	C	C	C	H	C	C	C	H	C	H	A	C	A	C	A	C	C	A	A	C	H	A
Chr01	35675200	9K	C	A	0.438914	0.561086	26	0	0.0693372	OK	C	C	C	A	A	A	C	C	C	C	C	C	A	H	A	A	C	C	C	C	H	C	C	C	H	C	H	A	C	A	C	A	C	C	A	A	C	H	H
Chr01	35675208	9K	G	A	0.436937	0.563063	25	0	0.0602121	OK	G	G	G	A	A	A	G	G	G	G	G	G	A	H	A	A	G	G	G	G	H	G	G	G	H	G	H	A	G	A	G	A	G	G	A	A	G	H	H
Chr01	35675312	9K	A	G	0.438053	0.561947	21	0	0.0625281	OK	A	A	A	G	G	G	A	A	A	A	A	A	G	A	G	G	A	A	A	A	H	A	A	A	H	A	H	G	A	G	A	G	A	A	G	G	A	H	G
Chr01	35675346	9K	T	A	0.434389	0.565611	26	0	0.0510867	OK	T	T	T	A	A	A	T	T	T	T	T	T	A	T	A	A	T	T	T	T	H	T	T	T	H	T	H	A	T	A	T	A	T	T	A	A	T	H	A
Chr01	35675349	9K	A	G	0.445946	0.554054	25	0	0.107229	OK	A	A	A	G	G	G	A	A	A	A	A	A	G	A	G	G	A	A	A	A	H	A	A	A	H	A	H	G	A	G	A	G	A	A	G	G	A	H	G
Chr01	35675400	9K	T	C	0.430939	0.569061	37	29	0.0631356	OK	T	T	T	C	C	C	T	T	T	T	T	T	C	T	C	H	T	T	T	T	C	T	T	.	H	T	H	H	T	C	.	C	.	.	C	C	T	H	C
Chr01	35675405	9K	T	G	0.433333	0.566667	38	29	0.0736383	OK	T	T	T	G	G	G	T	T	T	T	T	T	G	T	G	H	T	T	T	T	G	T	T	.	H	T	H	H	T	G	.	G	.	.	G	G	T	H	G
Chr01	35675439	9K	A	T	0.430168	0.569832	38	30	0.0616802	OK	A	A	A	T	T	T	A	A	A	A	A	A	T	A	T	H	A	A	A	A	T	A	A	.	H	A	H	H	A	T	.	T	.	.	T	T	A	H	T
Chr01	35675558	9K	A	G	0.412429	0.587571	41	29	0.0198007	OK	A	A	A	G	G	G	A	A	A	A	A	A	G	A	G	H	A	A	A	A	G	A	A	.	H	A	H	H	A	G	.	G	.	.	G	G	A	H	G
Chr01	35819720	9K	C	T	0.445498	0.554502	28	8	0.113334	OK	C	C	C	T	T	T	C	C	C	C	C	C	H	C	T	T	C	C	C	C	T	C	C	C	H	C	H	T	C	H	C	T	C	C	T	T	C	H	T
Chr01	36218810	9K	A	G	0.418719	0.581281	30	14	0.0205503	OK	A	A	A	H	G	H	A	A	A	H	.	A	G	A	G	G	A	A	A	A	G	A	A	A	H	A	H	G	A	A	A	G	A	H	G	G	A	H	G
Chr01	36289792	9K	A	T	0.438679	0.561321	33	2	0.0741499	OK	A	A	H	T	T	T	A	A	A	A	A	A	T	A	T	T	A	A	A	A	T	A	A	A	H	A	H	T	A	A	A	T	A	A	T	T	A	H	H
Chr01	36514709	9K	G	T	0.424528	0.575472	29	6	0.0279656	OK	G	G	G	H	T	T	G	G	G	G	G	H	T	H	T	T	G	G	G	G	T	G	G	G	H	G	H	T	G	G	G	T	G	G	H	T	G	H	T
Chr01	36514799	9K	A	G	0.432836	0.567164	35	11	0.0568538	OK	A	A	A	H	G	G	A	A	A	A	A	H	G	H	G	G	A	A	A	A	G	A	A	A	H	A	H	G	A	A	A	G	A	A	H	G	A	H	G
Chr01	36557280	9K	G	A	0.431111	0.568889	21	1	0.0387656	OK	G	G	G	A	A	H	G	G	G	G	G	G	A	G	A	A	G	G	G	G	A	G	G	G	H	G	H	A	G	G	G	A	G	G	A	A	G	H	A
Chr01	36625551	9K	A	C	0.429864	0.570136	26	0	0.0370434	OK	A	A	A	C	C	C	A	A	A	A	A	A	C	A	C	C	A	A	A	A	C	A	A	A	H	A	H	C	A	A	A	C	A	A	C	H	A	H	C
Chr01	36625590	9K	A	G	0.432432	0.567568	25	0	0.0440654	OK	A	A	A	G	G	G	A	A	A	A	A	A	G	A	G	G	A	A	A	A	G	A	A	A	H	A	H	G	A	A	A	G	A	A	G	H	A	H	G
Chr01	36625635	9K	A	G	0.433036	0.566964	23	0	0.0450209	OK	A	A	A	G	G	G	A	A	A	A	A	A	G	A	G	G	A	A	A	A	G	A	A	A	H	A	H	G	A	A	A	G	A	A	G	G	A	H	G
Chr01	36625670	9K	T	G	0.439462	0.560538	24	0	0.0705981	OK	T	T	T	G	G	G	T	T	T	T	T	T	G	T	G	G	T	T	T	T	G	T	T	T	H	T	H	G	T	T	T	G	T	T	G	G	T	H	G
Chr01	36640917	9K	C	G	0.409091	0.590909	39	10	0.0105152	OK	C	C	C	H	G	H	C	C	C	C	.	C	G	C	G	G	C	C	C	C	G	C	C	C	H	C	H	G	C	C	C	G	C	C	H	H	C	H	H
Chr01	36698084	9K	T	C	0.419811	0.580189	34	1	0.0195367	OK	T	T	T	C	C	C	T	T	T	T	T	T	C	T	C	C	T	T	T	T	H	T	T	T	H	T	H	C	T	T	T	C	T	T	C	C	T	H	C
Chr01	36698115	9K	C	A	0.425234	0.574766	32	1	0.0287079	OK	C	C	C	A	A	A	C	C	C	C	C	C	A	C	A	A	C	C	C	C	H	C	C	C	H	C	H	A	C	C	C	A	C	C	A	A	C	H	A
Chr01	36732975	9K	G	C	0.424581	0.575419	43	25	0.0435835	OK	G	.	H	C	C	C	G	H	.	G	G	G	C	G	C	C	.	.	G	G	C	G	G	G	H	G	H	C	G	G	G	C	.	G	C	C	G	C	C
Chr01	36783614	9K	G	A	0.436937	0.563063	25	0	0.0602121	OK	G	G	G	A	A	A	G	G	G	G	G	G	A	G	A	A	G	G	G	G	A	G	G	G	H	G	H	A	G	G	G	A	G	G	A	A	G	H	H
Chr01	36815359	9K	G	A	0.441441	0.558559	25	0	0.0809839	OK	G	G	G	A	A	A	G	G	G	G	G	G	A	G	A	A	G	G	G	G	A	G	G	G	H	G	H	A	G	G	G	A	G	G	A	H	G	H	A
Chr01	36815462	9K	A	T	0.43379	0.56621	28	0	0.0500381	OK	A	A	A	T	T	T	A	A	A	A	A	A	T	A	H	T	A	A	A	A	T	A	A	A	H	A	H	T	A	A	A	T	A	A	T	H	A	H	T
Chr01	36832863	9K	C	A	0.434389	0.565611	26	0	0.0510867	OK	C	C	C	A	A	A	C	C	C	C	C	C	A	C	A	A	C	C	C	C	H	C	C	C	H	C	H	A	C	C	C	A	C	C	A	A	C	H	A
Chr01	36832865	9K	A	G	0.432432	0.567568	25	0	0.0440654	OK	A	A	A	G	G	G	A	A	A	A	A	A	G	A	G	G	A	A	A	A	H	A	A	A	H	A	H	G	A	A	A	G	A	A	G	G	A	H	G
Chr01	36832962	9K	G	A	0.431818	0.568182	27	0	0.0431144	OK	G	G	G	A	A	A	G	G	G	G	G	G	A	G	A	A	G	G	G	G	A	G	G	G	H	G	H	A	G	G	G	A	G	G	A	A	G	H	A
Chr01	36832965	9K	T	G	0.431818	0.568182	27	0	0.0431144	OK	T	T	T	G	G	G	T	T	T	T	T	T	G	T	G	G	T	T	T	T	G	T	T	T	H	T	H	G	T	T	T	G	T	T	G	G	T	H	G
Chr01	36833033	9K	T	G	0.432314	0.567686	18	0	0.0405073	OK	T	T	T	H	G	G	T	T	T	T	T	T	G	T	G	G	T	T	T	T	G	T	T	T	H	T	H	G	T	T	T	G	T	T	G	G	T	H	G
Chr01	36860677	9K	G	A	0.425641	0.574359	42	10	0.0378262	OK	G	G	G	A	A	H	G	G	G	G	G	G	A	H	A	A	G	G	G	G	A	G	G	G	H	G	H	A	G	G	G	A	G	G	A	A	G	H	A
Chr01	36886654	9K	A	G	0.457447	0.542553	26	33	0.243243	OK	A	A	A	G	G	G	A	A	A	A	A	A	G	A	G	G	A	H	A	A	G	A	A	A	H	A	H	G	A	A	A	G	A	A	H	G	A	H	G
Chr01	36886771	9K	C	T	0.457447	0.542553	25	34	0.243243	OK	C	C	C	T	T	T	C	C	C	C	C	C	T	C	T	T	C	C	C	C	T	C	C	C	H	C	H	T	C	C	C	T	C	C	H	T	C	H	T
Chr01	36924681	9K	C	A	0.434579	0.565421	26	7	0.055615	OK	C	C	C	A	A	A	C	C	C	C	C	C	A	C	A	A	C	C	C	H	H	C	C	C	H	C	H	A	C	C	C	A	C	C	A	A	C	H	A
Chr01	37548087	9K	G	A	0.475	0.525	31	16	0.4795	OK	A	A	A	H	G	G	A	A	A	A	A	A	G	A	G	G	A	A	A	A	G	.	A	H	H	A	H	G	A	H	A	H	A	H	G	G	A	A	G
Chr01	37562894	9K	C	A	0.443478	0.556522	17	0	0.0864573	OK	A	A	A	C	C	C	A	A	A	A	A	H	C	A	C	C	A	A	A	A	C	A	A	A	H	A	H	C	A	A	A	C	A	A	C	C	A	A	C
Chr01	37758997	9K	G	T	0.443478	0.556522	17	0	0.0864573	OK	T	T	T	G	G	G	T	T	T	T	T	T	G	T	G	G	T	T	T	T	G	T	T	T	H	T	H	G	T	T	T	G	T	T	G	G	T	T	G
Chr01	37807845	9K	T	C	0.432432	0.567568	23	2	0.0440654	OK	T	T	T	C	C	C	T	T	T	T	T	T	C	T	C	C	T	T	T	T	H	T	T	T	H	T	H	C	T	T	T	C	T	T	C	H	T	T	C
Chr01	37807848	9K	T	C	0.432432	0.567568	23	2	0.0440654	OK	T	T	T	C	C	C	T	T	T	T	T	T	C	T	C	C	T	T	T	T	H	T	T	T	H	T	H	C	T	T	T	C	T	T	C	H	T	T	C
Chr01	40222881	9K	C	T	0.435345	0.564655	15	0	0.0488846	OK	T	T	T	C	C	T	T	T	T	T	T	T	C	T	C	C	C	T	T	T	C	T	T	T	H	T	H	T	T	T	T	C	T	T	C	C	T	T	C
Chr01	40222938	9K	C	T	0.430435	0.569565	17	0	0.0348568	OK	C	C	C	T	T	C	C	C	C	C	C	C	T	C	T	T	T	C	C	C	T	C	C	C	H	C	H	C	C	C	C	T	C	C	T	T	C	C	T
Chr01	40251022	9K	C	T	0.425339	0.574661	24	2	0.026431	OK	C	C	C	T	T	C	C	C	C	C	C	C	T	C	T	T	T	C	H	C	T	C	C	C	H	C	H	C	C	C	C	T	C	.	T	T	C	C	T
Chr01	40251173	9K	A	T	0.431193	0.568807	27	2	0.0421682	OK	T	T	T	A	A	T	T	T	T	T	T	T	A	T	A	A	A	T	T	T	A	T	T	T	H	T	H	T	T	T	T	A	T	.	A	A	T	T	A
Chr01	40262023	9K	G	A	0.478788	0.521212	37	45	0.585788	OK	A	A	A	G	G	A	A	A	A	A	A	H	G	A	G	G	G	A	A	A	G	A	A	A	H	A	H	A	A	A	A	G	A	.	G	H	A	.	G
Chr01	40302441	9K	C	T	0.442857	0.557143	34	3	0.09769	OK	T	T	T	C	C	T	T	T	T	T	H	T	C	T	C	C	C	T	T	T	C	T	T	T	H	T	H	T	T	T	T	C	T	T	C	C	T	T	C
Chr01	40302600	9K	G	A	0.428571	0.571429	34	3	0.0384339	OK	G	G	G	A	A	G	G	G	G	G	H	G	A	G	A	A	A	G	G	G	A	G	G	G	H	G	H	G	G	G	G	A	G	G	A	A	G	G	A
Chr01	40302717	9K	G	T	0.441441	0.558559	20	5	0.0809839	OK	G	G	G	T	T	G	G	G	G	G	G	G	T	.	T	T	T	G	G	G	T	H	G	G	H	G	H	H	G	G	G	T	G	G	T	T	G	G	T
Chr01	40302723	9K	T	A	0.445946	0.554054	20	5	0.107229	OK	A	A	A	T	T	A	A	A	A	A	A	A	T	.	T	T	T	A	A	A	T	H	A	A	H	A	H	H	A	A	A	T	A	A	T	T	A	A	T
Chr01	41176370	9K	C	A	0.430435	0.569565	17	0	0.0348568	OK	A	A	A	C	C	A	A	A	A	A	A	A	C	A	C	C	C	A	A	A	C	A	A	A	H	A	H	A	A	A	A	C	A	A	C	C	A	A	C
Chr01	41176438	9K	G	C	0.422414	0.577586	15	0	0.0181025	OK	G	G	G	C	C	G	G	G	G	G	G	G	C	G	C	C	C	G	G	G	C	G	G	G	H	G	H	G	G	G	G	C	G	G	C	C	G	G	C
Chr01	41777268	9K	A	T	0.425641	0.574359	27	25	0.0378262	OK	A	A	A	T	T	A	A	A	A	A	A	A	H	.	.	T	T	A	A	A	T	H	A	A	H	.	H	A	A	A	A	T	A	A	T	T	A	A	T
Chr01	41809598	9K	T	C	0.463415	0.536585	37	46	0.348737	OK	T	T	H	C	C	T	T	T	T	T	T	T	C	T	C	C	C	H	T	T	C	T	T	.	H	T	H	.	T	T	.	C	T	T	C	C	H	T	C
Chr01	41817829	9K	C	T	0.425439	0.574561	19	0	0.0243409	OK	C	C	C	T	T	C	C	C	C	C	C	C	T	C	T	H	T	C	C	C	T	C	C	C	H	C	H	C	C	C	C	T	C	C	T	T	C	C	T
Chr01	41852627	9K	C	A	0.415301	0.584699	36	28	0.0219295	OK	C	C	C	A	A	C	C	C	C	C	C	C	A	C	A	A	A	C	C	C	A	H	C	C	H	C	H	C	C	C	C	A	C	C	H	A	C	C	H
Chr01	41852729	9K	A	G	0.409574	0.590426	43	16	0.0131491	OK	A	A	A	G	G	A	A	A	A	A	A	A	G	A	G	H	G	A	A	A	G	A	A	A	H	A	H	A	A	A	A	G	A	A	H	G	A	A	H
Chr01	41882611	9K	C	T	0.426667	0.573333	22	0	0.0278069	OK	C	C	C	T	T	C	C	C	C	C	C	C	T	C	T	T	T	C	C	C	T	C	C	C	H	C	H	C	C	C	C	T	C	C	T	T	C	C	T
Chr01	41894289	9K	A	G	0.424658	0.575342	28	0	0.0257519	OK	A	A	A	G	G	A	A	A	A	A	A	A	G	A	H	G	G	A	A	A	H	H	A	A	H	A	H	A	A	A	A	G	H	A	G	G	A	A	G
Chr01	41950665	9K	G	A	0.42381	0.57619	32	5	0.0272297	OK	G	G	G	A	A	G	G	G	G	G	H	G	A	G	A	A	A	G	G	G	A	G	G	G	H	G	H	G	G	G	G	A	G	G	H	A	G	G	A
Chr01	42142576	9K	G	A	0.429952	0.570048	39	1	0.0438377	OK	G	G	G	A	A	G	G	G	G	H	G	G	A	G	H	H	A	G	G	G	A	G	G	G	H	G	H	G	G	G	G	A	G	H	A	A	G	G	A
Chr01	42142671	9K	A	C	0.414634	0.585366	32	10	0.0145051	OK	A	A	A	C	C	A	A	A	A	H	A	A	C	A	H	H	C	A	A	A	C	A	A	A	H	A	H	A	A	A	A	C	.	.	C	C	A	A	C
Chr01	42207590	9K	C	T	0.418803	0.581197	12	1	0.0129866	OK	C	C	C	T	T	C	C	C	C	C	C	C	T	C	T	T	T	C	C	C	T	C	C	C	H	C	H	C	C	C	C	T	C	C	T	T	C	C	T
Chr01	42207808	9K	G	C	0.45	0.55	24	43	0.179712	OK	G	G	G	C	C	G	G	G	G	G	G	G	.	G	C	C	H	G	G	G	C	.	G	H	H	G	H	G	G	G	G	C	G	.	C	.	G	G	C
Chr01	42207936	9K	T	A	0.431373	0.568627	31	12	0.04995	OK	T	T	T	A	A	T	T	T	T	T	T	T	A	T	A	A	H	T	T	T	A	T	T	H	H	T	H	T	T	T	T	A	T	T	A	A	T	T	A
Chr01	42208166	9K	G	A	0.426606	0.573394	29	0	0.030211	OK	G	G	G	A	A	G	G	G	G	G	G	G	A	G	A	A	A	G	G	G	A	G	G	G	H	H	H	G	G	G	G	A	G	G	A	A	G	G	A
Chr01	42326081	9K	C	T	0.436019	0.563981	28	8	0.0630616	OK	C	C	C	T	T	.	C	C	.	C	C	C	T	C	T	T	T	C	C	C	T	C	C	C	H	C	H	C	C	C	C	T	C	C	T	T	C	C	T
Chr01	42367784	9K	G	A	0.41206	0.58794	40	8	0.0130983	OK	G	G	G	A	A	G	G	G	G	G	G	G	H	H	H	H	A	G	G	G	A	H	G	G	H	G	H	G	G	G	G	A	G	G	A	A	G	G	A
Chr01	42472078	9K	C	T	0.412844	0.587156	28	1	0.0100622	OK	T	T	T	C	H	T	T	T	T	T	T	T	C	T	C	C	C	T	T	T	H	T	T	T	H	T	H	T	T	T	T	C	T	T	C	C	T	T	C
Chr01	42525477	9K	C	T	0.415929	0.584071	21	0	0.0114805	OK	T	T	T	C	C	T	T	T	T	T	H	T	C	T	C	C	C	T	T	T	C	T	T	T	H	T	H	T	T	T	T	C	T	T	C	C	T	T	C
Chr01	42531108	9K	C	T	0.434211	0.565789	19	0	0.0469447	OK	T	T	T	C	C	T	T	T	T	T	T	T	C	T	C	C	C	T	T	T	C	T	T	H	H	T	H	T	T	T	T	C	T	H	C	C	T	T	C
Chr01	42557941	9K	T	C	0.431624	0.568376	13	0	0.036447	OK	T	T	T	C	C	T	T	T	T	T	T	T	C	T	C	C	C	T	T	T	C	T	T	T	H	T	H	T	T	T	T	C	T	T	C	C	T	T	C
Chr01	42606602	9K	G	A	0.44375	0.55625	35	52	0.154729	OK	G	.	.	A	A	G	.	G	H	G	.	G	.	.	.	A	A	G	H	G	A	.	G	G	H	.	H	G	G	G	.	A	G	G	A	A	G	.	A
Chr01	42645954	9K	A	T	0.411765	0.588235	27	16	0.0117187	OK	T	T	T	.	A	T	T	T	T	T	T	T	A	T	A	A	A	T	T	T	.	T	T	.	H	T	H	T	T	T	T	A	T	T	A	A	T	T	A
Chr01	42657051	9K	C	A	0.41629	0.58371	24	2	0.0128143	OK	C	C	C	A	A	C	C	C	C	C	C	C	A	C	A	H	A	C	C	C	A	C	C	C	H	C	H	C	C	C	C	A	C	C	A	A	C	C	A
Chr01	42657222	9K	A	G	0.41629	0.58371	24	2	0.0128143	OK	G	G	G	A	A	G	G	G	G	G	G	G	A	G	A	H	A	G	G	G	A	G	G	G	H	G	H	G	G	G	G	A	G	G	A	A	G	G	A
Chr01	42657227	9K	C	A	0.422018	0.577982	27	2	0.0212918	OK	A	A	A	C	C	A	A	A	A	A	A	A	C	A	C	H	C	A	A	A	C	A	A	A	H	A	H	A	A	A	A	C	A	A	C	C	A	A	C
Chr01	42685229	9K	G	A	0.439791	0.560209	34	22	0.0960682	OK	.	.	A	G	G	H	A	A	A	A	A	A	G	A	G	G	G	A	A	A	.	.	A	H	H	A	.	A	A	A	A	G	A	A	G	G	A	A	G
Chr01	42685261	9K	T	G	0.449735	0.550265	33	25	0.166957	OK	.	.	.	T	T	H	G	G	G	G	G	G	T	G	T	T	T	G	G	G	.	.	G	H	H	G	.	G	G	G	G	T	G	G	T	T	G	G	T
Chr01	42750955	9K	G	A	0.412621	0.587379	31	10	0.0121335	OK	G	G	G	A	A	G	G	G	G	G	G	G	A	G	A	A	A	G	G	G	A	G	G	G	H	G	H	G	G	G	G	A	G	G	A	A	G	G	A
Chr01	42820711	9K	C	T	0.418919	0.581081	25	0	0.0156851	OK	T	T	T	C	C	T	T	T	T	T	T	T	C	T	C	C	C	T	T	T	C	T	T	T	H	T	H	T	T	T	T	C	T	T	C	C	T	T	C
Chr01	42849033	9K	C	T	0.485437	0.514563	36	5	0.675918	OK	T	H	T	C	C	.	H	T	T	T	T	T	C	T	C	C	C	T	T	T	C	.	T	T	H	T	H	T	T	H	.	C	T	H	C	H	T	T	C
Chr01	43087066	9K	T	C	0.445026	0.554974	37	19	0.128635	OK	T	H	H	C	C	T	T	T	T	T	T	T	C	T	C	C	H	H	T	T	H	T	T	T	H	T	H	T	T	T	T	C	T	.	C	C	T	T	C
Chr01	43087161	9K	C	A	0.420792	0.579208	39	6	0.0243531	OK	C	C	H	A	A	C	C	C	C	C	C	C	A	C	A	A	H	H	C	C	H	C	C	C	H	C	H	C	C	C	C	A	C	H	A	A	C	C	A
Chr01	43087214	9K	A	C	0.434555	0.565445	34	22	0.0704609	OK	A	H	H	C	C	A	A	A	A	A	A	A	C	A	C	C	H	H	A	A	H	A	A	A	H	A	H	A	A	A	A	C	A	.	C	C	A	A	C
Chr01	43133021	9K	G	A	0.419355	0.580645	34	58	0.0446382	OK	G	G	H	A	A	G	.	G	G	G	G	.	A	.	A	A	.	G	.	G	A	.	H	.	H	.	H	G	G	G	G	A	.	G	A	A	G	.	.
Chr01	43133066	9K	A	G	0.416667	0.583333	47	8	0.0209213	OK	A	A	H	G	G	A	A	H	A	A	A	.	G	A	G	G	G	A	H	A	G	A	A	A	H	A	H	A	A	A	A	G	A	A	G	G	A	A	H
Chr01	43133131	9K	G	A	0.405229	0.594771	36	58	0.019052	OK	G	G	H	.	A	G	G	G	G	G	G	.	A	.	A	A	.	G	.	G	A	.	G	.	H	G	H	G	G	G	G	A	.	G	A	A	G	.	.
Chr01	43158133	9K	C	A	0.421053	0.578947	21	55	0.0389475	OK	C	C	H	A	A	.	C	C	C	C	C	C	A	C	A	A	.	C	C	C	A	.	C	C	H	C	H	C	C	C	C	A	C	.	A	.	C	C	.
Chr01	43248316	9K	G	A	0.411483	0.588517	36	2	0.010487	OK	G	G	H	H	A	G	G	G	H	G	G	G	H	G	A	A	A	G	G	G	H	G	G	G	H	G	A	G	G	G	H	H	G	G	A	A	G	G	A
Chr01	43248380	9K	T	C	0.411765	0.588235	30	30	0.0158132	OK	T	T	H	C	C	T	.	T	T	T	T	.	H	T	C	C	C	T	T	T	H	T	T	T	.	T	H	.	T	T	.	H	T	T	H	C	T	T	.
Chr01	43555586	9K	T	G	0.440191	0.559809	35	3	0.0837579	OK	T	T	T	G	G	T	T	T	T	T	T	T	G	T	G	G	G	T	T	T	G	H	T	T	H	T	H	T	T	T	T	G	T	T	G	H	T	T	G
Chr01	43555655	9K	A	G	0.442308	0.557692	32	7	0.0960923	OK	A	A	A	G	G	A	A	A	A	A	A	A	G	A	G	G	G	A	A	A	G	H	A	A	H	A	H	A	A	A	A	G	A	A	G	H	A	A	G
Chr01	43579230	9K	C	T	0.419811	0.580189	20	15	0.0195367	OK	C	C	H	T	T	C	C	C	C	C	C	C	T	C	T	T	T	C	C	C	T	C	C	C	H	C	H	C	C	C	C	T	C	C	T	T	C	C	T
Chr01	43589777	9K	C	A	0.4375	0.5625	26	13	0.0714235	OK	C	C	H	A	A	C	C	C	C	C	C	C	.	C	A	A	A	C	C	C	H	.	C	C	H	C	H	C	H	C	C	.	C	C	A	A	C	C	A
Chr01	43589796	9K	C	T	0.441748	0.558252	27	14	0.0944929	OK	C	C	H	T	T	C	C	C	C	C	C	C	.	C	T	T	T	C	C	C	H	.	C	C	H	C	H	C	H	C	C	.	C	C	T	T	C	C	T
Chr01	43589797	9K	G	C	0.441748	0.558252	27	14	0.0944929	OK	G	G	H	C	C	G	G	G	G	G	G	G	.	G	C	C	C	G	G	G	H	.	G	G	H	G	H	G	H	G	G	.	G	G	C	C	G	G	C
Chr01	43589921	9K	C	T	0.482927	0.517073	32	10	0.624912	OK	C	C	H	T	T	C	C	C	C	C	C	C	T	C	T	T	T	C	C	C	T	.	C	C	H	C	H	C	H	C	C	T	C	C	T	T	C	C	T
Chr01	43648944	9K	A	G	0.43956	0.56044	44	21	0.102943	OK	A	A	H	G	G	A	A	A	A	A	H	A	G	A	G	G	G	A	A	A	H	A	A	A	G	A	H	A	A	A	A	H	A	A	G	G	A	A	G
Chr01	43661508	9K	G	T	0.419214	0.580786	18	0	0.0144841	OK	G	G	H	T	T	G	G	G	G	G	G	G	T	G	T	T	T	G	G	G	T	G	G	G	H	G	H	G	G	G	G	T	G	G	T	T	G	G	T
Chr01	43760651	9K	T	C	0.421053	0.578947	32	6	0.0224505	OK	T	T	H	C	C	T	T	T	T	T	T	T	C	T	C	C	C	T	T	T	H	T	T	T	H	T	H	T	T	T	T	C	T	T	C	C	T	T	C
Chr01	43767804	9K	T	C	0.429204	0.570796	21	0	0.0332867	OK	T	T	H	C	C	T	T	T	T	T	T	T	H	T	C	C	C	T	T	T	C	T	T	T	H	T	H	T	T	T	T	C	T	T	H	C	T	T	C
Chr01	43774171	9K	A	G	0.414414	0.585586	25	0	0.0107602	OK	A	A	H	G	G	A	A	A	A	A	A	A	G	A	G	G	G	A	A	A	G	A	A	A	H	A	H	A	A	A	A	H	A	A	G	H	A	A	G
Chr01	43887693	9K	C	T	0.415929	0.584071	21	0	0.0114805	OK	C	C	H	T	T	C	C	C	C	C	C	C	H	C	T	T	T	C	C	C	T	C	C	C	H	C	H	C	C	C	C	T	C	C	T	T	C	C	T
Chr01	43887899	9K	A	G	0.419214	0.580786	18	0	0.0144841	OK	A	A	H	G	G	A	A	A	A	A	A	A	G	A	G	H	H	A	A	A	G	A	A	A	H	A	H	A	A	A	A	G	A	A	G	G	A	A	G
Chr01	43953038	9K	G	A	0.463636	0.536364	27	0	0.280713	OK	G	G	H	A	A	G	G	G	G	G	G	G	A	H	A	A	A	G	G	G	A	G	G	G	H	G	G	G	G	G	G	A	H	H	A	A	G	G	A
Chr01	43976057	9K	T	G	0.442786	0.557214	23	23	0.10474	OK	T	T	H	H	G	T	T	T	T	T	T	T	G	T	G	G	G	H	T	T	G	T	T	T	H	T	T	T	T	T	T	G	T	T	G	G	T	T	G
Chr01	44111381	9K	A	G	0.457447	0.542553	27	32	0.243243	OK	A	A	H	G	G	A	A	A	A	A	A	H	G	A	A	G	G	.	A	A	H	A	G	.	H	A	A	A	A	A	H	G	A	A	G	G	H	A	G
Chr01	44257695	9K	G	A	0.445596	0.554404	40	14	0.130632	OK	G	G	H	A	H	G	G	G	G	G	H	G	A	G	G	A	A	G	G	G	H	G	A	G	H	G	G	G	H	G	.	A	G	G	H	H	G	G	H
Chr01	44257788	9K	C	G	0.484277	0.515723	30	58	0.691717	OK	C	C	H	G	H	C	C	C	C	.	H	C	G	C	C	G	G	C	C	C	.	C	G	C	H	.	.	C	C	C	.	G	C	.	H	H	C	C	.
Chr01	44282258	9K	C	T	0.430769	0.569231	37	15	0.0531734	OK	C	C	H	T	T	C	H	H	C	C	C	C	H	C	C	T	T	C	C	C	T	.	T	C	H	C	C	C	C	.	C	T	H	C	T	T	C	C	T
Chr01	44282326	9K	T	A	0.430769	0.569231	37	15	0.0531734	OK	T	T	H	A	A	T	H	H	T	T	T	T	H	T	T	A	A	T	T	T	A	.	A	T	H	T	T	T	T	.	T	A	H	T	A	A	T	T	A
Chr01	44308351	9K	C	A	0.412371	0.587629	36	17	0.0146443	OK	C	C	H	A	A	C	C	C	C	.	C	C	H	C	C	A	A	C	C	C	A	C	H	C	H	C	C	C	C	C	C	A	C	.	A	H	C	C	A
Chr01	47912451	9K	G	A	0.436019	0.563981	30	6	0.0630616	OK	A	A	G	G	G	A	A	G	A	A	G	G	G	H	A	G	G	A	A	A	G	H	G	A	A	A	A	A	A	G	A	G	H	A	G	G	A	H	G
Chr01	48729922	9K	G	C	0.415525	0.584475	28	0	0.0124113	OK	C	C	H	G	H	C	C	G	C	C	H	G	G	G	C	G	G	C	C	C	G	C	G	H	C	C	C	C	C	G	C	G	G	C	G	G	C	H	G
Chr01	48729931	9K	T	C	0.415525	0.584475	28	0	0.0124113	OK	C	C	H	T	H	C	C	T	C	C	H	T	T	T	C	T	T	C	C	C	T	C	T	H	C	C	C	C	C	T	C	T	T	C	T	T	C	H	T
Chr01	48752161	9K	G	C	0.438095	0.561905	37	0	0.072786	OK	H	C	H	G	H	C	C	G	C	C	G	G	G	G	H	C	G	C	C	C	G	C	G	H	C	H	C	C	C	G	C	G	G	C	G	G	C	H	G
Chr01	48862039	9K	C	A	0.425926	0.574074	31	0	0.0294564	OK	A	A	H	C	C	A	A	C	H	H	C	C	C	C	A	A	C	A	A	A	C	A	C	H	H	C	A	A	A	H	A	C	C	A	C	C	A	H	C
Chr01	48862137	9K	A	T	0.429224	0.570776	28	0	0.03619	OK	T	T	H	A	A	T	H	A	H	H	A	A	A	A	T	T	A	T	T	T	A	T	A	H	T	A	T	T	T	H	T	A	A	T	A	A	T	H	A
Chr01	48909076	9K	C	T	0.432749	0.567251	35	41	0.0786023	OK	T	.	H	C	C	.	T	C	T	T	C	C	H	H	T	T	C	.	T	T	C	T	C	.	T	C	H	T	T	H	T	C	C	T	C	H	T	H	C
Chr01	48983513	9K	A	C	0.464646	0.535354	44	5	0.319767	OK	H	C	H	A	A	H	C	A	H	C	A	A	A	A	H	C	A	C	C	C	A	C	A	H	C	A	C	C	C	H	H	A	A	C	A	A	C	H	A
Chr01	48983548	9K	T	C	0.416667	0.583333	24	7	0.0143059	OK	C	C	H	T	T	C	C	T	H	C	T	T	T	T	H	C	T	C	C	C	T	C	T	H	C	T	C	C	C	H	C	T	T	C	T	T	C	H	T
Chr01	48983568	9K	A	G	0.418605	0.581395	25	7	0.0169874	OK	G	G	H	A	A	G	G	A	H	G	A	A	A	A	H	G	A	G	G	G	A	G	A	H	G	A	G	G	G	H	G	A	A	G	A	A	G	H	A
Chr01	48983594	9K	C	T	0.418605	0.581395	25	7	0.0169874	OK	T	T	H	C	C	T	T	C	H	T	C	C	C	C	H	T	C	T	T	T	C	T	C	H	T	C	T	T	T	H	T	C	C	T	C	C	T	H	C
Chr01	49074816	9K	T	C	0.43125	0.56875	35	52	0.0819903	OK	C	C	H	T	T	H	C	T	C	C	T	T	T	T	C	C	T	C	.	H	H	.	T	H	C	T	C	C	H	H	C	T	H	C	T	T	C	C	T
Chr01	49075058	9K	C	T	0.429487	0.570513	35	56	0.0781691	OK	T	T	H	C	C	T	T	C	T	T	C	C	C	C	T	T	C	T	T	H	H	.	C	H	T	C	T	T	H	H	T	C	H	.	C	C	T	T	C
Chr01	49483594	9K	C	T	0.469613	0.530387	19	47	0.413572	OK	C	C	H	T	T	T	C	T	C	H	T	T	T	H	T	C	T	C	C	C	T	C	T	.	C	T	C	.	C	T	.	H	T	C	T	T	T	C	T
Chr01	49493856	9K	C	T	0.489011	0.510989	30	35	0.766848	OK	C	C	H	T	T	T	C	T	C	C	H	T	T	T	T	C	T	H	C	C	T	.	T	H	C	T	C	C	.	H	H	T	T	C	T	T	T	C	H
Chr01	49493882	9K	A	G	0.497268	0.502732	29	35	0.941072	OK	A	A	H	G	G	G	A	G	A	A	G	G	G	G	G	A	G	H	A	A	G	.	G	H	A	G	A	A	.	H	H	G	G	A	G	G	G	A	H
Chr01	49962187	9K	C	T	0.470046	0.529954	30	0	0.377508	OK	C	C	C	T	T	T	C	T	T	C	T	T	T	T	T	C	T	H	C	T	T	C	T	H	C	T	C	C	C	H	C	H	T	C	T	T	T	C	T
Chr01	49989992	9K	A	T	0.471503	0.528497	37	17	0.428479	FIXED	H	H	A	H	T	T	A	T	T	A	T	T	T	T	T	A	.	T	A	T	T	.	T	H	A	T	A	A	A	T	A	H	T	A	T	T	T	A	T
Chr01	50069005	9K	A	G	0.495536	0.504464	23	0	0.893695	OK	H	G	G	A	A	A	G	A	A	G	A	A	A	A	A	G	A	A	H	A	A	G	A	H	G	A	G	G	G	A	G	H	A	G	A	A	A	G	A
Chr01	50226259	9K	T	C	0.481982	0.518018	25	0	0.59132	OK	H	C	C	T	T	T	H	T	T	H	T	T	T	T	T	H	T	T	H	T	T	C	T	T	C	T	C	C	C	T	C	H	T	C	T	T	C	C	T
Chr01	50226297	9K	G	A	0.488987	0.511013	20	0	0.739994	OK	H	A	A	G	G	G	H	G	G	H	G	G	G	G	G	A	G	G	H	G	G	A	G	G	A	G	A	A	A	G	A	H	G	A	G	G	A	A	G
Chr01	50226319	9K	A	T	0.486842	0.513158	19	0	0.691102	OK	H	T	T	A	A	A	H	A	A	H	A	A	A	A	A	T	A	A	H	A	A	T	A	A	T	A	T	T	T	A	T	H	A	T	A	A	T	T	A
Chr01	50249133	9K	T	G	0.475113	0.524887	26	0	0.459336	OK	T	T	T	H	G	G	T	H	G	T	G	G	G	G	G	T	H	G	T	G	G	T	G	H	T	G	T	T	T	G	T	H	H	T	G	G	T	T	G
Chr01	50249225	9K	A	G	0.5	0.5	25	0	1	OK	G	G	G	H	A	A	G	H	A	H	A	A	A	A	A	G	H	A	G	A	A	G	A	H	G	A	G	G	G	A	G	H	A	G	A	A	G	G	A
Chr01	50288956	9K	G	A	0.472727	0.527273	25	2	0.418492	OK	G	G	G	A	A	A	G	A	A	G	H	A	A	.	A	G	A	H	G	A	A	G	A	H	G	A	G	G	G	A	H	H	A	G	A	A	G	G	A
Chr01	50307247	9K	T	A	0.455446	0.544554	27	18	0.205343	OK	T	T	T	A	.	H	T	.	A	T	A	A	H	A	A	T	A	A	T	A	A	T	A	H	T	.	T	T	T	A	T	H	A	T	A	.	T	T	A
Chr01	50307277	9K	A	C	0.473171	0.526829	24	18	0.442325	OK	C	C	C	A	.	A	C	.	A	H	A	A	H	A	A	C	A	A	C	A	A	C	A	H	C	.	C	C	C	A	C	H	A	C	A	.	C	C	A
Chr01	50403915	9K	C	T	0.488889	0.511111	22	0	0.738883	OK	C	C	C	T	T	H	C	T	H	C	T	T	T	T	T	C	T	T	C	T	T	C	T	H	C	T	C	C	C	T	C	H	T	C	T	T	C	H	T
Chr01	50414247	9K	T	C	0.491228	0.508772	29	47	0.818546	OK	T	T	T	H	C	C	H	C	C	H	C	C	C	C	C	T	C	C	T	C	C	.	C	.	T	C	.	.	T	C	.	H	C	T	C	C	T	T	C
Chr01	50449734	9K	T	A	0.495652	0.504348	17	0	0.895082	OK	A	A	A	T	T	T	A	T	T	H	T	H	T	T	T	A	T	T	A	T	T	A	T	T	A	T	A	A	A	T	A	H	T	A	T	T	A	A	T
Chr01	50534454	9K	C	A	0.495413	0.504587	23	6	0.89225	OK	A	A	A	C	H	C	A	C	C	H	C	C	C	C	A	A	H	C	A	C	C	A	C	H	A	C	C	A	A	C	A	H	C	.	C	C	A	A	C
Chr01	50662723	9K	C	T	0.413613	0.586387	44	12	0.0169497	OK	T	T	T	C	C	C	H	C	C	H	C	C	C	C	T	T	C	C	H	C	C	H	C	C	T	C	C	H	T	C	C	H	C	T	C	C	T	T	C
Chr01	50662757	9K	C	A	0.418848	0.581152	44	12	0.0248916	OK	A	A	A	C	C	C	H	C	C	H	C	C	C	C	A	A	C	C	H	C	C	H	C	C	A	C	C	H	A	C	C	H	C	A	C	C	A	A	C
Chr01	50662813	9K	C	A	0.414365	0.585635	37	29	0.0212108	OK	A	A	A	C	C	C	H	C	C	H	C	C	C	C	A	A	C	C	H	C	C	H	C	C	A	C	C	H	A	H	C	H	C	A	C	C	A	A	C
Chr01	50717718	9K	G	T	0.5	0.5	23	0	1	OK	G	G	G	T	T	T	G	T	T	G	H	T	T	T	G	G	H	T	G	T	T	G	T	H	G	T	T	G	H	T	T	T	T	G	T	T	G	G	T
Chr01	51048113	9K	C	G	0.441315	0.558685	34	0	0.0867177	OK	G	G	G	C	C	C	H	C	C	H	H	G	C	C	G	G	C	C	H	C	C	G	C	C	G	C	C	G	G	C	C	H	C	G	C	G	C	G	C
Chr01	51080932	9K	A	C	0.494253	0.505747	28	45	0.879487	OK	C	C	A	H	A	A	C	A	A	H	A	C	A	A	C	C	A	.	C	A	A	C	A	.	C	A	A	C	C	A	.	H	A	C	A	C	A	C	A
Chr01	51081074	9K	A	C	0.488636	0.511364	27	44	0.763025	OK	C	C	A	H	A	A	C	A	A	H	A	C	A	A	C	C	A	.	C	A	A	C	A	.	C	A	A	C	C	A	.	H	A	C	A	C	A	C	A
Chr01	51114537	9K	T	C	0.45283	0.54717	33	2	0.169564	OK	H	C	T	T	T	T	C	T	T	H	T	C	T	H	C	C	T	T	C	T	T	C	T	T	C	H	T	C	C	T	T	H	T	C	T	C	T	C	T
Chr01	51114633	9K	G	T	0.450704	0.549296	32	2	0.15018	OK	H	T	G	G	G	G	T	G	G	H	G	T	G	H	T	T	G	G	T	G	G	T	G	G	T	H	G	T	T	G	G	H	G	T	G	T	G	T	G
Chr01	51504234	9K	A	G	0.486486	0.513514	25	0	0.687174	OK	A	G	A	A	A	A	G	A	A	G	G	G	A	A	G	G	A	A	G	A	A	G	A	A	G	A	A	G	H	A	A	H	A	G	G	G	A	G	A
Chr01	51553552	9K	G	T	0.484848	0.515152	40	9	0.669815	OK	G	T	G	G	G	G	T	G	G	T	T	T	G	G	T	T	G	G	T	G	G	T	G	H	T	H	G	T	T	G	G	H	G	T	T	T	G	T	G
Chr01	51553553	9K	A	T	0.482234	0.517766	41	9	0.61797	OK	A	T	A	A	A	A	T	A	A	T	T	T	A	A	T	T	A	A	T	A	A	T	A	H	T	H	A	T	T	A	A	H	A	T	T	T	A	T	A
Chr01	51729223	9K	T	A	0.488789	0.511211	24	0	0.737757	OK	T	A	T	T	T	T	A	T	T	A	A	A	T	T	A	A	T	T	H	T	T	A	T	T	A	T	T	A	A	T	T	H	T	A	A	A	T	A	T
Chr01	52258523	9K	A	G	0.480263	0.519737	43	52	0.626496	FIXED	H	G	G	G	G	G	H	.	G	A	A	H	H	G	A	A	G	G	A	G	G	.	G	H	A	H	G	A	A	H	G	H	G	A	A	A	G	A	G
Chr01	52273739	9K	C	G	0.460317	0.539683	35	23	0.275234	OK	G	G	G	H	G	G	.	C	G	C	C	C	G	.	C	H	G	G	C	G	H	C	G	G	C	C	H	C	C	G	G	H	.	C	C	C	H	C	G
Chr01	52273805	9K	T	A	0.439791	0.560209	30	26	0.0960682	OK	A	A	A	H	A	H	T	T	A	.	T	T	A	.	T	T	A	A	T	.	H	T	A	A	T	T	H	T	T	A	.	H	.	T	T	T	H	T	A
Chr01	52273956	9K	T	C	0.48	0.52	34	13	0.571608	OK	C	C	C	C	C	C	T	T	C	T	T	T	C	C	T	T	C	C	H	C	H	T	C	C	T	T	H	T	T	C	C	H	C	T	T	T	H	T	C
Chr01	52602686	9K	C	G	0.488584	0.511416	24	4	0.735462	OK	G	G	G	G	G	H	C	C	G	C	C	C	G	G	C	C	.	C	C	G	G	C	G	G	C	H	G	G	C	G	G	H	G	C	C	C	G	C	G
Chr01	52608387	9K	C	T	0.5	0.5	18	1	1	OK	T	T	T	T	T	C	C	C	T	C	C	C	T	T	C	C	T	C	C	T	T	H	T	T	C	C	T	T	C	T	T	H	T	C	C	C	T	C	T
Chr01	52639433	9K	A	G	0.495238	0.504762	34	3	0.89023	OK	G	G	G	G	G	A	A	H	H	A	A	A	G	G	A	A	G	A	A	H	G	H	G	G	A	A	G	H	A	G	G	H	G	A	A	A	G	H	G
Chr01	52842275	9K	C	A	0.484716	0.515284	18	0	0.64367	OK	A	A	A	A	A	C	C	C	A	C	C	C	A	A	C	C	A	C	C	A	A	C	A	A	C	C	A	A	C	A	A	H	H	C	C	C	A	C	A
Chr01	53720733	9K	A	G	0.484444	0.515556	21	1	0.640738	OK	G	G	G	G	A	A	A	A	G	A	A	A	A	G	A	A	G	A	A	G	G	A	A	G	A	A	G	G	A	G	G	G	G	A	A	A	G	A	A
Chr01	53738746	9K	G	A	0.486842	0.513158	19	0	0.691102	OK	H	A	A	A	G	G	G	G	H	G	G	G	G	A	G	G	A	G	H	A	A	G	G	A	G	G	A	A	G	A	A	A	A	G	G	G	A	G	G
Chr01	54139494	9K	C	T	0.470852	0.529148	24	0	0.384003	OK	H	C	C	C	T	T	T	T	C	H	T	T	T	H	T	T	T	T	T	C	C	T	T	C	T	T	C	C	T	C	H	C	C	T	T	T	C	T	T
Chr01	54139591	9K	C	T	0.470852	0.529148	23	1	0.384003	OK	H	C	C	C	T	T	T	T	C	H	T	T	T	H	T	T	T	T	T	C	C	T	T	C	T	T	C	C	T	C	H	C	C	T	T	T	C	T	T
Chr01	54163451	9K	G	T	0.489177	0.510823	13	3	0.742174	OK	G	G	G	G	T	T	T	T	G	H	T	T	T	G	T	T	T	T	T	G	G	T	T	G	T	T	G	G	T	G	G	G	G	T	T	T	G	T	T
Chr01	54483369	9K	C	T	0.45045	0.54955	24	1	0.139798	OK	T	T	T	H	C	C	C	C	T	H	C	C	C	H	C	C	C	C	C	T	H	C	C	T	C	C	H	H	C	T	T	T	C	C	C	C	T	C	C
Chr01	54488684	9K	T	C	0.462687	0.537313	31	15	0.290047	OK	H	C	C	C	T	T	T	T	C	H	T	T	T	C	T	T	T	T	T	C	C	.	T	C	T	.	C	C	T	C	C	C	T	H	T	.	C	T	T
Chr01	54520823	9K	T	C	0.464455	0.535545	34	2	0.301771	OK	C	C	H	C	T	T	T	T	C	H	T	T	T	H	T	T	H	T	T	C	C	T	C	H	T	.	C	C	T	C	C	C	T	T	T	H	C	H	T
Chr01	54520891	9K	T	C	0.449275	0.550725	38	2	0.1444	OK	C	C	H	C	T	T	T	T	C	H	T	T	T	H	T	T	H	T	T	H	C	T	C	H	T	.	C	C	T	C	C	C	T	T	T	H	C	H	T
Chr01	54520958	9K	A	G	0.458333	0.541667	23	32	0.248213	OK	G	G	G	G	.	A	A	A	G	H	A	A	A	H	A	A	.	A	A	G	.	.	.	G	H	A	G	G	A	.	H	G	.	.	A	A	G	A	A
Chr01	54521045	9K	C	A	0.464115	0.535885	31	7	0.29947	OK	A	A	A	A	C	C	C	C	A	H	H	C	C	H	C	C	C	C	C	A	A	C	A	A	H	C	A	A	C	A	H	A	C	.	C	C	A	C	C
Chr01	54558891	9K	G	A	0.444444	0.555556	31	18	0.117942	OK	A	.	A	H	G	G	G	G	A	H	G	.	G	A	G	G	G	G	G	A	.	G	A	.	G	G	A	A	G	A	A	A	G	G	G	.	A	G	G
Chr01	54621259	9K	T	C	0.464789	0.535211	31	3	0.304052	OK	H	C	C	C	T	T	T	T	C	H	T	T	T	C	T	T	T	T	T	C	C	T	C	C	T	T	C	C	T	C	C	C	T	T	H	T	C	T	T
Chr01	54621260	9K	T	A	0.465116	0.534884	29	3	0.306312	OK	H	A	A	A	T	T	T	T	A	H	T	T	T	A	T	T	T	T	T	A	A	T	A	A	T	T	A	A	T	A	A	A	T	T	H	T	A	T	T
Chr01	54640508	9K	A	T	0.460829	0.539171	29	1	0.248486	OK	T	T	T	T	A	A	A	A	T	H	A	A	A	T	A	A	A	A	A	T	T	A	H	T	A	A	T	T	A	T	T	T	A	A	A	A	T	A	A
Chr01	54640552	9K	G	A	0.46789	0.53211	28	1	0.343028	OK	A	A	A	A	G	G	G	G	A	H	G	G	G	A	G	G	G	G	G	A	A	G	A	A	G	G	A	A	G	A	A	A	G	G	G	G	A	G	G
Chr01	54658057	9K	C	T	0.436893	0.563107	19	22	0.0700626	OK	T	T	T	H	C	C	C	C	T	H	C	C	C	T	C	C	C	C	C	T	T	C	T	T	C	C	T	T	C	T	T	T	C	C	C	C	T	C	C
Chr01	54677979	9K	T	G	0.440529	0.559471	20	0	0.0731245	OK	G	H	G	G	T	T	T	T	G	H	T	T	T	G	T	T	T	T	T	G	G	T	H	G	T	T	G	G	T	H	G	G	T	T	T	T	G	T	T
Chr01	54694122	9K	A	C	0.461538	0.538462	25	1	0.252813	OK	C	C	C	H	A	A	A	A	C	H	A	H	A	C	A	A	A	A	H	C	C	A	C	C	A	A	C	H	A	C	C	C	A	A	A	A	C	A	A
Chr01	54694218	9K	G	T	0.456621	0.543379	28	0	0.199177	OK	T	T	H	H	G	G	G	G	T	H	G	G	G	T	G	G	G	G	G	T	H	G	T	T	G	G	T	H	G	T	H	H	G	G	G	G	T	G	G
Chr01	54699803	9K	A	G	0.469484	0.530516	17	17	0.373066	OK	G	G	G	G	A	A	A	A	G	H	A	A	A	G	A	A	A	A	A	G	G	A	G	G	A	A	G	G	A	G	G	G	A	A	A	A	G	A	A
Chr01	54839001	9K	G	T	0.426471	0.573529	38	5	0.0356919	OK	T	T	T	H	G	G	G	H	T	H	G	G	G	T	G	G	G	G	G	H	H	G	T	T	G	G	T	H	G	T	T	T	G	G	G	G	T	G	G
Chr01	54922417	9K	A	C	0.458874	0.541126	16	0	0.21126	OK	C	C	C	C	A	A	A	A	C	H	A	H	A	C	A	A	A	A	A	C	C	A	C	C	A	A	C	C	A	C	C	C	A	A	A	A	C	A	A
Chr01	54936011	9K	A	G	0.443946	0.556054	23	1	0.0941063	OK	G	G	G	G	A	A	A	A	G	H	A	A	A	G	A	A	A	A	A	G	H	A	G	G	A	A	G	G	A	G	G	G	A	A	A	A	G	H	A
Chr01	54948643	9K	G	A	0.445415	0.554585	17	1	0.0985251	OK	A	A	A	A	G	G	G	G	A	H	G	G	G	A	G	G	G	G	G	A	H	G	A	A	G	G	A	H	G	A	A	A	G	G	G	G	A	G	G
Chr01	54984406	9K	G	A	0.445946	0.554054	21	4	0.107229	OK	A	A	A	A	G	G	G	G	A	H	G	G	H	A	G	G	G	G	G	A	.	G	A	A	G	G	A	A	G	A	A	.	G	G	G	G	A	G	G
Chr01	54984525	9K	C	T	0.439815	0.560185	26	5	0.0768812	OK	T	H	T	T	C	C	C	C	T	H	C	C	H	T	C	C	C	C	C	T	.	C	H	T	C	C	T	T	C	T	T	.	C	C	C	C	T	C	C
Chr01	55004097	9K	G	A	0.454955	0.545045	25	0	0.179495	OK	H	A	A	A	G	G	G	H	H	H	G	G	G	H	G	G	G	H	G	A	A	G	A	A	G	G	A	A	G	A	H	A	G	G	G	G	A	G	G
Chr01	55216389	9K	T	C	0.464455	0.535545	34	2	0.301771	OK	C	C	C	C	T	T	T	T	C	H	T	T	T	C	T	T	T	T	T	C	C	C	C	C	T	C	C	C	T	T	C	C	T	H	T	T	C	T	T
Chr01	55221035	9K	G	T	0.476395	0.523605	14	0	0.471135	OK	T	H	T	T	G	G	G	G	T	H	G	G	G	T	G	G	H	G	G	T	T	T	T	T	G	T	T	T	G	G	T	T	G	G	G	G	T	G	G
Chr01	55221649	9K	A	C	0.456731	0.543269	10	29	0.212003	OK	C	.	C	H	A	.	A	A	C	H	A	A	.	C	A	A	A	A	A	C	C	C	C	C	A	.	C	.	A	A	C	C	A	A	A	A	.	A	A
Chr01	55221804	9K	G	A	0.447368	0.552632	19	0	0.111961	OK	A	A	A	A	G	G	G	G	A	H	G	G	G	A	G	G	G	G	G	A	H	A	A	A	G	A	A	H	G	G	A	A	G	G	G	G	A	G	G
Chr01	55224078	9K	C	G	0.435644	0.564356	30	15	0.0673467	OK	G	G	G	G	C	C	C	C	G	C	C	C	C	G	C	C	C	C	C	H	G	H	G	G	C	G	G	G	C	C	G	H	C	C	C	C	G	C	C
Chr01	55262295	9K	A	T	0.459821	0.540179	23	0	0.229102	OK	T	T	T	H	A	A	A	A	T	H	A	A	A	T	A	A	T	A	A	T	T	H	T	T	A	T	T	T	A	A	H	T	A	A	A	A	T	A	A
Chr01	55385766	9K	C	T	0.475113	0.524887	26	0	0.459336	OK	T	T	T	T	C	H	C	C	T	H	C	C	C	T	C	C	T	C	C	T	T	T	H	T	C	T	T	T	C	C	T	T	H	C	C	C	H	C	C
Chr01	55385974	9K	C	G	0.482301	0.517699	21	0	0.594621	OK	G	G	G	G	C	H	C	C	G	H	C	C	C	G	C	C	G	C	C	G	G	G	G	G	C	G	G	G	H	C	G	G	C	C	C	C	G	C	C
Chr01	55386040	9K	T	C	0.486486	0.513514	25	0	0.687174	OK	C	C	C	C	T	T	T	T	C	H	T	T	T	C	T	T	C	T	T	C	C	C	C	C	T	C	C	C	H	T	C	C	T	T	T	T	C	T	T
Chr01	55410820	9K	A	T	0.468182	0.531818	23	4	0.345231	OK	T	T	T	T	A	A	A	A	T	H	A	A	A	T	A	A	T	A	A	T	T	T	T	T	A	T	T	T	A	A	T	T	A	A	A	A	T	A	A
Chr01	55476093	9K	T	A	0.422078	0.577922	33	60	0.0531162	OK	H	A	.	A	T	.	T	T	A	A	.	T	T	A	T	T	A	.	.	A	H	A	H	.	T	.	A	A	T	T	H	A	T	T	T	T	A	T	T
Chr01	55493083	9K	G	C	0.453271	0.546729	31	2	0.171571	OK	C	C	C	C	G	G	G	G	C	H	G	G	G	C	G	G	C	G	G	C	C	C	C	C	G	C	C	G	G	G	H	C	G	G	G	H	C	G	G
Chr01	55493167	9K	C	A	0.455814	0.544186	32	0	0.195048	OK	A	A	A	A	C	C	C	C	H	H	C	C	C	A	C	C	A	C	C	A	A	A	A	A	C	A	A	C	C	C	H	A	C	C	C	H	A	C	C
Chr01	56264066	9K	C	T	0.440367	0.559633	17	12	0.0782482	OK	T	T	T	T	C	C	C	C	T	H	C	C	C	C	C	C	T	C	C	T	T	T	T	T	C	T	T	H	C	C	T	T	C	C	C	C	T	C	C
Chr01	56356478	9K	C	T	0.442478	0.557522	21	0	0.0837207	OK	H	T	H	T	C	C	C	C	T	H	C	H	C	C	C	C	T	C	C	T	T	T	T	T	C	H	T	H	C	C	H	T	C	C	C	C	T	C	C
Chr01	56484506	9K	T	G	0.441748	0.558252	27	14	0.0944929	OK	G	G	G	H	T	T	T	T	G	H	T	H	G	T	T	T	G	T	T	G	G	G	G	G	T	H	G	H	T	T	H	G	T	T	T	T	H	T	T
Chr01	56484606	9K	C	T	0.447005	0.552995	29	1	0.118443	OK	T	T	T	H	C	C	C	C	T	H	C	H	T	C	C	C	T	C	C	T	T	T	T	T	C	H	T	H	C	C	H	T	C	C	C	C	H	C	C
Chr01	56484632	9K	A	G	0.44335	0.55665	27	17	0.106466	OK	G	G	G	H	A	A	A	A	G	H	A	H	G	A	A	A	G	A	A	G	G	G	G	G	A	H	G	H	A	A	H	G	A	A	.	A	H	A	A
Chr01	56486807	9K	A	T	0.459821	0.540179	23	0	0.229102	OK	T	T	T	T	A	A	A	A	T	A	A	H	T	A	A	H	T	A	A	T	T	T	T	T	A	T	T	H	A	A	T	H	A	A	A	A	T	A	A
Chr01	56486932	9K	A	G	0.455814	0.544186	30	2	0.195048	OK	G	G	G	G	A	A	A	A	G	H	A	H	H	A	A	A	G	A	A	H	G	.	G	G	A	G	G	H	A	A	G	G	A	H	A	A	G	A	A
Chr01	56486972	9K	T	C	0.451163	0.548837	30	2	0.15209	OK	C	C	C	C	T	T	T	T	C	H	T	H	H	T	T	T	C	T	T	H	C	.	C	C	T	C	C	H	T	T	C	C	T	H	T	T	C	T	T
Chr01	56487014	9K	C	A	0.448113	0.551887	31	4	0.130797	OK	A	A	A	A	C	C	C	C	A	H	C	H	H	C	C	C	A	C	C	A	A	.	A	A	C	A	A	H	C	C	A	A	C	H	C	C	A	C	H
Chr02	1049624	9K	G	A	0.478723	0.521277	37	22	0.559584	OK	G	A	A	G	H	G	A	H	A	A	A	A	A	A	G	A	A	H	G	H	G	A	G	G	G	A	A	G	G	A	H	G	G	G	A	G	A	G	G
Chr02	1099869	9K	C	T	0.438776	0.561224	43	8	0.0864763	OK	C	T	.	C	H	C	H	H	T	T	T	T	H	T	C	T	T	H	C	H	C	T	C	H	C	T	T	C	C	T	H	C	C	.	T	C	T	C	C
Chr02	2269961	9K	C	T	0.436937	0.563063	24	1	0.0602121	OK	T	C	C	T	H	C	C	C	C	C	C	C	C	C	T	C	C	C	H	H	H	C	T	T	T	C	C	T	T	C	C	T	.	T	C	T	C	H	T
Chr02	2305083	9K	C	T	0.406417	0.593583	41	19	0.0104837	OK	T	C	C	H	H	C	C	C	C	C	C	C	C	C	T	C	C	H	H	H	H	C	T	T	H	C	C	T	T	C	C	T	T	T	C	T	C	H	H
Chr02	2331795	9K	A	G	0.450893	0.549107	23	0	0.141579	OK	G	A	A	G	H	A	A	A	H	A	A	A	A	A	G	A	A	A	G	H	G	A	G	G	G	A	A	G	G	A	A	G	H	G	A	G	A	H	G
Chr02	2331923	9K	A	T	0.453333	0.546667	22	0	0.161513	OK	T	A	A	T	H	A	A	A	A	A	A	A	A	A	T	A	A	A	T	H	T	A	T	T	T	A	A	T	T	A	A	T	H	T	A	T	A	H	T
Chr02	2332587	9K	A	C	0.451327	0.548673	20	1	0.143353	OK	C	A	A	H	H	A	A	A	A	A	A	A	A	A	C	A	A	A	C	H	C	A	C	C	C	A	A	C	C	A	A	C	C	C	A	C	A	H	C
Chr02	2489080	9K	G	A	0.4329	0.5671	16	0	0.0413852	OK	A	G	G	A	H	G	G	G	G	G	G	G	G	G	A	G	G	G	A	H	A	G	A	H	A	G	G	A	A	G	G	A	A	A	G	A	G	H	A
Chr02	2489148	9K	C	T	0.435345	0.564655	15	0	0.0488846	OK	T	C	C	T	H	C	C	C	C	C	C	C	C	C	T	C	C	C	T	H	T	C	T	H	T	C	C	T	T	C	C	T	T	T	C	T	C	H	T
Chr02	3538668	9K	G	C	0.417431	0.582569	24	5	0.0147595	OK	G	G	C	C	H	G	G	G	G	G	G	H	G	G	C	C	G	G	C	G	C	G	C	H	C	G	G	C	C	G	G	G	G	C	G	G	G	C	C
Chr02	3551672	9K	T	C	0.471503	0.528497	38	16	0.428479	OK	T	T	C	C	H	T	T	T	T	T	T	H	T	T	C	C	T	H	H	T	C	T	C	H	C	H	H	C	C	T	T	T	T	C	T	T	T	C	C
Chr02	3573107	9K	G	T	0.413978	0.586022	34	27	0.0189581	OK	H	G	T	T	H	G	G	G	G	G	G	H	G	G	T	T	G	G	T	G	H	G	T	H	T	G	G	T	T	G	G	G	G	T	G	G	G	T	T
Chr02	3591849	9K	A	C	0.425339	0.574661	25	1	0.026431	OK	A	A	C	C	H	A	A	A	A	A	A	H	A	A	C	C	A	A	C	A	C	.	C	C	C	A	A	C	C	A	A	A	A	H	A	A	A	C	C
Chr02	3623684	9K	C	T	0.417062	0.582938	35	1	0.0159744	OK	C	C	T	H	H	C	C	C	H	C	C	H	C	C	T	T	C	C	H	C	T	C	T	H	H	C	C	T	T	C	C	C	C	H	C	C	C	T	T
Chr02	3623698	9K	T	C	0.412322	0.587678	35	1	0.0108596	OK	T	T	C	H	H	T	T	T	H	T	T	H	T	T	C	C	T	T	H	T	C	T	C	H	H	T	T	C	C	T	T	T	T	H	T	T	T	C	C
Chr02	3623760	9K	T	G	0.431925	0.568075	34	0	0.0469172	OK	T	T	G	G	H	T	T	T	H	T	T	H	T	T	G	G	T	T	H	T	G	T	G	H	H	T	T	G	G	T	T	T	T	H	T	T	H	G	G
Chr02	3663663	9K	T	C	0.433628	0.566372	21	0	0.0459807	OK	T	T	H	C	H	T	T	T	T	T	T	H	T	T	C	C	T	H	C	T	C	T	C	H	C	T	T	C	C	T	T	T	T	C	T	T	T	H	C
Chr02	3826150	9K	C	G	0.42268	0.57732	25	28	0.03125	OK	C	C	G	G	H	C	C	C	C	C	C	H	C	C	G	G	C	C	H	H	G	C	G	H	G	C	C	G	G	C	C	C	C	G	C	C	C	G	G
Chr02	3831514	9K	A	G	0.420561	0.579439	32	1	0.0201152	OK	A	A	G	G	H	A	A	A	A	A	A	H	A	A	H	G	A	A	G	A	G	A	G	H	G	A	A	G	G	A	A	A	H	G	A	A	A	G	G
Chr02	3931284	9K	T	G	0.439462	0.560538	24	0	0.0705981	OK	T	H	G	G	H	T	T	T	T	T	T	H	H	T	G	G	T	T	T	H	G	T	G	G	G	T	T	G	G	T	T	T	T	G	T	T	T	G	G
Chr02	3954022	9K	T	C	0.418182	0.581818	24	3	0.0152192	OK	T	T	C	C	H	T	T	T	T	T	T	H	T	T	C	C	T	T	T	T	H	T	C	H	C	T	T	H	H	T	T	T	T	C	T	T	T	H	C
Chr02	3954169	9K	G	T	0.415525	0.584475	25	3	0.0124113	OK	G	G	T	T	H	G	G	G	G	G	G	H	G	G	T	T	G	G	G	G	H	G	T	H	T	G	G	H	H	G	G	G	G	T	G	G	G	H	T
Chr02	3963035	9K	T	C	0.411458	0.588542	30	25	0.014138	OK	T	.	C	C	H	T	T	T	T	T	T	T	T	H	C	C	T	T	T	T	C	T	C	C	C	T	T	C	H	T	T	T	.	C	T	T	T	C	C
Chr02	3990599	9K	C	G	0.430556	0.569444	31	0	0.0412268	OK	C	H	G	G	H	C	C	C	C	C	C	H	H	C	G	G	C	C	C	C	G	C	G	H	G	C	C	G	G	C	C	C	C	G	C	C	C	G	G
Chr02	4030150	9K	G	A	0.428571	0.571429	18	5	0.0325094	OK	G	G	A	A	H	G	G	G	G	G	G	H	G	G	A	A	G	G	G	G	A	G	A	H	A	G	G	A	A	G	G	G	G	A	G	G	G	A	A
Chr02	4060584	9K	G	C	0.417391	0.582609	16	1	0.0122228	OK	G	G	C	C	H	G	G	G	G	G	G	G	G	G	C	C	G	G	G	G	C	G	C	C	C	G	G	C	H	G	G	G	G	C	G	G	G	C	C
Chr02	4476300	9K	C	G	0.445415	0.554585	18	0	0.0985251	OK	G	G	C	C	H	G	G	G	G	G	G	H	C	G	C	C	G	G	G	G	C	G	C	H	C	G	G	C	C	G	G	G	H	C	G	G	G	C	C
Chr02	4509282	9K	A	T	0.445946	0.554054	25	0	0.107229	OK	H	A	T	T	H	A	A	A	A	A	A	H	T	A	T	T	A	A	A	A	T	A	T	H	T	A	A	T	T	H	A	A	A	H	A	A	A	T	T
Chr02	4529989	9K	C	G	0.442478	0.557522	21	0	0.0837207	OK	C	C	G	G	C	C	C	C	C	C	C	H	G	C	G	G	C	C	H	C	G	C	G	H	G	C	C	G	H	C	C	C	C	G	C	C	C	G	G
Chr02	4545164	9K	T	C	0.425234	0.574766	23	10	0.0287079	OK	T	T	C	C	T	T	T	T	T	T	T	H	C	T	H	C	T	T	T	H	H	T	C	H	C	T	T	C	C	T	T	T	T	C	T	T	T	C	C
Chr02	4726381	9K	C	A	0.443966	0.556034	14	1	0.0878251	OK	C	C	A	A	C	C	C	C	C	C	C	H	A	C	A	A	C	A	C	C	A	C	A	H	A	C	C	A	A	C	C	C	C	A	C	C	C	A	A
Chr02	4771150	9K	A	C	0.423469	0.576531	31	20	0.0321246	OK	C	C	A	A	C	C	C	C	C	C	C	H	A	C	A	A	C	H	C	C	A	C	A	H	A	C	C	A	H	C	C	C	C	A	C	C	C	A	A
Chr02	4837083	9K	C	T	0.425339	0.574661	24	2	0.026431	OK	C	C	H	T	C	C	C	C	C	C	C	H	T	C	T	T	C	T	C	C	T	C	T	H	T	C	C	T	T	C	C	C	C	T	C	C	C	T	T
Chr02	4893128	9K	G	A	0.42381	0.57619	32	5	0.0272297	OK	A	A	G	G	A	H	A	A	A	A	A	H	G	A	H	G	A	H	A	A	G	.	G	G	G	A	A	H	G	A	A	A	A	G	A	A	A	H	G
Chr02	4955702	9K	A	G	0.462963	0.537037	30	1	0.276303	OK	G	G	A	A	G	H	G	G	G	G	G	H	A	G	A	A	G	A	H	G	A	G	A	H	A	G	G	A	A	G	G	G	G	A	G	G	G	A	A
Chr02	6328293	9K	C	T	0.418605	0.581395	31	1	0.0169874	OK	T	C	T	C	C	T	T	C	C	C	C	H	T	C	T	H	T	H	C	C	T	T	T	H	H	C	C	C	T	C	C	C	C	T	C	T	C	T	T
Chr02	6341550	9K	C	T	0.438144	0.561856	45	8	0.0848705	OK	T	C	T	C	C	T	T	C	C	C	C	H	T	C	T	T	T	H	C	C	T	T	T	H	T	C	C	C	T	C	C	C	C	T	C	T	C	T	T
Chr02	6432449	9K	T	A	0.436019	0.563981	35	1	0.0630616	OK	A	T	H	T	T	A	A	T	T	T	T	H	A	T	A	A	A	H	T	T	A	A	A	H	A	T	T	T	A	T	T	T	T	A	T	A	T	A	A
Chr02	6683992	9K	A	T	0.436019	0.563981	35	1	0.0630616	OK	T	A	H	A	A	T	H	A	H	A	A	H	H	A	T	T	A	H	A	A	T	A	A	A	T	A	A	A	T	A	A	A	A	H	A	T	A	H	T
Chr02	7106075	9K	C	G	0.452632	0.547368	37	20	0.191601	OK	.	C	G	C	C	G	G	C	H	H	C	H	G	C	G	G	C	H	C	C	.	.	G	C	G	C	C	C	G	C	C	C	C	G	H	G	C	G	G
Chr02	7185418	9K	A	G	0.453659	0.546341	38	4	0.184503	OK	H	A	G	A	A	G	G	A	G	A	A	H	G	A	G	G	A	H	A	A	H	A	G	A	G	A	A	A	G	A	A	A	A	G	A	G	A	G	G
Chr02	7355645	9K	T	C	0.457143	0.542857	36	1	0.214193	OK	T	T	T	C	T	T	T	C	T	C	C	H	T	C	T	T	H	H	C	C	H	C	T	C	T	C	C	C	T	H	C	C	C	T	C	T	C	H	T
Chr02	8553248	9K	T	C	0.43379	0.56621	28	0	0.0500381	OK	C	C	C	T	C	C	C	T	C	T	H	T	C	T	H	C	T	C	T	H	T	T	C	T	C	T	T	T	T	T	T	T	T	C	T	C	T	C	C
Chr02	8553267	9K	T	C	0.431818	0.568182	27	0	0.0431144	OK	C	C	C	T	C	C	C	T	C	T	H	T	C	T	H	C	T	C	T	H	T	T	C	T	C	T	T	T	T	T	T	T	T	C	T	C	T	C	C
Chr02	8553303	9K	A	G	0.422535	0.577465	34	0	0.0237517	OK	G	G	G	A	G	G	G	A	G	A	A	A	G	A	H	G	A	G	A	H	A	H	G	A	G	A	A	A	A	A	A	A	A	G	A	G	H	G	G
Chr02	8610788	9K	C	A	0.440594	0.559406	39	6	0.0912896	OK	A	A	H	C	A	A	H	C	A	C	C	C	A	C	A	A	C	A	H	H	C	C	A	C	A	C	C	C	C	C	C	C	C	.	C	A	C	A	A
Chr02	8612000	9K	A	G	0.457547	0.542453	32	3	0.216367	OK	G	G	G	A	G	G	G	A	G	A	H	A	G	A	G	G	A	G	A	H	H	A	G	A	G	A	A	A	A	A	A	A	A	G	A	G	A	G	G
Chr02	8820959	9K	T	C	0.440217	0.559783	38	25	0.104833	FIXED	.	.	T	C	T	H	T	C	.	C	C	.	T	.	T	T	C	T	C	H	C	H	T	C	T	C	C	C	C	C	C	C	C	.	H	.	C	T	T
Chr02	8847222	9K	A	G	0.425926	0.574074	26	59	0.0593464	OK	A	A	.	G	A	.	A	G	A	G	G	G	A	G	A	A	G	H	H	H	G	G	A	.	A	G	.	.	G	G	.	H	G	H	H	A	G	.	A
Chr02	8965028	9K	A	G	0.485149	0.514851	43	2	0.672909	OK	A	A	A	G	A	A	A	G	A	G	H	G	A	G	A	A	G	A	G	H	G	G	A	G	A	G	G	H	G	G	G	G	G	A	H	A	G	A	A
Chr02	9013973	9K	A	T	0.466981	0.533019	35	0	0.336289	OK	A	A	A	T	A	A	A	T	A	T	T	H	A	T	A	A	T	A	H	H	T	T	A	T	A	T	T	T	T	T	T	T	T	A	H	A	T	A	A
Chr02	9027965	9K	G	A	0.420455	0.579545	27	44	0.0348085	OK	G	G	H	.	G	G	G	A	G	A	A	A	.	H	G	G	A	G	A	H	A	A	G	A	G	A	A	A	A	A	A	A	A	H	A	.	A	G	G
Chr02	9050384	9K	G	A	0.490826	0.509174	29	0	0.786457	OK	G	G	G	A	G	G	G	A	G	A	H	A	G	A	G	G	A	G	A	H	A	A	G	A	G	A	A	A	H	A	H	A	A	G	H	G	A	G	G
Chr02	9050397	9K	C	T	0.479452	0.520548	28	0	0.543079	OK	T	T	T	C	T	T	T	C	T	C	H	C	T	C	T	T	C	T	C	H	C	C	T	C	T	C	C	C	C	C	H	C	C	T	H	T	C	T	T
Chr02	9050459	9K	G	A	0.486364	0.513636	27	0	0.68583	OK	G	G	G	A	G	G	G	A	G	A	H	A	G	A	G	G	A	G	A	H	A	A	G	A	G	A	A	A	H	A	H	A	A	G	H	G	A	G	G
Chr02	9076842	9K	C	T	0.482759	0.517241	34	10	0.623212	OK	C	C	C	T	C	C	C	T	H	T	T	T	C	.	C	C	T	C	H	H	T	T	C	T	C	T	H	T	H	T	T	T	T	C	H	C	T	C	C
Chr02	9084719	9K	A	G	0.452632	0.547368	31	26	0.191601	OK	G	G	G	A	G	G	G	A	G	A	H	A	G	A	G	G	A	G	.	H	A	A	G	A	G	A	A	A	A	A	A	A	A	G	A	G	A	G	G
Chr02	9085015	9K	C	T	0.411483	0.588517	37	1	0.010487	OK	T	T	T	C	T	T	T	C	T	C	C	C	T	C	T	H	C	H	C	H	C	C	T	C	T	C	C	C	C	C	C	C	C	T	H	T	C	T	T
Chr02	9086927	9K	G	A	0.431138	0.568862	39	41	0.0751098	OK	G	G	G	H	G	G	G	A	G	A	H	A	G	A	G	G	A	G	A	H	A	H	G	.	G	A	.	H	A	A	H	A	A	G	H	G	A	G	G
Chr02	9092619	9K	C	T	0.414013	0.585987	37	53	0.0311748	OK	T	H	.	.	T	H	T	C	T	C	H	C	T	C	T	T	C	H	C	H	C	C	T	.	T	C	.	.	C	C	.	C	C	T	H	T	C	T	T
Chr02	9105677	9K	A	G	0.444954	0.555046	21	8	0.104059	OK	G	G	G	A	G	G	G	A	G	.	A	A	G	A	G	G	A	G	A	H	A	A	G	A	G	A	A	A	A	A	A	A	A	.	A	G	A	G	G
Chr02	9112207	9K	C	A	0.434783	0.565217	52	11	0.0768432	OK	C	C	C	A	C	C	H	A	H	A	A	A	H	A	C	C	A	C	A	H	A	A	C	A	C	A	A	A	A	A	A	A	A	H	A	C	A	C	C
Chr02	9124540	9K	C	T	0.465241	0.534759	44	16	0.34178	OK	H	H	H	H	T	T	T	C	T	C	C	C	T	C	T	T	C	T	C	H	H	.	T	C	T	C	C	.	C	C	.	C	C	T	H	T	C	H	H
Chr02	9124554	9K	C	T	0.480874	0.519126	49	15	0.604839	OK	H	H	H	H	C	C	C	T	C	T	T	T	C	T	C	C	T	C	T	H	H	.	C	T	C	T	H	.	T	T	.	T	T	C	H	C	T	H	H
Chr02	9124597	9K	A	G	0.456522	0.543478	48	15	0.238185	OK	H	H	H	H	G	G	G	A	G	A	A	A	G	A	G	G	A	G	A	H	H	.	G	A	G	A	A	.	A	A	.	A	A	G	H	G	A	H	H
Chr02	9196853	9K	G	C	0.452489	0.547511	26	0	0.15777	OK	C	C	C	G	C	C	C	G	C	H	G	G	H	G	C	C	G	C	G	H	G	G	C	G	C	G	G	G	G	G	G	G	G	C	G	C	G	C	C
Chr02	9203993	9K	C	T	0.475113	0.524887	26	0	0.459336	OK	C	C	C	T	C	C	C	T	C	T	T	H	C	T	C	C	T	H	T	H	T	T	C	T	C	T	T	T	T	T	T	T	T	C	T	C	H	C	C
Chr02	9280463	9K	G	A	0.470588	0.529412	26	0	0.38186	OK	A	A	A	G	A	A	A	G	A	G	G	G	A	G	A	A	G	A	G	H	G	H	A	G	A	G	G	G	G	G	G	G	G	A	G	A	G	A	A
Chr02	9402186	9K	C	A	0.452489	0.547511	26	0	0.15777	OK	A	A	A	C	A	A	A	C	A	C	C	C	A	C	A	A	C	A	C	H	C	C	A	C	A	C	C	C	C	C	C	C	H	A	H	A	C	H	A
Chr02	10578919	9K	T	C	0.466981	0.533019	34	1	0.336289	OK	C	C	C	T	C	C	C	T	H	T	T	T	C	T	C	T	T	C	T	T	T	T	C	T	C	T	T	T	T	C	H	T	T	C	T	C	T	C	T
Chr02	10701918	9K	T	A	0.495495	0.504505	25	0	0.89322	OK	A	A	A	T	A	T	A	T	A	A	T	T	A	T	A	T	T	A	T	T	T	T	A	T	A	T	T	T	T	A	T	T	T	A	H	A	T	A	T
Chr02	10747078	9K	C	G	0.488095	0.511905	27	52	0.757621	OK	.	.	G	C	G	.	G	H	G	G	.	C	G	C	G	C	C	G	C	C	.	H	G	C	G	.	C	.	C	.	C	C	C	.	H	G	.	G	C
Chr02	10747089	9K	A	G	0.457711	0.542289	37	9	0.230494	OK	H	G	G	A	G	A	G	A	G	G	A	A	G	A	G	A	A	G	A	A	A	A	G	A	G	A	A	.	A	G	A	A	A	G	H	G	A	G	A
Chr02	10747220	9K	G	A	0.485549	0.514451	26	48	0.703839	OK	.	A	A	G	A	.	A	G	A	A	.	G	A	G	A	G	G	A	G	G	.	H	A	G	A	.	G	.	.	A	G	G	G	.	H	.	.	A	G
Chr02	10747658	9K	T	C	0.420213	0.579787	53	6	0.0286714	OK	C	C	C	H	C	T	C	T	C	C	T	T	C	T	C	T	T	C	T	T	T	T	C	T	H	T	T	T	T	H	T	T	H	C	H	H	T	C	T
Chr02	10747726	9K	C	T	0.421053	0.578947	51	6	0.0295232	OK	T	T	T	H	T	C	T	C	T	T	C	C	T	C	T	C	C	T	C	C	C	C	T	C	H	C	C	C	C	H	C	C	H	T	H	H	C	T	C
Chr02	10752016	9K	T	C	0.49162	0.50838	48	20	0.822578	OK	C	C	C	H	C	T	C	T	C	C	T	T	C	T	C	T	T	H	T	T	T	T	C	H	C	T	T	T	T	C	.	T	T	H	T	C	T	C	T
Chr02	10769072	9K	G	C	0.458333	0.541667	45	34	0.280087	OK	H	C	.	G	C	G	C	.	C	.	G	G	H	G	C	G	H	C	H	G	G	G	C	G	C	H	.	G	H	C	G	G	.	H	H	.	H	C	G
Chr02	10772804	9K	C	A	0.497653	0.502347	34	0	0.945373	OK	A	A	A	C	A	C	A	C	A	A	C	C	A	C	A	C	C	A	C	C	C	C	A	C	A	C	C	C	C	A	H	C	C	A	H	A	C	A	C
Chr02	10772911	9K	C	A	0.497653	0.502347	34	0	0.945373	OK	A	A	A	C	A	C	A	C	A	A	C	C	A	C	A	C	C	A	C	C	C	C	A	C	A	C	C	C	C	A	H	C	C	A	H	A	C	A	C
Chr02	11857522	9K	C	T	0.485437	0.514563	35	6	0.675918	OK	T	C	T	C	C	C	T	C	T	T	C	H	T	C	T	C	C	T	H	C	.	C	T	C	T	C	H	C	C	T	.	C	C	T	H	T	C	H	C
Chr02	11857680	9K	C	T	0.480769	0.519231	34	5	0.5791	OK	T	C	T	C	C	C	T	H	T	T	C	H	T	C	T	C	C	T	H	C	.	C	T	C	T	C	H	C	C	T	.	C	C	T	C	T	C	H	C
Chr02	11871508	9K	G	T	0.458333	0.541667	39	16	0.248213	OK	T	G	T	G	G	G	T	G	T	T	G	H	T	G	T	G	G	.	G	G	G	H	T	G	T	G	G	G	G	T	H	G	.	T	H	T	G	H	G
Chr02	12301987	9K	G	A	0.494898	0.505102	45	6	0.886403	OK	A	G	A	G	G	G	A	G	A	A	H	H	H	G	A	H	G	A	H	G	G	G	A	G	A	G	G	G	G	A	H	G	G	A	G	A	G	G	H
Chr02	12302014	9K	A	G	0.492308	0.507692	46	6	0.829896	OK	G	A	G	A	A	A	G	A	G	G	H	H	H	A	G	H	A	G	H	A	A	A	G	A	G	A	A	A	A	G	H	A	A	G	A	G	A	A	H
Chr02	12302147	9K	A	G	0.484848	0.515152	41	8	0.669815	OK	G	A	G	A	A	A	G	A	G	G	H	H	H	A	G	H	A	G	H	A	A	A	G	A	G	A	A	A	A	G	H	A	.	G	A	G	A	A	H
Chr02	12344379	9K	A	T	0.497738	0.502262	26	0	0.946369	OK	T	A	T	A	A	A	T	A	T	T	A	H	T	A	T	H	A	T	H	A	H	A	T	A	T	A	A	A	A	T	A	A	A	T	A	T	A	A	A
Chr02	12365023	9K	C	T	0.490826	0.509174	28	1	0.786457	OK	T	C	T	C	C	C	T	C	T	T	C	H	H	C	T	H	C	T	H	C	C	C	T	C	T	C	C	C	C	T	C	C	C	T	C	T	C	C	C
Chr02	12365084	9K	A	T	0.490826	0.509174	29	0	0.786457	OK	T	A	T	A	A	A	T	A	T	T	A	H	T	A	T	H	A	T	H	A	A	A	T	A	T	A	A	A	A	T	A	A	A	T	A	T	A	A	A
Chr02	12365158	9K	A	G	0.481481	0.518519	29	2	0.586214	OK	G	A	G	A	A	A	G	A	G	G	A	H	G	A	G	H	A	G	H	A	A	A	G	A	G	A	A	A	A	G	A	A	A	G	A	G	A	A	A
Chr02	12365173	9K	A	G	0.47907	0.52093	30	2	0.539351	OK	G	A	G	A	A	A	G	A	G	G	A	H	G	A	G	H	A	G	H	A	A	A	G	A	G	A	A	A	A	G	A	A	A	G	A	G	A	A	A
Chr02	12403806	9K	A	C	0.490826	0.509174	29	0	0.786457	OK	C	A	C	A	A	A	C	A	C	C	A	H	C	A	C	H	A	C	H	A	A	A	C	A	C	A	A	A	A	C	A	A	A	C	A	C	A	A	A
Chr02	12404118	9K	T	A	0.493023	0.506977	31	1	0.837886	OK	A	T	A	T	T	T	A	T	A	A	T	H	A	T	A	H	T	A	T	T	T	.	A	T	A	H	T	T	T	A	T	T	T	A	T	H	T	T	T
Chr02	12404150	9K	T	C	0.493088	0.506912	29	1	0.838624	OK	C	T	C	T	T	T	C	T	C	C	T	H	C	T	C	H	T	C	T	T	T	.	C	T	C	H	T	T	T	C	T	T	T	C	T	H	T	T	T
Chr02	12444363	9K	A	G	0.485714	0.514286	33	4	0.678845	OK	G	A	G	A	A	A	G	A	G	G	H	H	G	A	G	H	A	G	A	A	A	A	G	H	G	A	A	A	A	H	A	A	A	G	A	G	A	A	A
Chr02	12444508	9K	G	A	0.478469	0.521531	32	6	0.533585	OK	A	G	A	G	G	G	A	G	A	A	G	H	A	G	A	H	G	A	G	G	G	G	A	H	A	.	G	G	G	A	G	G	G	A	G	A	G	G	G
Chr02	13944293	9K	A	G	0.430556	0.569444	31	0	0.0412268	OK	H	A	G	A	H	A	G	G	G	A	A	H	G	A	G	A	A	G	A	A	A	A	G	A	G	A	A	A	A	G	A	A	A	H	A	G	A	A	G
Chr02	13944384	9K	C	T	0.427907	0.572093	32	0	0.0344997	OK	H	C	T	C	H	C	T	T	T	C	C	H	T	C	T	C	C	T	C	C	C	C	T	C	T	C	C	C	C	T	C	C	C	H	C	T	C	C	T
Chr02	13944400	9K	G	T	0.430556	0.569444	31	0	0.0412268	OK	H	G	T	G	H	G	T	T	T	G	G	H	T	G	T	G	G	T	G	G	G	G	T	G	T	G	G	G	G	T	G	G	G	H	G	T	G	G	T
Chr02	13947319	9K	A	G	0.472362	0.527638	38	10	0.435527	OK	G	A	G	A	H	A	G	G	G	A	A	H	G	A	G	A	A	G	A	A	.	.	G	A	G	A	A	A	A	G	H	A	A	G	A	G	A	A	H
Chr02	14414961	9K	G	A	0.456621	0.543379	28	0	0.199177	OK	H	A	A	G	H	G	G	A	A	G	G	H	A	G	A	G	G	A	G	G	G	G	A	G	A	G	G	G	H	A	G	H	A	A	H	A	G	G	A
Chr02	15755778	9K	G	A	0.436275	0.563725	34	9	0.0687036	OK	A	A	A	G	A	G	G	A	G	G	A	H	A	G	A	G	G	A	G	A	G	A	G	G	A	A	G	H	A	A	G	A	G	A	A	A	H	G	A
Chr02	17064844	9K	T	C	0.417431	0.582569	28	1	0.0147595	OK	C	C	C	T	C	C	T	C	H	T	C	H	C	T	C	T	T	C	T	C	T	C	T	T	C	C	T	H	C	T	T	C	T	H	C	C	C	H	C
Chr02	18320681	9K	T	A	0.413636	0.586364	27	0	0.0104083	OK	A	A	A	T	A	A	T	H	T	T	A	H	A	T	A	T	T	A	T	A	T	A	T	T	A	H	T	H	A	T	T	A	T	A	A	A	A	T	A
Chr02	18480381	9K	T	C	0.456621	0.543379	26	2	0.199177	OK	C	C	C	T	C	C	T	C	T	T	H	H	C	T	C	T	T	C	T	C	T	C	T	T	C	H	T	H	C	T	T	C	T	C	C	C	C	T	C
Chr02	19129264	9K	A	G	0.434389	0.565611	26	0	0.0510867	OK	G	G	G	A	G	G	A	G	A	A	G	H	G	A	G	A	A	G	A	G	A	H	A	A	G	G	A	H	G	A	A	G	A	G	G	G	G	A	G
Chr02	19719773	9K	G	C	0.433628	0.566372	21	0	0.0459807	OK	C	C	C	G	C	C	G	C	G	G	C	H	C	G	C	G	G	C	G	C	G	C	G	G	C	C	G	H	C	H	G	C	G	C	C	C	C	G	C
Chr02	20331212	9K	T	C	0.416667	0.583333	27	4	0.0143059	OK	C	C	C	T	C	C	T	C	T	T	H	H	C	T	C	T	T	C	T	C	T	C	T	T	C	C	T	H	H	T	T	C	T	C	C	C	C	T	C
Chr02	20814685	9K	A	G	0.483333	0.516667	31	36	0.654721	OK	G	G	G	H	G	G	A	G	A	A	G	H	H	A	G	A	A	.	A	G	A	G	A	.	G	G	A	H	G	A	H	G	A	G	G	G	G	A	G
Chr02	23224434	9K	A	G	0.418605	0.581395	30	2	0.0169874	OK	G	G	G	A	G	G	A	G	A	A	H	H	H	H	G	A	A	G	A	G	A	G	A	A	H	G	A	H	G	A	A	G	A	G	G	G	G	A	G
Chr02	25156820	9K	C	T	0.413953	0.586047	30	2	0.0116233	OK	T	T	T	C	T	T	C	T	C	C	T	H	T	C	T	C	C	T	C	T	C	T	C	C	T	T	C	H	T	C	C	T	C	H	T	T	T	C	T
Chr02	25542396	9K	G	C	0.434579	0.565421	32	1	0.055615	OK	C	C	C	G	C	C	G	C	G	G	C	H	C	H	C	G	G	C	H	C	G	C	G	G	C	C	G	H	C	G	G	C	G	C	C	C	C	G	C
Chr02	25886256	9K	G	A	0.419811	0.580189	34	1	0.0195367	OK	H	A	A	G	A	A	G	A	G	H	A	H	A	G	A	G	G	A	H	A	H	A	G	G	A	A	G	H	A	G	G	A	G	H	A	A	A	G	A
Chr02	25908718	9K	T	C	0.464789	0.535211	28	6	0.304052	OK	C	C	C	T	C	C	T	C	T	T	C	H	C	T	C	T	T	C	T	C	T	C	T	T	C	C	T	H	C	T	T	C	T	C	C	C	C	T	C
Chr02	25962261	9K	G	A	0.413043	0.586957	39	24	0.0183207	OK	A	A	A	G	A	H	G	A	G	G	A	H	A	G	A	G	G	H	G	A	G	A	G	G	A	H	G	H	A	H	G	A	G	A	A	H	A	G	A
Chr02	26054075	9K	A	C	0.463277	0.536723	35	35	0.3285	OK	C	C	C	H	C	C	A	C	A	A	C	H	C	A	C	A	A	.	A	C	A	C	A	H	C	C	A	H	C	A	H	C	A	C	C	C	C	A	C
Chr02	26070203	9K	T	C	0.433498	0.566502	29	15	0.0580886	OK	C	C	C	T	C	C	T	C	T	T	H	H	C	T	C	T	T	C	T	C	T	.	T	T	C	C	T	H	C	T	H	C	T	C	C	C	C	T	C
Chr02	26118886	9K	G	A	0.415094	0.584906	33	2	0.0134175	OK	A	A	A	H	A	A	G	A	G	G	H	H	A	G	A	G	G	A	H	A	G	H	G	G	A	A	G	H	A	G	G	A	G	A	A	A	A	G	A
Chr02	26156971	9K	C	T	0.416667	0.583333	31	0	0.0143059	OK	T	T	T	C	T	T	C	T	C	C	H	H	T	C	T	C	C	T	C	T	C	T	C	C	T	T	C	H	T	C	C	T	C	T	T	T	T	C	T
Chr02	26156979	9K	C	A	0.416667	0.583333	31	0	0.0143059	OK	A	A	A	C	A	A	C	A	C	C	H	H	A	C	A	C	C	A	C	A	C	A	C	C	A	A	C	H	A	C	C	A	C	A	A	A	A	C	A
Chr02	26237982	9K	C	T	0.41704	0.58296	24	0	0.0132231	OK	T	T	T	C	T	T	C	T	C	C	T	H	T	C	T	C	C	T	H	T	C	T	C	H	T	T	C	H	T	C	C	T	C	T	T	T	T	C	T
Chr02	26278408	9K	C	A	0.419355	0.580645	30	0	0.0175036	OK	A	A	A	C	A	A	C	A	C	C	H	H	A	C	A	C	C	A	C	A	C	A	C	C	A	A	C	H	A	C	C	A	C	A	A	A	A	C	A
Chr02	26296875	9K	G	C	0.437209	0.562791	29	3	0.0655652	OK	C	C	C	G	C	C	G	C	G	G	C	H	C	G	C	G	G	C	G	C	G	C	G	H	C	C	G	H	H	G	G	C	G	C	C	C	C	G	C
Chr02	26346756	9K	T	C	0.443902	0.556098	32	10	0.108188	OK	C	C	C	T	C	C	T	C	T	T	C	H	C	T	C	T	T	C	T	C	T	C	H	T	C	C	T	H	C	T	T	C	T	C	C	C	C	T	C
Chr02	26346902	9K	T	C	0.450495	0.549505	34	11	0.15937	OK	C	C	C	T	C	C	T	C	T	T	C	H	C	T	C	T	T	C	H	C	T	C	H	T	C	C	T	H	C	T	T	C	T	C	C	C	C	T	C
Chr02	26370638	9K	G	A	0.418919	0.581081	24	1	0.0156851	OK	A	A	A	G	A	A	G	A	G	G	A	H	A	G	A	G	G	H	G	A	G	A	G	G	A	A	G	H	H	G	G	A	G	A	A	A	A	G	A
Chr02	26409968	9K	G	A	0.421801	0.578199	36	0	0.0230978	OK	A	A	A	G	A	A	G	A	G	G	A	H	A	G	A	G	G	A	G	A	G	A	G	G	A	A	G	H	A	G	G	A	G	A	A	A	A	G	A
Chr02	26411649	9K	T	C	0.409574	0.590426	38	21	0.0131491	OK	C	H	H	H	C	C	T	C	T	T	C	H	C	T	C	T	T	.	T	.	T	C	T	T	C	C	T	H	C	T	T	C	T	H	C	C	C	T	C
Chr02	26411655	9K	A	G	0.417989	0.582011	37	21	0.0241385	OK	G	H	G	H	G	G	A	G	A	A	G	H	G	A	G	A	A	.	A	.	A	G	A	A	G	G	A	H	G	A	A	G	A	H	G	G	G	A	G
Chr02	26439618	9K	A	G	0.408163	0.591837	46	54	0.0259525	OK	H	G	G	A	G	G	A	G	A	H	H	H	G	A	G	A	A	G	A	G	A	G	A	A	G	G	A	H	G	A	A	G	A	G	G	H	G	.	G
Chr02	26485173	9K	A	G	0.441441	0.558559	23	2	0.0809839	OK	G	G	G	A	G	G	A	G	A	A	G	H	G	A	G	A	A	G	A	G	A	G	A	A	G	G	A	H	G	A	A	G	A	G	G	G	G	A	G
Chr02	26493402	9K	T	G	0.412698	0.587302	46	12	0.0163773	OK	G	G	G	T	G	G	T	G	T	T	H	T	H	T	G	T	T	G	T	G	T	G	T	T	G	G	T	H	H	T	T	G	T	H	G	G	G	T	G
Chr02	26530624	9K	T	G	0.430851	0.569149	51	8	0.0579277	OK	H	G	G	T	G	G	T	G	T	T	G	H	G	T	G	T	T	G	T	G	T	H	T	T	G	G	T	H	G	T	T	G	T	G	G	G	G	T	G
Chr02	26583896	9K	C	T	0.424242	0.575758	34	15	0.0330063	OK	T	T	T	C	T	T	C	T	C	C	T	H	T	C	T	C	C	H	C	T	C	T	C	H	T	T	C	H	T	H	C	T	C	T	T	T	H	C	H
Chr02	26620717	9K	A	G	0.41629	0.58371	26	0	0.0128143	OK	G	G	G	A	G	G	A	G	A	A	H	H	G	A	G	A	A	H	A	G	A	G	A	A	G	G	A	H	G	A	A	G	A	H	G	G	G	A	G
Chr02	26623618	9K	C	T	0.446512	0.553488	27	5	0.116744	OK	T	T	T	C	T	T	C	T	C	H	T	H	T	C	T	C	C	T	C	T	C	T	C	C	T	T	C	H	T	C	C	T	C	T	T	T	T	C	T
Chr02	26637207	9K	C	T	0.421525	0.578475	24	0	0.0190898	OK	T	T	T	C	T	T	C	T	C	C	T	H	T	C	T	C	C	T	C	T	C	T	C	C	H	T	C	H	T	C	C	T	C	T	T	T	H	C	T
Chr02	26637264	9K	A	C	0.422222	0.577778	22	0	0.0196307	OK	C	C	C	A	C	C	A	C	A	A	C	H	C	A	C	A	A	C	A	C	A	C	A	A	H	C	A	H	C	A	A	C	A	C	C	C	H	A	C
Chr02	26637274	9K	T	C	0.419643	0.580357	23	0	0.0161569	OK	C	C	C	T	C	C	T	C	T	T	C	H	C	T	C	T	T	C	T	C	T	C	T	T	H	C	T	H	C	T	T	C	T	C	C	C	H	T	C
Chr02	26692617	9K	T	C	0.44843	0.55157	24	0	0.123513	OK	C	C	C	T	C	C	T	C	T	T	H	H	C	T	C	T	T	H	T	C	T	C	T	T	C	C	T	H	C	T	T	C	T	C	C	C	C	T	C
Chr02	26776833	9K	A	T	0.491124	0.508876	20	58	0.817494	FIXED	T	T	T	.	T	T	A	T	A	A	T	H	T	A	T	A	.	.	A	T	A	T	A	.	T	T	.	H	T	A	.	T	A	T	T	T	T	A	T
Chr02	26776952	9K	A	C	0.497041	0.502959	21	57	0.938685	FIXED	C	C	C	.	C	C	A	C	A	A	C	H	C	A	C	A	.	.	A	C	A	C	A	.	C	C	.	H	C	A	.	C	A	C	C	C	C	A	C
Chr02	26840939	9K	T	C	0.420091	0.579909	28	0	0.0180261	OK	C	C	C	T	C	C	T	C	T	T	C	H	H	T	C	T	T	C	T	C	T	C	T	T	C	C	T	H	C	T	T	C	T	C	C	C	C	T	C
Chr02	26912019	9K	T	C	0.465839	0.534161	28	58	0.385985	OK	C	C	C	.	C	C	T	C	T	T	H	H	C	T	C	T	T	.	T	C	T	C	T	.	C	C	T	H	C	T	.	C	.	C	C	C	C	T	C
Chr02	26987214	9K	T	C	0.421053	0.578947	37	39	0.0389475	FIXED	C	C	C	.	C	C	T	C	T	T	C	H	C	T	C	H	T	C	.	C	.	C	H	.	C	C	.	H	C	T	H	C	.	C	C	C	C	T	C
Chr02	26987267	9K	T	C	0.419162	0.580838	27	53	0.0366787	FIXED	C	C	C	.	C	C	T	C	T	T	C	H	C	T	C	H	T	.	.	C	.	C	H	.	C	.	.	H	C	T	H	C	.	C	C	C	C	T	C
Chr02	26987505	9K	G	A	0.415842	0.584158	35	10	0.0167463	OK	A	A	A	G	A	A	G	A	G	G	A	H	H	.	H	G	G	A	G	A	G	A	G	G	A	A	G	H	A	G	G	A	G	A	A	A	A	H	A
Chr02	26988054	9K	T	A	0.438095	0.561905	33	4	0.072786	OK	A	A	A	T	A	A	T	A	T	T	A	H	A	T	A	T	T	A	T	A	T	A	T	T	A	H	T	H	A	T	.	A	T	A	A	A	A	T	A
Chr02	27007643	9K	A	C	0.442982	0.557018	19	0	0.0850891	OK	C	C	C	A	C	C	A	C	H	A	C	H	C	A	C	A	A	C	A	C	A	C	A	A	C	C	A	H	C	A	A	C	A	C	C	C	C	A	C
Chr02	27059817	9K	G	T	0.434343	0.565657	36	13	0.06464	OK	T	T	T	G	T	H	G	T	G	G	T	H	T	G	T	G	G	H	H	T	G	T	G	G	T	T	G	T	T	H	G	T	G	T	T	T	T	G	T
Chr02	27059889	9K	C	T	0.432161	0.567839	42	6	0.0556228	OK	T	T	T	C	T	H	C	T	C	C	T	H	T	C	T	C	C	H	H	T	C	T	C	C	T	T	C	H	T	H	C	T	C	T	T	T	T	C	T
Chr02	27064700	9K	T	A	0.440909	0.559091	26	1	0.0796158	OK	A	A	A	T	A	A	T	A	T	T	A	H	A	T	A	T	T	A	T	A	T	A	T	T	H	A	H	H	A	T	T	A	T	A	A	A	A	T	A
Chr02	27066342	9K	A	G	0.5	0.5	18	57	1	OK	G	G	G	.	G	G	A	G	A	A	H	H	G	A	G	A	A	.	A	G	H	G	A	.	G	G	H	H	G	A	.	G	A	G	G	G	G	A	G
Chr02	27069043	9K	G	A	0.427885	0.572115	33	6	0.037514	OK	A	A	A	G	A	A	G	A	G	G	A	H	A	G	A	G	G	H	G	A	G	A	G	G	A	A	H	H	A	G	G	A	G	A	A	H	A	G	A
Chr02	27069102	9K	A	G	0.42439	0.57561	35	7	0.0303774	OK	G	G	G	A	G	G	A	G	A	A	G	H	G	A	G	A	A	H	A	G	A	G	A	A	G	G	H	H	G	A	A	G	A	G	G	H	G	A	G
Chr02	27106072	9K	C	T	0.429864	0.570136	25	1	0.0370434	OK	T	T	T	C	T	H	C	T	C	C	T	H	T	C	T	C	C	T	C	T	C	T	C	C	T	T	C	H	T	C	C	T	C	T	T	T	T	C	T
Chr02	27108279	9K	G	A	0.411765	0.588235	43	0	0.0117187	OK	A	A	A	G	A	A	G	A	G	H	A	H	A	G	A	G	G	A	G	A	G	H	G	G	A	A	G	H	A	G	G	H	G	A	A	H	A	G	A
Chr02	27108320	9K	A	T	0.419512	0.580488	42	0	0.0211767	OK	T	T	T	A	T	T	A	T	A	H	T	H	T	A	T	A	A	T	A	T	A	H	A	A	T	T	A	H	T	A	A	H	A	T	T	H	T	A	T
Chr02	27114369	9K	C	T	0.444444	0.555556	27	40	0.136037	OK	T	T	T	C	T	T	C	T	C	C	T	H	T	C	T	C	C	.	C	T	C	T	C	.	T	T	C	H	T	C	C	T	C	T	T	T	T	C	T
Chr02	27159999	9K	C	T	0.438776	0.561224	42	9	0.0864763	OK	T	T	T	C	T	T	C	T	C	C	T	H	H	H	T	C	C	T	C	T	C	T	C	C	T	T	C	H	.	C	C	T	C	T	T	T	H	C	T
Chr02	27160225	9K	T	C	0.416667	0.583333	27	16	0.0172903	OK	C	C	C	T	H	C	T	C	T	T	C	H	C	.	C	T	T	C	T	C	T	C	T	T	C	.	T	C	C	T	.	C	T	.	C	.	C	T	C
Chr02	27656181	9K	T	C	0.42723	0.57277	34	0	0.033663	OK	C	C	C	T	C	C	T	C	T	T	C	H	C	T	C	T	T	H	H	C	H	C	T	T	C	C	T	H	C	T	T	C	H	C	C	H	C	T	C
Chr02	27731683	9K	G	T	0.44	0.56	35	37	0.112411	OK	T	T	T	H	T	T	G	T	G	G	T	H	T	H	T	H	G	.	G	T	G	H	G	.	T	T	G	H	T	G	G	T	G	T	T	T	T	H	T
Chr02	27991241	9K	G	A	0.429224	0.570776	28	0	0.03619	OK	A	A	A	G	A	A	G	A	G	G	A	H	A	G	A	G	G	A	G	A	G	A	G	G	A	A	G	H	A	G	G	A	G	A	A	A	A	G	A
Chr02	28607174	9K	G	A	0.432692	0.567308	32	7	0.0522036	OK	A	A	A	G	A	A	G	A	G	G	H	H	A	G	A	G	G	H	G	.	G	A	G	G	A	A	G	H	A	G	G	A	G	H	A	A	A	A	A
Chr02	29407405	9K	G	A	0.470588	0.529412	35	8	0.400814	OK	A	A	A	G	A	.	G	A	G	H	A	H	A	G	A	G	G	H	G	A	G	A	G	G	A	A	G	H	A	G	G	A	G	A	A	A	A	A	A
Chr02	29443322	9K	G	A	0.436364	0.563636	24	3	0.0590582	OK	A	A	A	G	A	A	G	A	H	G	A	H	A	H	A	G	G	A	G	A	G	A	G	G	A	A	G	H	A	G	G	A	G	A	A	A	A	A	A
Chr02	29462409	9K	C	G	0.405229	0.594771	37	57	0.019052	OK	H	G	G	C	G	G	C	G	H	C	H	H	G	C	G	C	C	G	H	G	C	G	C	C	G	G	C	H	G	C	.	G	.	.	G	.	G	G	.
Chr02	29526353	9K	T	C	0.414508	0.585492	47	7	0.0175303	OK	C	C	C	T	C	C	H	C	H	T	C	H	C	T	C	T	T	C	T	C	H	C	T	T	H	C	T	T	C	T	T	C	.	.	C	C	C	C	C
Chr02	29526504	9K	G	A	0.415	0.585	40	7	0.0162095	OK	A	A	A	G	A	A	H	A	H	G	A	H	A	G	A	G	G	A	G	A	H	A	G	G	H	A	G	G	A	G	G	A	.	.	A	A	A	A	A
Chr02	29587635	9K	G	T	0.433962	0.566038	37	51	0.0958313	OK	H	T	T	H	T	T	G	T	G	G	T	H	T	.	T	G	H	T	H	T	H	T	G	G	T	T	G	H	H	G	G	T	G	T	T	T	T	T	T
Chr02	29646837	9K	A	C	0.427136	0.572864	33	15	0.0398061	OK	C	C	C	H	C	H	A	C	A	A	C	H	H	A	C	A	A	C	A	C	A	C	A	A	C	C	A	H	C	A	A	C	A	C	C	C	C	H	C
Chr02	29672424	9K	C	A	0.425743	0.574257	37	8	0.0347901	OK	.	A	A	C	A	A	C	A	C	C	A	H	A	C	A	C	C	A	C	A	H	.	C	C	A	A	C	H	A	H	C	A	C	.	A	A	A	H	H
Chr02	29672647	9K	C	T	0.419512	0.580488	33	9	0.0211767	OK	.	T	T	C	T	T	C	T	C	C	T	H	T	C	T	C	C	T	C	T	H	.	C	C	T	T	C	H	T	C	C	T	C	.	T	T	T	H	H
Chr02	29686657	9K	C	T	0.403727	0.596273	35	51	0.01456	OK	T	T	.	.	.	.	.	H	C	.	T	H	T	H	.	H	.	T	.	.	.	.	C	H	T	T	C	H	H	.	C	T	H	.	.	T	T	T	T
Chr02	29719177	9K	A	G	0.429907	0.570093	25	8	0.0402905	OK	G	G	G	A	G	G	A	G	A	A	G	H	G	A	G	A	A	G	H	G	A	.	A	A	G	H	A	H	G	A	A	G	A	.	G	G	G	H	G
Chr02	29734694	9K	C	T	0.445498	0.554502	35	1	0.113334	OK	T	T	T	C	T	T	C	T	C	C	T	H	T	C	T	C	C	T	C	T	H	T	C	C	T	T	C	H	T	C	C	H	C	T	T	T	T	T	T
Chr02	29766406	9K	T	C	0.490291	0.509709	39	2	0.78048	OK	C	C	C	H	C	C	T	C	T	T	C	H	C	T	C	T	T	C	T	C	T	C	T	T	C	C	T	H	C	T	T	C	T	C	C	C	C	C	C
Chr02	29791654	9K	C	A	0.457711	0.542289	23	23	0.230494	OK	A	A	A	C	A	A	C	A	C	C	A	H	H	C	A	C	C	A	C	A	C	A	H	C	A	A	C	H	A	C	C	A	C	A	A	A	A	A	A
Chr02	29801027	9K	A	T	0.43617	0.56383	41	18	0.0800528	OK	T	T	T	A	T	T	A	T	A	A	T	H	T	A	T	A	A	T	H	T	A	H	A	H	T	T	A	H	T	A	A	T	A	T	T	T	T	T	T
Chr02	29831660	9K	G	A	0.437209	0.562791	30	2	0.0655652	OK	A	A	A	G	A	H	G	A	G	G	A	H	A	G	A	G	G	H	G	A	G	A	G	G	A	A	G	H	A	G	G	A	H	A	A	A	A	A	A
Chr02	29831775	9K	A	C	0.440367	0.559633	27	2	0.0782482	OK	C	C	C	A	C	H	A	C	A	A	C	H	C	A	C	A	A	H	A	C	A	C	A	A	C	C	A	H	C	A	A	C	H	C	C	C	C	C	C
Chr02	29853518	9K	C	T	0.419048	0.580952	37	0	0.0189648	OK	T	T	T	C	T	T	C	T	C	C	T	H	H	C	T	C	C	T	H	T	C	T	C	C	T	T	H	H	T	C	C	T	C	T	T	T	H	T	T
Chr02	29871018	9K	T	C	0.413265	0.586735	25	26	0.0151584	OK	C	C	C	T	C	.	T	C	T	T	C	.	C	T	C	T	T	C	.	C	T	C	T	T	C	C	T	H	C	T	H	C	T	C	C	C	C	C	C
Chr02	29871085	9K	T	C	0.428571	0.571429	29	1	0.0353421	OK	C	C	C	T	C	C	T	C	T	T	C	H	C	T	C	T	T	C	T	C	T	C	T	T	C	H	T	H	C	T	H	C	T	C	C	C	C	C	C
Chr02	29986726	9K	G	A	0.436275	0.563725	36	7	0.0687036	OK	G	A	G	H	A	A	G	A	G	H	G	H	G	A	H	A	A	H	G	G	A	G	G	G	G	A	A	H	H	G	A	G	G	H	G	G	G	H	A
Chr02	30069001	9K	A	T	0.430168	0.569832	31	37	0.0616802	FIXED	.	T	T	.	T	H	.	T	.	A	T	T	T	A	T	H	A	T	.	T	.	T	H	A	T	T	A	H	T	.	A	.	.	.	T	.	T	T	T
Chr02	30094625	9K	A	G	0.472906	0.527094	28	16	0.440086	OK	G	G	G	A	G	G	A	G	A	A	G	H	G	A	G	A	A	G	A	G	A	G	A	A	G	G	A	H	G	A	A	G	A	G	G	H	G	G	G
Chr02	30100799	9K	T	C	0.435	0.565	29	18	0.0659921	OK	C	C	.	T	H	C	T	C	T	T	C	H	C	T	H	T	T	H	T	.	T	C	T	T	C	C	T	H	C	T	T	C	T	C	C	C	C	C	C
Chr02	30101300	9K	C	T	0.469072	0.530928	44	9	0.388935	OK	T	T	T	C	T	T	C	H	H	C	T	H	T	C	T	C	C	T	H	T	H	T	C	C	T	T	C	H	T	C	H	T	C	T	T	.	T	T	T
Chr02	30177309	9K	G	A	0.450704	0.549296	32	2	0.15018	OK	A	A	A	G	A	A	G	A	G	G	A	H	H	G	A	G	G	A	G	A	G	A	G	G	A	A	G	H	A	H	G	A	G	A	A	H	A	A	A
Chr02	30249279	9K	G	A	0.449761	0.550239	33	5	0.146335	OK	A	A	A	G	A	A	G	H	G	G	A	H	A	H	A	G	G	A	H	A	G	A	H	G	A	A	G	H	A	G	G	A	G	A	A	A	A	A	A
Chr02	31087961	9K	G	A	0.435185	0.564815	31	0	0.0567594	OK	A	A	A	G	A	A	G	H	G	G	A	H	A	G	A	G	G	A	G	A	G	A	G	G	A	A	G	H	A	G	G	A	G	A	A	A	A	A	A
Chr02	31087981	9K	C	T	0.437788	0.562212	30	0	0.0668205	OK	T	T	T	C	T	T	C	H	C	C	T	H	T	C	T	C	C	T	C	T	C	T	C	C	T	T	C	H	T	C	C	T	C	T	T	T	T	T	T
Chr02	31093365	9K	T	C	0.447853	0.552147	41	43	0.18301	OK	.	C	H	T	.	.	.	C	.	H	C	C	C	T	.	H	H	.	H	C	H	C	.	.	C	C	T	.	C	H	T	C	T	C	.	C	.	.	C
Chr02	31168604	9K	A	G	0.404494	0.595506	43	26	0.0108216	OK	G	H	G	A	G	.	A	G	A	A	.	H	.	.	G	A	A	G	H	G	A	G	A	H	G	H	A	H	G	A	A	.	A	.	G	.	G	G	G
Chr02	32340612	9K	A	G	0.458333	0.541667	29	2	0.220671	OK	G	G	G	A	G	G	A	G	A	A	G	H	G	A	G	A	A	G	A	G	A	H	A	A	G	G	A	H	G	A	A	G	A	H	G	G	G	G	G
Chr02	33337963	9K	C	A	0.469697	0.530303	41	8	0.393769	OK	A	A	A	C	A	A	.	H	C	C	A	H	A	C	A	C	C	A	C	A	H	A	C	C	A	A	C	H	A	C	C	A	.	H	A	A	A	A	A
Chr02	33473918	9K	A	G	0.485981	0.514019	31	2	0.681695	OK	G	G	G	A	G	G	H	G	A	A	G	H	G	H	G	A	A	G	A	G	A	G	A	A	G	G	A	H	G	A	A	G	H	G	G	G	G	G	G
Chr02	36137201	9K	A	C	0.459596	0.540404	34	15	0.255509	OK	C	H	C	A	C	C	A	C	A	A	C	H	C	A	C	A	A	C	A	H	A	C	A	A	C	C	A	H	C	A	H	C	A	C	C	C	C	C	C
Chr02	36456080	9K	C	A	0.45815	0.54185	20	0	0.207282	OK	A	A	A	C	A	A	C	A	C	C	A	H	A	H	A	C	C	A	C	A	C	A	C	C	A	A	C	H	A	C	C	A	C	A	A	H	A	A	A
Chr02	36460634	9K	T	C	0.480663	0.519337	27	39	0.60285	OK	C	C	C	T	C	C	T	C	T	T	C	H	C	T	C	T	T	H	T	C	T	C	T	.	C	C	H	H	C	T	H	H	.	C	C	H	C	C	C
Chr02	36493116	9K	G	C	0.460829	0.539171	29	1	0.248486	OK	C	C	C	H	C	C	H	C	G	G	C	H	C	G	C	G	G	C	G	C	H	C	G	G	C	C	H	H	C	G	G	C	G	C	C	C	C	C	C
Chr02	36493167	9K	G	C	0.465116	0.534884	27	5	0.306312	OK	C	C	C	H	C	C	H	C	G	G	C	H	C	G	C	G	G	C	G	C	H	C	G	G	C	C	H	H	C	G	G	C	G	C	C	C	C	C	C
Chr02	36514747	9K	T	G	0.423077	0.576923	39	0	0.0265003	OK	G	G	G	T	G	G	T	H	T	T	G	H	G	T	G	T	T	G	H	G	T	G	T	T	G	G	T	H	G	T	T	G	T	G	G	G	G	G	G
Chr02	36531039	9K	T	C	0.447853	0.552147	36	48	0.18301	OK	C	C	C	T	C	C	T	H	T	T	C	H	C	T	C	T	T	C	T	C	H	.	T	H	C	C	T	H	C	T	.	C	T	.	C	C	C	C	C
Chr02	36586602	9K	C	T	0.464115	0.535885	37	1	0.29947	OK	T	T	T	C	T	T	C	T	C	C	H	H	T	C	T	C	C	T	C	T	C	T	C	C	T	T	C	H	T	C	C	T	H	T	T	T	H	H	T
Chr02	36593101	9K	T	A	0.465438	0.534562	30	0	0.308551	OK	A	A	A	T	A	A	T	A	T	T	A	H	A	T	A	T	T	A	H	A	T	A	T	T	A	A	T	H	A	T	T	A	T	A	A	A	A	A	A
Chr02	36593105	9K	A	G	0.467593	0.532407	31	0	0.340803	OK	G	G	G	A	G	G	A	G	A	A	G	H	G	A	G	A	A	G	H	G	A	G	A	A	G	G	H	H	G	A	A	G	A	G	G	G	G	G	G
Chr02	36684862	9K	C	T	0.452489	0.547511	25	1	0.15777	OK	T	T	T	C	T	T	C	T	C	C	T	H	T	C	T	C	C	T	H	T	C	T	C	C	T	T	C	H	T	C	C	T	C	T	T	T	T	T	T
Chr02	36685019	9K	C	T	0.438356	0.561644	27	1	0.0680779	OK	T	T	T	C	H	T	C	T	C	C	T	H	T	C	T	C	C	T	H	T	C	T	C	C	T	T	C	H	T	C	C	T	C	T	T	T	T	T	T
Chr02	36685110	9K	A	G	0.445946	0.554054	25	0	0.107229	OK	G	G	G	A	G	G	A	G	A	A	G	H	G	A	G	A	A	G	H	G	A	G	A	A	G	G	A	H	G	A	A	G	A	G	G	G	G	G	G
Chr02	36722477	9K	T	C	0.410891	0.589109	44	1	0.0113107	OK	C	C	C	T	C	C	T	C	T	T	C	H	H	T	C	T	T	C	T	C	T	C	T	T	C	C	T	H	H	T	T	C	T	H	C	C	C	C	C
Chr02	36722555	9K	C	T	0.413793	0.586207	42	2	0.0140291	OK	T	T	T	C	T	T	C	T	C	C	T	H	H	C	T	C	C	T	C	T	C	T	C	C	T	T	C	H	H	C	C	T	C	H	T	T	T	T	T
Chr02	36723722	9K	G	T	0.416216	0.583784	37	25	0.0226572	OK	T	H	T	G	T	T	G	T	G	G	T	H	T	G	T	G	G	H	G	T	G	T	G	H	T	T	G	H	T	G	G	T	G	T	T	T	T	T	T
Chr02	36825446	9K	C	T	0.433498	0.566502	37	7	0.0580886	OK	T	T	T	C	T	T	C	.	C	C	H	H	T	C	T	C	C	T	C	T	C	T	C	C	T	T	C	H	T	C	C	T	C	T	T	T	T	T	T
Chr02	36825504	9K	G	A	0.434146	0.565854	36	6	0.0593271	OK	A	A	A	G	A	A	G	.	G	G	H	H	A	G	A	G	G	A	G	A	G	A	G	G	A	A	G	H	A	G	G	A	G	A	A	A	A	A	A
Chr02	36826987	9K	C	T	0.469767	0.530233	32	0	0.375298	OK	T	T	T	C	T	T	C	T	C	C	T	H	T	C	T	C	C	T	C	T	C	T	C	H	T	T	C	H	T	C	C	T	C	T	T	T	T	T	T
Chr02	36835407	9K	T	G	0.454106	0.545894	34	6	0.186638	OK	G	G	G	T	G	G	T	G	H	H	G	H	G	H	G	T	T	G	T	G	T	G	T	T	G	G	H	T	G	T	T	G	T	.	G	.	G	G	G
Chr02	38592422	9K	A	G	0.478495	0.521505	40	21	0.55748	OK	G	G	G	A	G	G	A	H	A	G	G	H	G	A	G	A	H	G	H	G	G	G	A	A	G	G	A	A	G	A	A	G	H	G	G	G	G	G	G
Chr02	39242852	9K	C	A	0.471366	0.528634	20	0	0.388225	OK	A	A	A	A	A	A	C	A	C	A	A	H	A	C	A	C	A	A	A	A	A	A	C	A	A	A	C	C	C	C	C	A	C	A	H	A	C	A	A
Chr02	39584924	9K	C	G	0.466667	0.533333	34	3	0.333998	OK	G	G	C	C	G	G	C	G	C	G	G	H	G	C	G	C	G	G	G	G	G	G	C	G	G	G	C	C	C	C	C	G	H	H	H	G	C	G	G
Chr02	39924967	9K	C	T	0.454545	0.545455	20	51	0.2278	OK	T	T	H	.	.	T	.	T	T	.	T	H	H	.	T	H	T	.	T	T	T	.	C	T	T	T	T	T	H	.	C	C	C	T	C	T	C	T	.
Chr02	39936971	9K	A	G	0.407407	0.592593	9	49	0.0109004	OK	G	G	A	A	G	G	A	G	G	G	G	H	G	A	G	A	G	.	G	G	G	G	A	G	G	G	G	G	H	A	A	A	A	.	A	G	A	G	G
Chr02	40112533	9K	T	C	0.449541	0.550459	24	5	0.136217	OK	C	C	T	T	C	C	T	C	C	T	C	H	C	T	C	T	H	T	C	C	C	T	T	C	C	C	C	C	H	T	T	T	T	C	T	C	H	C	C
Chr02	40482786	9K	T	C	0.441176	0.558824	8	1	0.0695285	OK	C	C	T	T	C	C	H	C	C	C	C	H	C	T	C	T	C	T	C	C	C	T	T	C	C	C	C	C	H	T	T	T	T	C	T	C	T	C	C
Chr02	40530805	9K	G	A	0.436123	0.563877	18	2	0.0542547	OK	A	A	G	G	A	A	H	A	A	G	A	H	A	G	A	G	A	H	H	H	A	G	G	A	A	A	A	A	H	H	G	H	G	A	G	A	G	A	A
Chr02	40639907	9K	G	A	0.47093	0.52907	39	36	0.445766	OK	G	H	G	G	A	A	G	.	A	.	.	H	.	H	A	H	A	H	H	A	A	.	H	H	A	A	A	A	H	G	.	G	G	.	G	A	G	A	A
Chr02	40739833	9K	G	A	0.458564	0.541436	30	36	0.264876	OK	.	G	H	A	G	G	A	G	H	A	G	G	.	.	G	A	G	A	G	G	.	A	A	G	G	G	G	G	A	.	.	A	H	.	A	G	A	G	G
Chr02	40741768	9K	C	T	0.449735	0.550265	41	17	0.166957	OK	T	C	T	T	C	C	T	C	C	T	C	C	C	T	C	T	C	T	C	C	C	.	T	C	C	C	C	C	H	H	H	T	H	C	T	C	T	C	.
Chr02	40875596	9K	A	G	0.458763	0.541237	34	19	0.250666	OK	.	G	A	A	G	G	A	A	.	G	G	G	G	.	G	A	G	H	H	G	H	A	A	G	G	G	G	G	H	A	A	A	.	G	A	G	A	G	G
Chr02	40875671	9K	C	A	0.473958	0.526042	38	17	0.470486	OK	.	A	C	C	A	A	C	C	A	C	A	A	A	.	A	C	A	C	H	A	H	C	C	A	A	A	A	A	H	C	C	C	.	.	C	A	C	A	A
Chr02	40875719	9K	A	T	0.466667	0.533333	36	16	0.35188	OK	.	T	A	A	T	T	A	A	T	A	T	T	T	.	T	A	T	A	H	T	H	A	A	T	T	T	T	T	H	A	A	A	.	.	A	T	H	T	T
Chr02	40886213	9K	C	T	0.438914	0.561086	18	8	0.0693372	OK	C	T	C	C	T	T	C	C	T	C	T	T	T	C	T	H	T	C	T	T	T	C	C	T	T	T	T	T	H	C	H	C	C	T	C	T	C	T	T
Chr02	40886380	9K	C	T	0.441441	0.558559	17	8	0.0809839	OK	C	T	C	C	T	T	C	C	T	C	T	T	T	C	T	H	T	C	T	T	T	C	C	T	T	T	T	T	H	C	C	C	C	T	C	T	C	T	T
Chr02	41078944	9K	G	A	0.5	0.5	19	58	1	OK	G	A	G	G	A	A	G	G	H	G	A	A	A	G	H	G	A	.	H	A	A	G	G	.	A	A	.	.	H	G	G	G	G	A	G	H	G	A	A
Chr02	41092498	9K	T	G	0.458333	0.541667	16	39	0.248213	OK	.	G	.	T	G	G	T	T	G	.	G	G	G	.	H	T	.	T	G	.	G	.	T	G	G	G	G	G	H	T	T	T	.	G	T	G	T	G	G
Chr02	41126173	9K	G	A	0.492462	0.507538	34	14	0.831589	OK	G	A	G	G	H	A	G	G	H	G	A	A	A	G	H	G	A	G	A	A	A	.	G	A	A	A	A	A	H	G	H	G	H	A	G	A	G	A	A
Chr02	41156746	9K	T	C	0.428571	0.571429	22	50	0.0587817	OK	T	C	T	T	C	C	T	T	C	C	C	C	C	T	H	T	C	.	H	C	C	T	T	.	C	H	H	C	H	T	.	T	H	C	T	C	T	C	C
Chr02	41280203	9K	C	G	0.461538	0.538462	13	0	0.239317	OK	G	C	G	C	C	C	G	G	C	C	C	C	C	G	H	C	C	G	C	C	C	G	G	C	C	C	C	C	H	G	G	G	G	C	G	C	G	C	C
Chr02	42230180	9K	A	G	0.444934	0.555066	20	0	0.0970537	OK	A	G	A	G	G	G	A	A	G	A	G	G	G	A	H	A	H	G	G	G	G	A	H	G	G	G	G	H	A	A	A	G	A	G	G	G	A	G	G
Chr02	42252088	9K	T	C	0.434146	0.565854	33	9	0.0593271	OK	T	C	T	C	C	C	T	T	C	T	C	C	C	H	H	T	H	C	C	C	C	T	T	C	C	H	C	T	T	H	T	C	T	C	C	C	T	C	C
Chr02	42360580	9K	T	C	0.452174	0.547826	17	0	0.146881	OK	T	C	T	C	C	C	T	T	C	T	C	C	C	T	H	T	T	C	C	C	C	T	T	C	C	C	C	H	T	T	T	C	T	C	C	C	T	C	C
Chr02	42386371	9K	A	G	0.42029	0.57971	37	3	0.0218101	OK	H	A	G	A	A	H	G	H	A	A	A	H	H	H	H	G	G	A	.	A	A	G	G	A	A	A	A	H	H	G	G	A	G	A	A	A	G	A	A
Chr02	42386385	9K	G	A	0.417476	0.582524	38	3	0.0178415	OK	H	G	A	G	G	H	A	H	G	G	G	H	H	H	H	A	A	G	.	G	G	A	A	G	G	G	G	H	H	A	A	G	A	G	G	G	A	G	G
Chr02	42439248	9K	T	C	0.409396	0.590604	41	57	0.0269718	OK	T	C	.	.	C	C	T	T	C	T	C	C	C	T	H	T	T	H	C	C	C	T	T	.	C	C	H	.	T	T	.	C	H	C	C	C	.	C	C
Chr02	42534287	9K	C	T	0.469194	0.530806	35	1	0.37081	OK	C	T	C	T	T	T	C	C	T	C	T	T	T	C	H	C	C	T	T	T	T	C	C	T	T	T	T	C	C	C	C	T	C	H	T	T	C	T	C
Chr02	42555113	9K	G	A	0.496933	0.503067	26	58	0.937569	OK	A	G	A	G	G	.	A	A	G	.	G	H	H	A	H	A	A	G	H	G	.	.	A	.	G	G	G	A	A	A	A	G	A	H	G	.	A	G	A
Chr02	42555119	9K	C	T	0.455696	0.544304	30	59	0.265373	OK	C	T	C	T	T	.	C	C	T	.	T	H	H	C	H	C	C	T	H	T	.	.	C	.	T	T	T	C	C	C	C	T	C	H	T	.	C	T	C
Chr02	42555128	9K	T	C	0.462025	0.537975	30	59	0.339745	OK	T	C	T	C	C	.	T	T	C	.	C	H	H	T	H	T	T	C	H	C	.	.	T	.	C	C	C	T	T	T	T	C	T	H	C	.	T	C	T
Chr02	42569509	9K	T	C	0.477876	0.522124	21	0	0.505929	OK	T	C	T	C	C	C	T	T	C	T	C	C	C	T	H	T	T	C	C	C	C	H	T	C	C	H	C	T	T	T	T	C	T	C	C	C	T	C	T
Chr02	42609785	9K	C	T	0.481982	0.518018	21	4	0.59132	OK	C	T	H	T	T	T	C	H	T	C	T	T	T	C	H	C	C	T	T	T	H	C	C	T	T	T	T	C	C	C	C	T	C	T	T	T	C	T	C
Chr02	42609818	9K	T	C	0.477477	0.522523	25	0	0.502121	OK	T	C	H	C	C	C	T	H	C	T	C	C	C	T	H	T	T	C	C	C	C	T	T	C	C	C	C	T	T	T	T	C	T	C	C	C	T	C	T
Chr02	42609854	9K	G	A	0.477477	0.522523	25	0	0.502121	OK	G	A	H	A	A	A	G	H	A	G	A	A	A	G	H	G	G	A	A	A	A	G	G	A	A	A	A	G	G	G	G	A	G	A	A	A	G	A	G
Chr02	42611669	9K	A	C	0.450237	0.549763	36	0	0.148261	OK	C	A	C	A	A	A	C	C	A	A	A	A	A	C	H	C	C	A	A	A	A	C	C	A	A	A	A	C	C	C	H	A	C	A	A	A	C	A	C
Chr02	42611988	9K	C	T	0.495455	0.504545	27	0	0.892738	OK	C	T	C	T	T	H	C	C	H	C	T	T	T	C	H	C	C	T	H	T	T	C	C	H	T	T	T	C	C	C	C	T	C	T	T	T	C	T	C
Chr02	42655521	9K	T	C	0.443243	0.556757	39	23	0.1226	OK	.	C	T	.	C	C	T	T	C	T	C	C	C	T	H	T	T	C	.	C	C	H	T	C	C	C	C	T	T	T	T	C	T	.	C	C	T	C	T
Chr02	42655618	9K	T	G	0.455026	0.544974	34	24	0.216247	OK	.	G	T	G	G	G	T	T	G	T	G	.	G	T	H	T	T	G	.	G	.	H	T	G	G	G	G	T	T	T	T	G	T	.	G	G	T	G	T
Chr02	42655648	9K	C	A	0.452128	0.547872	34	25	0.189255	OK	.	A	C	A	A	A	C	C	A	C	A	.	A	C	H	C	C	A	.	A	.	H	C	A	A	A	A	C	C	C	C	A	C	.	A	A	C	A	C
Chr02	42730849	9K	G	C	0.488688	0.511312	26	0	0.736617	OK	G	C	G	C	C	C	G	G	C	G	C	C	C	G	H	G	G	C	C	C	C	H	G	C	C	C	H	G	G	G	G	C	G	C	C	H	G	C	G
Chr02	42730873	9K	A	G	0.479821	0.520179	24	0	0.546719	OK	A	G	A	G	G	G	A	A	G	A	G	G	G	A	H	A	A	G	G	G	G	H	A	G	G	G	H	A	A	A	A	G	A	G	G	G	A	G	A
Chr02	42800843	9K	C	T	0.47644	0.52356	38	18	0.514906	OK	C	T	H	T	T	T	.	C	T	H	T	.	T	C	H	C	C	T	T	T	T	.	C	T	T	T	H	C	.	H	C	T	C	C	T	T	C	H	C
Chr02	42826280	9K	G	A	0.483568	0.516432	34	0	0.631489	OK	G	A	G	A	A	H	G	G	A	G	A	A	A	G	H	G	G	A	A	A	A	G	G	A	A	A	A	G	G	G	G	A	G	G	A	A	G	A	G
Chr02	43825349	9K	A	G	0.482143	0.517857	23	0	0.59298	OK	G	A	G	A	A	A	G	G	A	A	A	H	A	G	A	G	G	H	H	G	H	G	H	H	A	A	A	G	G	A	G	G	H	G	G	A	G	A	G
Chr02	43840996	9K	C	T	0.454106	0.545894	39	1	0.186638	OK	T	C	T	C	C	C	T	T	C	C	C	H	C	T	C	T	T	H	C	T	C	T	H	H	C	C	C	T	T	C	T	T	T	T	T	C	H	C	T
Chr02	44064987	9K	A	G	0.497872	0.502128	12	0	0.947989	OK	A	G	A	G	G	G	A	A	G	A	G	H	G	A	G	A	A	A	G	A	G	A	H	H	G	G	G	A	A	G	A	A	A	A	H	G	A	G	A
Chr02	44171490	9K	A	G	0.479452	0.520548	25	3	0.543079	OK	A	G	A	G	G	G	A	A	H	H	G	H	G	A	G	A	A	A	G	A	G	A	H	H	G	G	G	A	A	G	A	A	A	A	H	G	A	G	A
Chr02	44278229	9K	G	A	0.494898	0.505102	29	22	0.886403	OK	G	A	G	A	A	A	G	G	A	G	A	H	A	G	G	G	G	H	A	G	A	G	H	H	A	A	A	G	G	A	H	G	G	G	H	A	G	A	G
Chr02	44310556	9K	G	A	0.497872	0.502128	12	0	0.947989	OK	G	A	G	A	A	A	G	G	A	G	A	H	A	G	G	G	G	G	A	G	A	G	H	G	H	A	H	H	G	A	G	G	G	G	H	A	G	A	G
Chr02	44310628	9K	C	G	0.493506	0.506494	16	0	0.843526	OK	G	C	G	C	C	C	G	G	C	G	C	H	C	G	G	G	G	G	C	G	C	G	H	H	H	C	C	H	G	C	G	G	G	G	H	C	G	C	G
Chr02	44468636	9K	T	G	0.492063	0.507937	36	22	0.827259	OK	G	H	G	T	T	T	G	G	T	G	T	H	T	.	G	G	G	G	H	G	T	G	H	H	T	T	H	G	G	H	G	G	.	G	G	T	G	T	G
Chr02	44739837	9K	T	C	0.437209	0.562791	26	6	0.0655652	OK	T	C	T	H	C	C	T	T	C	T	C	H	C	T	T	T	T	T	C	T	C	T	H	T	H	.	C	T	T	C	T	T	T	T	T	C	T	C	T
Chr02	45120734	9K	C	T	0.497758	0.502242	21	3	0.94661	OK	C	T	C	C	T	H	C	C	T	C	T	H	T	C	C	C	C	C	C	C	T	C	H	C	T	C	H	C	C	T	C	C	T	C	H	T	C	T	C
Chr02	45286793	9K	C	A	0.497738	0.502262	25	1	0.946369	OK	A	C	A	A	C	H	A	A	C	A	C	H	C	A	A	H	A	A	A	A	H	A	H	H	C	A	C	A	A	C	A	A	H	A	H	C	A	H	A
Chr02	45494643	9K	T	C	0.48927	0.51073	14	0	0.743244	OK	C	T	C	C	T	H	C	C	T	C	T	H	T	C	C	C	C	C	C	C	T	C	T	H	T	C	T	C	C	T	C	C	T	C	H	T	C	C	C
Chr02	45552810	9K	T	A	0.469298	0.530702	19	0	0.353837	OK	T	A	T	T	A	H	T	T	A	T	A	H	A	T	T	T	T	T	T	T	H	T	A	H	A	T	A	T	T	A	T	T	A	T	H	A	T	T	T
Chr02	45782257	9K	T	G	0.473684	0.526316	18	1	0.426777	OK	T	G	H	T	G	H	T	T	G	T	G	H	G	T	T	T	T	T	T	T	G	T	G	H	T	T	G	T	T	G	H	T	G	T	H	G	T	T	T
Chr02	46011755	9K	C	G	0.493333	0.506667	22	0	0.841481	OK	C	G	C	C	G	H	C	C	G	C	H	H	G	C	C	C	C	G	H	C	G	C	C	H	C	C	G	C	G	G	H	C	H	C	H	G	C	C	C
Chr02	46282786	9K	T	C	0.483412	0.516588	33	3	0.629877	OK	C	T	C	T	T	H	C	C	T	T	T	H	T	C	C	C	C	T	C	C	T	C	C	H	C	C	T	C	T	T	H	H	T	C	H	T	C	C	C
Chr02	46311313	9K	T	A	0.466981	0.533019	29	6	0.336289	OK	A	T	A	H	T	H	A	A	T	T	T	H	T	A	A	A	A	T	A	A	H	A	A	H	A	A	T	A	T	T	H	A	T	A	H	T	A	A	A
Chr02	46601111	9K	G	A	0.492754	0.507246	32	8	0.834827	OK	A	G	A	G	G	H	A	H	G	G	G	H	G	A	A	G	H	H	A	H	G	H	A	G	A	A	G	A	.	G	H	A	G	A	H	G	A	A	H
Chr02	46731444	9K	C	T	0.497717	0.502283	26	2	0.946125	OK	T	C	T	C	C	H	T	T	C	C	C	H	C	T	T	H	T	C	T	T	C	T	T	C	T	T	C	T	C	C	H	T	C	T	T	C	T	T	T
Chr02	46966884	9K	T	G	0.463203	0.536797	16	0	0.263346	OK	T	G	T	T	G	H	G	T	G	G	G	H	T	T	T	G	T	G	H	T	G	T	T	G	T	T	G	T	G	H	G	H	G	T	T	G	T	T	T
Chr02	47075851	9K	T	G	0.475983	0.524017	17	1	0.467287	OK	G	T	G	G	T	H	T	G	T	G	T	H	G	G	G	T	G	T	G	G	T	G	G	T	G	H	T	G	T	T	T	G	T	G	G	T	G	G	G
Chr02	47160135	9K	C	G	0.435028	0.564972	24	46	0.0838474	OK	C	G	C	H	H	C	.	H	G	C	G	H	C	H	.	H	C	H	C	C	G	C	C	H	.	.	G	C	G	.	G	C	.	C	C	G	C	C	G
Chr02	47205537	9K	A	C	0.455621	0.544379	40	38	0.248563	OK	A	.	A	A	.	H	C	H	.	.	C	.	A	A	A	C	A	C	.	H	.	.	H	.	A	.	C	.	.	C	H	.	.	.	A	C	A	A	C
Chr02	47205562	9K	A	G	0.465116	0.534884	39	36	0.360196	OK	A	.	A	A	.	H	G	H	.	.	G	H	A	A	A	G	A	G	.	H	.	.	H	.	A	.	G	.	.	G	H	.	.	.	A	G	A	A	G
Chr02	47207889	9K	A	C	0.472973	0.527027	22	3	0.420596	OK	H	C	A	A	C	H	C	A	C	A	H	H	A	A	A	C	A	C	A	A	C	A	A	C	A	A	C	A	C	C	C	A	C	A	H	C	A	A	C
Chr02	47251116	9K	C	G	0.449495	0.550505	23	26	0.155218	OK	H	C	G	G	C	H	H	G	G	G	C	H	G	G	G	C	G	C	G	G	C	G	G	.	G	G	C	G	C	C	C	G	H	G	G	C	G	G	C
Chr02	47293652	9K	A	T	0.471429	0.528571	25	12	0.407626	OK	A	T	A	A	T	H	T	A	A	A	T	H	A	A	A	T	A	T	A	A	T	A	A	T	A	A	T	A	H	T	T	A	.	A	A	H	A	A	T
Chr02	47293683	9K	A	G	0.471698	0.528302	23	12	0.409847	OK	A	G	A	A	G	H	G	A	A	A	G	H	A	A	A	G	A	G	A	A	G	A	A	G	A	A	G	A	H	G	G	A	.	A	A	H	A	A	G
Chr02	47301464	9K	G	A	0.480349	0.519651	17	1	0.552019	OK	A	G	A	A	G	H	G	A	A	A	G	H	A	A	A	G	A	G	A	A	G	A	A	G	A	A	G	A	G	G	G	A	G	A	A	G	A	A	G
Chr02	47301479	9K	A	G	0.480349	0.519651	17	1	0.552019	OK	G	A	G	G	A	H	A	G	G	G	A	H	G	G	G	A	G	A	G	G	A	G	G	A	G	G	A	G	A	A	A	G	A	G	G	A	G	G	A
Chr02	47304304	9K	G	A	0.483871	0.516129	20	10	0.634651	OK	A	G	A	A	G	H	G	A	A	A	G	H	A	A	A	G	A	G	A	A	G	A	A	G	A	A	G	A	H	G	H	A	H	A	A	G	A	A	G
Chr02	47360136	9K	G	A	0.477064	0.522936	29	0	0.498225	OK	G	A	G	G	A	H	H	G	G	G	A	H	H	G	G	A	H	A	G	G	A	H	G	A	G	G	A	G	A	A	A	G	A	G	G	A	G	G	A
Chr02	47379106	9K	A	G	0.426036	0.573964	27	51	0.0544704	OK	.	G	A	A	.	H	G	.	A	A	.	H	A	.	.	G	A	G	.	A	.	.	A	G	A	.	H	A	H	.	G	A	.	.	.	G	A	.	G
Chr02	47865419	9K	G	C	0.456522	0.543478	17	0	0.187249	OK	G	G	G	C	G	H	G	C	C	C	G	C	C	C	C	G	C	G	C	C	G	C	C	G	C	C	G	C	G	G	C	C	G	C	C	C	C	C	G
Chr02	48340015	9K	C	T	0.457547	0.542453	24	11	0.216367	OK	C	C	T	T	C	H	C	T	T	H	H	T	T	T	T	C	T	C	T	T	C	T	T	C	T	T	C	T	C	H	T	T	C	T	T	T	T	T	C
Chr03	304190	9K	C	T	0.460094	0.539906	31	3	0.244092	OK	C	T	H	C	T	C	T	T	C	C	C	C	T	H	T	T	C	C	C	H	C	T	C	C	C	T	C	T	C	T	T	C	T	C	C	C	C	C	C
Chr03	432323	9K	G	A	0.480176	0.519824	20	0	0.550273	OK	G	A	H	G	A	G	G	A	G	G	G	G	A	H	A	A	G	G	G	A	G	A	G	G	G	A	G	A	G	A	A	G	A	G	G	G	G	G	G
Chr03	567699	9K	A	G	0.4375	0.5625	29	42	0.0972544	OK	A	H	.	A	G	A	A	.	A	A	A	H	G	A	G	.	A	A	H	G	A	A	A	.	A	G	A	G	A	H	.	A	.	A	A	A	H	A	A
Chr03	567711	9K	T	A	0.439306	0.560694	31	43	0.110355	OK	T	H	.	T	A	T	T	.	T	T	T	H	A	T	A	.	T	T	H	A	T	T	T	.	T	A	T	A	T	H	.	.	.	T	T	T	H	T	T
Chr03	2461058	9K	T	C	0.440994	0.559006	29	57	0.134287	OK	T	C	C	T	C	T	T	C	T	T	T	H	T	H	H	C	T	T	T	C	T	T	C	C	T	C	.	T	T	C	C	C	C	C	C	T	C	T	T
Chr03	2480246	9K	T	C	0.435556	0.564444	22	0	0.0531951	OK	C	T	T	C	T	C	C	T	C	C	H	H	C	T	T	T	C	C	C	T	C	C	T	T	C	T	T	C	C	T	T	T	T	H	T	C	T	C	C
Chr03	2511956	9K	C	T	0.431953	0.568047	22	56	0.0768554	OK	T	C	C	.	C	T	T	C	T	T	T	H	T	C	C	C	T	.	T	C	T	T	C	.	T	C	.	H	T	C	.	C	C	C	C	T	C	T	T
Chr03	2511960	9K	C	A	0.42515	0.57485	24	56	0.0530445	OK	C	A	A	.	A	C	C	A	C	C	C	H	C	A	A	A	C	.	C	A	C	C	A	.	C	A	.	H	C	A	.	A	A	A	A	C	A	C	C
Chr03	2585309	9K	G	T	0.447489	0.552511	24	4	0.120138	OK	T	T	T	G	T	G	G	T	G	G	G	H	G	T	T	T	G	G	G	T	G	G	T	T	G	T	T	G	H	T	T	T	T	T	T	G	T	G	G
Chr03	2935080	9K	A	C	0.468208	0.531792	40	34	0.402978	OK	C	C	C	A	C	A	A	C	A	A	A	H	A	C	C	C	A	H	A	C	A	A	C	.	A	C	H	A	A	C	.	C	C	C	C	A	C	A	A
Chr03	2935136	9K	C	T	0.468571	0.531429	38	34	0.405679	OK	T	T	T	C	T	C	C	T	C	C	C	H	C	T	T	T	C	T	C	T	C	C	T	.	C	T	H	C	C	T	.	T	T	T	T	C	T	C	C
Chr03	3071828	9K	G	T	0.429245	0.570755	30	5	0.0393595	OK	T	T	T	G	T	G	G	T	G	G	G	H	G	T	T	T	G	T	G	T	G	G	T	T	G	T	T	G	G	T	T	T	.	T	H	G	T	G	G
Chr03	3071837	9K	A	G	0.433962	0.566038	30	5	0.054474	OK	G	G	G	A	G	A	A	G	A	A	A	H	A	G	G	G	A	G	A	G	A	A	G	G	A	H	G	A	A	G	G	G	.	G	H	A	G	A	A
Chr03	6000985	9K	G	C	0.420814	0.579186	25	1	0.0185549	OK	G	G	G	C	G	C	C	G	C	G	C	H	C	G	G	C	C	G	C	G	G	G	G	G	C	G	C	G	C	G	H	C	G	G	C	C	G	G	G
Chr03	6308614	9K	T	C	0.414414	0.585586	25	0	0.0107602	OK	C	C	C	T	C	T	T	C	T	H	T	H	H	C	C	T	T	C	T	C	C	C	C	C	T	C	T	C	T	C	H	T	C	C	T	T	C	C	T
Chr03	6367959	9K	G	A	0.486188	0.513812	35	31	0.710156	OK	.	A	A	G	A	H	G	A	H	A	G	.	G	A	A	G	G	A	.	A	.	A	A	.	G	A	G	A	G	A	A	G	.	.	G	G	.	A	G
Chr03	6368002	9K	C	A	0.468927	0.531073	39	31	0.408344	OK	.	A	A	C	A	H	C	A	H	C	C	.	C	A	A	C	C	A	.	A	.	A	A	.	C	A	C	A	C	A	A	C	.	.	C	C	.	A	C
Chr03	6618844	9K	G	A	0.438356	0.561644	26	2	0.0680779	OK	A	A	A	G	A	H	G	A	H	G	G	H	G	A	A	G	G	A	G	A	A	A	A	A	G	A	G	A	H	A	H	G	A	A	G	G	A	A	G
Chr03	6631233	9K	C	T	0.413146	0.586854	27	7	0.0112384	OK	T	T	T	C	T	C	C	T	C	C	H	H	C	T	T	C	C	H	H	T	T	T	T	T	C	T	C	T	C	T	H	C	T	T	C	C	T	T	C
Chr03	6636200	9K	T	A	0.454128	0.545872	18	11	0.175554	OK	A	A	A	T	A	T	T	A	T	H	T	H	T	A	A	T	T	A	T	A	A	A	A	A	T	A	T	A	T	A	H	T	A	A	T	T	A	A	T
Chr03	6636209	9K	C	T	0.451613	0.548387	19	11	0.153992	OK	T	T	T	C	T	C	C	T	C	H	C	H	C	T	T	C	C	T	C	T	T	T	T	T	C	T	C	T	C	T	H	C	T	T	C	C	T	T	C
Chr03	6648358	9K	C	T	0.443478	0.556522	17	0	0.0864573	OK	T	T	T	H	T	C	C	T	C	H	H	H	C	T	T	C	C	T	C	T	T	T	T	T	H	T	C	T	C	T	H	C	T	T	C	C	T	T	C
Chr03	6648449	9K	T	G	0.429204	0.570796	20	1	0.0332867	OK	T	T	T	H	T	G	G	T	G	T	H	H	G	T	T	G	G	T	G	T	T	T	T	T	H	T	G	T	G	T	H	G	T	T	G	G	T	T	G
Chr03	6767880	9K	C	T	0.443439	0.556561	18	8	0.0926305	OK	T	T	T	C	T	C	C	T	C	T	C	H	C	T	T	C	C	H	C	T	T	T	T	T	C	T	C	T	C	T	H	C	T	T	C	C	T	T	C
Chr03	6809896	9K	A	G	0.455399	0.544601	32	2	0.192965	OK	G	G	G	A	G	A	H	G	A	H	H	H	A	G	G	A	A	G	A	G	G	G	G	G	A	G	H	G	A	G	H	A	G	G	A	A	G	G	A
Chr03	6846974	9K	C	T	0.415525	0.584475	27	1	0.0124113	OK	C	C	C	H	C	T	T	C	T	C	T	H	T	C	C	T	T	C	T	C	C	C	C	C	T	C	T	C	H	C	H	T	C	C	T	T	C	H	T
Chr03	7886001	9K	T	C	0.438914	0.561086	25	1	0.0693372	OK	C	C	C	T	C	T	T	C	T	T	H	H	.	C	C	T	T	C	T	H	T	C	C	C	T	C	T	C	T	C	T	T	C	C	T	C	C	C	T
Chr03	7886026	9K	T	C	0.438914	0.561086	26	0	0.0693372	OK	C	C	C	T	C	T	T	C	T	T	H	H	H	C	C	T	T	C	T	H	T	C	C	C	T	C	T	C	T	C	T	T	C	C	T	C	C	C	T
Chr03	7886035	9K	G	T	0.438914	0.561086	26	0	0.0693372	OK	T	T	T	G	T	G	G	T	G	G	H	H	H	T	T	G	G	T	G	H	G	T	T	T	G	T	G	T	G	T	G	G	T	T	G	T	T	T	G
Chr03	8323204	9K	A	T	0.442478	0.557522	21	0	0.0837207	OK	A	A	A	T	A	T	T	A	T	A	T	H	T	A	A	T	T	A	T	H	T	A	A	A	T	A	T	H	T	A	H	T	A	A	T	A	A	A	T
Chr03	8330933	9K	G	A	0.441441	0.558559	23	2	0.0809839	OK	H	A	A	G	A	G	G	A	G	G	G	H	G	H	A	H	G	H	G	H	G	A	A	A	G	A	G	A	G	A	H	G	A	A	G	A	A	A	G
Chr03	8330948	9K	G	A	0.441441	0.558559	23	2	0.0809839	OK	H	A	A	G	A	G	G	A	G	G	G	H	G	H	A	H	G	H	G	H	G	A	A	A	G	A	G	A	G	A	H	G	A	A	G	A	A	A	G
Chr03	8730378	9K	G	A	0.43318	0.56682	30	0	0.0489935	OK	A	A	A	G	A	G	G	A	G	G	G	H	G	A	A	G	G	A	G	H	G	A	A	A	H	A	G	A	G	A	H	G	A	A	G	A	A	A	G
Chr03	8736302	9K	G	A	0.418478	0.581522	20	43	0.0269923	OK	A	A	A	G	A	G	G	A	G	A	G	H	G	A	A	G	G	.	H	H	G	A	A	.	G	A	G	A	G	A	H	G	A	A	G	A	A	A	G
Chr03	9030339	9K	A	G	0.424658	0.575342	28	0	0.0257519	OK	G	G	G	A	G	A	A	G	A	A	A	H	H	G	G	A	A	G	A	H	A	G	G	G	A	G	A	G	A	G	H	A	G	H	A	G	G	G	A
Chr03	9229502	9K	G	A	0.418919	0.581081	25	0	0.0156851	OK	G	G	G	A	G	A	A	G	A	G	A	H	A	H	G	A	A	G	A	H	A	G	G	G	A	G	A	G	A	G	H	A	G	G	A	G	G	G	A
Chr03	9229560	9K	G	A	0.415179	0.584821	23	0	0.0111176	OK	G	G	G	A	G	A	A	G	A	G	A	H	A	H	G	A	A	G	A	H	A	G	G	G	A	G	A	G	A	G	H	A	G	G	A	G	G	G	A
Chr03	9229570	9K	G	A	0.428571	0.571429	23	0	0.0325094	OK	A	A	A	G	A	G	G	A	G	G	G	H	G	H	A	G	G	A	G	H	G	A	A	A	G	A	G	A	G	A	H	G	A	A	G	A	A	A	G
Chr03	9275618	9K	T	C	0.5	0.5	51	18	1	OK	H	.	.	T	H	T	T	H	T	H	T	H	T	.	C	T	T	C	T	H	T	C	C	C	T	C	T	H	T	H	H	T	.	C	T	H	C	H	T
Chr03	9342604	9K	A	T	0.430493	0.569507	24	0	0.0379019	OK	T	T	T	A	T	A	A	T	A	A	H	H	A	T	T	A	A	T	A	H	A	T	T	T	A	T	A	T	H	T	H	A	T	T	A	T	T	T	A
Chr03	9344742	9K	A	T	0.419512	0.580488	34	8	0.0211767	OK	T	T	.	A	T	A	A	T	A	T	A	H	A	H	T	A	A	T	A	H	A	T	T	T	H	T	A	T	A	H	H	A	T	T	H	T	T	T	A
Chr03	9344791	9K	G	A	0.42233	0.57767	33	8	0.0257776	OK	A	A	.	G	A	G	G	A	G	A	G	H	G	H	A	G	G	A	G	H	G	A	A	A	H	A	G	A	G	H	H	G	A	A	H	A	A	A	G
Chr03	9376426	9K	T	C	0.414414	0.585586	25	0	0.0107602	OK	T	T	T	H	T	C	C	T	H	T	C	H	C	T	T	C	C	T	C	H	C	T	T	T	C	T	C	T	C	T	H	C	T	H	C	T	T	T	C
Chr03	9660783	9K	C	T	0.471264	0.528736	40	33	0.448392	OK	C	C	C	T	H	T	H	C	T	C	T	H	T	C	C	T	T	.	T	H	T	C	C	C	T	C	T	C	T	C	H	T	H	H	T	C	C	C	T
Chr03	9752923	9K	C	A	0.421053	0.578947	33	24	0.0295232	OK	C	C	C	H	C	.	A	C	A	C	H	H	H	C	C	H	H	C	H	H	.	H	.	.	A	C	.	C	A	.	.	H	.	C	A	C	C	.	.
Chr03	9790792	9K	G	A	0.441441	0.558559	25	0	0.0809839	OK	A	A	A	G	A	H	G	A	G	G	H	H	G	A	A	G	G	A	H	H	G	A	A	A	G	A	G	A	G	A	H	G	A	A	G	A	H	A	G
Chr03	9887066	9K	C	A	0.430622	0.569378	32	6	0.0448592	OK	A	A	A	C	A	C	C	A	C	C	H	H	C	A	A	C	C	H	C	H	C	A	A	H	C	A	C	A	C	A	H	C	A	A	C	A	A	A	C
Chr03	9943890	9K	G	A	0.414414	0.585586	25	0	0.0107602	OK	G	G	G	A	G	A	A	G	A	G	A	H	A	G	G	A	A	G	A	H	A	G	G	G	A	G	A	G	A	G	H	A	G	G	A	G	G	G	A
Chr03	9951300	9K	A	T	0.428571	0.571429	16	0	0.029913	OK	A	A	A	T	A	T	T	A	T	T	T	H	T	A	A	T	T	A	T	H	T	A	A	A	T	A	T	A	T	H	H	T	A	A	T	A	A	A	T
Chr03	9981165	9K	T	C	0.44	0.56	22	0	0.0718606	OK	T	T	T	C	T	C	C	T	C	C	H	H	H	T	T	C	C	T	C	H	H	T	T	T	C	T	H	T	C	T	H	C	T	T	C	T	T	T	C
Chr03	10012547	9K	A	G	0.417778	0.582222	22	0	0.0136377	OK	A	A	A	G	A	G	G	A	G	G	G	H	G	A	A	G	H	A	H	H	G	A	A	A	G	A	G	A	G	A	H	G	A	A	H	A	A	A	G
Chr03	10760309	9K	C	T	0.446903	0.553097	21	0	0.110387	OK	T	T	T	C	T	C	C	T	C	C	C	H	C	T	T	C	C	T	C	H	H	T	T	T	C	T	C	T	C	H	H	C	T	T	C	T	T	T	C
Chr03	11469171	9K	C	T	0.420814	0.579186	26	0	0.0185549	OK	C	C	C	T	C	T	T	C	T	H	T	H	T	C	C	T	T	C	T	H	H	C	C	C	T	C	T	C	T	C	H	T	C	C	H	C	C	H	T
Chr03	12354189	9K	G	A	0.41	0.59	31	16	0.0109095	OK	G	G	G	A	G	H	A	G	H	G	H	H	A	G	G	A	A	G	A	H	A	G	G	G	H	G	A	G	H	G	H	A	G	G	A	G	G	G	A
Chr03	12574009	9K	G	T	0.480874	0.519126	45	19	0.604839	OK	G	T	T	G	H	T	T	T	T	.	T	G	G	H	G	G	H	H	T	T	G	H	T	T	G	T	G	G	T	T	H	G	G	G	G	.	T	T	T
Chr03	12661150	9K	T	A	0.497382	0.502618	44	12	0.942317	FIXED	T	A	.	H	A	A	A	A	A	H	A	T	T	H	T	T	T	A	A	A	H	T	A	A	T	.	H	T	A	A	H	H	T	T	T	A	A	A	A
Chr03	12742649	9K	A	G	0.442623	0.557377	42	22	0.120575	OK	A	G	G	H	H	.	G	G	G	A	G	A	A	H	A	A	A	G	H	G	A	A	G	H	A	G	.	A	G	G	H	A	A	A	A	G	G	G	G
Chr03	12744008	9K	T	C	0.454106	0.545894	37	3	0.186638	OK	T	C	C	T	H	C	C	C	C	T	C	T	T	H	T	T	T	C	C	C	T	T	C	C	T	H	T	T	H	C	H	T	T	T	T	H	C	C	C
Chr03	12768050	9K	T	C	0.446078	0.553922	40	3	0.123485	OK	T	C	C	T	C	H	C	C	H	T	C	T	T	H	T	T	T	C	C	C	T	T	H	C	T	C	T	T	C	C	H	T	H	T	T	C	C	C	C
Chr03	12809801	9K	G	A	0.468085	0.531915	44	15	0.381471	OK	G	A	A	G	A	A	A	A	A	G	A	G	G	H	H	G	G	A	A	A	G	.	A	A	G	H	G	G	A	A	.	H	G	.	G	H	A	A	A
Chr03	12826772	9K	T	C	0.464088	0.535912	54	12	0.333903	OK	T	C	.	T	C	C	C	C	H	T	C	T	T	H	T	H	T	C	C	C	T	H	C	C	T	C	H	T	C	C	H	T	T	T	T	C	C	H	C
Chr03	12843941	9K	T	A	0.459459	0.540541	44	55	0.32394	FIXED	.	A	.	T	A	A	A	A	.	T	.	.	T	.	T	T	T	A	H	H	.	T	A	A	.	H	.	.	H	A	H	T	T	T	T	H	A	A	H
Chr03	12854321	9K	T	C	0.46729	0.53271	31	2	0.338557	OK	T	C	C	T	C	C	C	C	C	T	.	H	T	H	T	T	T	C	C	C	T	T	C	C	T	C	T	T	C	C	H	T	T	T	T	H	C	H	C
Chr03	12854387	9K	G	T	0.449761	0.550239	34	4	0.146335	OK	G	T	T	G	T	T	T	T	H	G	.	H	G	H	G	G	G	T	T	T	G	.	T	T	G	T	G	G	T	T	H	G	G	G	G	H	T	H	T
Chr03	12874083	9K	C	T	0.471154	0.528846	37	2	0.405381	OK	C	T	T	C	T	T	T	T	T	C	T	C	C	H	C	C	C	H	T	T	C	H	T	T	C	T	C	C	T	T	H	C	C	H	C	T	T	T	T
Chr03	12879136	9K	C	A	0.5	0.5	41	0	1	OK	C	A	A	C	A	A	A	A	A	C	A	C	C	C	C	C	C	A	A	A	C	C	A	A	C	A	C	C	H	A	H	C	C	H	C	A	A	A	A
Chr03	12892609	9K	G	A	0.5	0.5	45	16	1	OK	G	A	A	G	A	A	A	A	A	G	A	G	G	H	G	G	G	A	A	.	G	.	A	A	G	A	G	G	A	A	H	G	.	G	G	A	A	A	A
Chr03	12924316	9K	T	A	0.443787	0.556213	39	39	0.143868	OK	T	A	A	T	A	A	A	A	A	T	A	T	T	.	T	T	T	H	H	.	.	.	A	A	.	A	T	T	H	A	H	T	T	T	T	A	A	A	.
Chr03	16944137	9K	G	A	0.410628	0.589372	31	9	0.0101207	OK	A	A	A	G	A	G	G	A	G	G	G	A	H	A	A	G	G	A	G	H	A	A	A	A	G	A	G	A	G	A	H	H	.	H	G	A	A	A	G
Chr03	19332353	9K	G	A	0.463054	0.536946	42	2	0.292436	OK	A	H	A	G	A	G	G	A	G	G	G	G	H	A	G	G	G	H	G	H	G	A	A	A	A	A	G	A	G	H	H	G	A	H	G	H	H	G	G
Chr03	19595676	9K	C	G	0.424658	0.575342	28	0	0.0257519	OK	C	C	C	G	C	G	G	C	G	C	G	G	G	C	G	G	G	C	H	H	G	C	C	G	C	C	G	C	G	C	H	G	C	C	G	C	C	G	G
Chr03	19699778	9K	A	G	0.448889	0.551111	22	0	0.125194	OK	G	G	G	A	G	A	A	G	H	A	A	A	A	G	A	A	A	G	A	H	A	G	G	A	G	G	A	G	A	G	H	A	G	G	A	G	G	A	A
Chr03	20003620	9K	G	C	0.439759	0.560241	33	48	0.12059	OK	C	C	C	H	.	G	H	C	G	G	G	G	G	C	H	G	G	C	G	H	H	.	C	G	C	C	H	C	G	.	G	.	C	C	H	C	C	G	H
Chr03	20084754	9K	A	G	0.430622	0.569378	38	0	0.0448592	OK	G	G	G	H	G	A	A	G	H	A	A	A	A	G	A	A	A	G	H	H	H	G	G	A	G	G	A	G	A	G	H	A	G	G	A	G	G	A	A
Chr03	20403843	9K	G	A	0.424528	0.575472	34	1	0.0279656	OK	G	G	G	A	G	A	A	G	H	G	H	A	A	G	H	A	H	.	H	H	A	G	G	A	G	G	A	G	A	G	H	A	G	H	A	G	G	A	A
Chr03	20587843	9K	G	A	0.444444	0.555556	18	4	0.0955807	OK	A	A	A	G	A	H	G	A	G	G	H	G	G	A	H	H	G	A	G	H	G	A	A	G	A	A	G	A	G	A	H	G	A	A	G	A	A	G	G
Chr03	20773114	9K	T	G	0.435345	0.564655	15	0	0.0488846	OK	T	T	T	G	T	G	G	T	G	T	G	G	G	T	G	G	G	T	G	H	G	T	T	G	T	T	G	T	G	T	H	G	T	T	G	T	T	G	G
Chr03	20794756	9K	A	G	0.44086	0.55914	27	34	0.106719	OK	.	G	G	A	H	A	A	G	A	.	A	A	A	G	A	A	A	G	H	H	.	.	G	H	G	G	H	G	A	H	H	A	.	G	A	G	G	H	A
Chr03	20930514	9K	C	T	0.42328	0.57672	33	25	0.0349067	OK	T	T	.	C	T	H	C	T	C	C	C	C	C	T	C	C	C	T	C	H	C	T	T	C	T	T	H	H	C	T	H	C	T	T	C	T	T	C	C
Chr03	21258344	9K	G	A	0.42654	0.57346	35	1	0.0328323	OK	A	A	A	G	A	G	G	A	G	G	H	G	H	A	H	G	G	A	G	H	H	A	A	G	A	A	G	A	G	A	H	G	A	A	G	A	A	G	G
Chr03	21698905	9K	G	C	0.434978	0.565022	24	0	0.0521391	OK	G	G	G	C	G	C	C	G	C	G	C	C	C	G	C	C	C	G	C	H	C	G	G	C	G	G	C	G	C	G	H	C	G	G	C	G	G	C	C
Chr03	22220082	9K	G	A	0.432314	0.567686	17	1	0.0405073	OK	G	G	G	A	G	A	A	G	A	G	H	A	A	G	A	A	A	G	A	H	A	G	G	A	G	G	A	G	A	G	H	A	G	G	A	G	G	A	H
Chr03	22445178	9K	A	G	0.440909	0.559091	26	1	0.0796158	OK	G	G	G	A	G	A	A	G	A	A	A	A	A	G	H	A	A	G	A	H	A	G	G	A	G	G	A	G	A	G	H	A	G	G	A	G	G	A	A
Chr03	22575766	9K	G	A	0.415663	0.584337	25	56	0.0297637	OK	G	G	.	A	G	H	A	G	A	G	.	H	A	.	A	A	A	.	.	H	A	.	G	.	G	G	A	G	A	G	H	A	G	G	A	.	G	A	A
Chr03	23214060	9K	C	A	0.42132	0.57868	44	6	0.0271984	OK	A	A	A	C	A	C	C	A	C	H	H	H	C	H	C	C	C	A	C	H	C	A	A	C	A	A	C	A	C	A	H	C	A	H	C	A	A	C	C
Chr03	23252864	9K	G	A	0.460317	0.539683	32	26	0.275234	OK	G	G	.	A	G	A	A	G	A	G	A	A	.	.	A	A	A	G	A	H	A	.	G	A	G	G	A	G	A	G	H	A	G	G	H	G	G	A	A
Chr03	23282560	9K	C	T	0.455497	0.544503	44	12	0.218668	OK	.	T	.	C	T	H	C	T	C	H	C	C	H	T	C	C	C	H	C	H	C	T	T	H	T	.	C	T	C	T	H	C	T	T	H	T	T	C	C
Chr03	23383154	9K	A	G	0.443925	0.556075	30	3	0.100879	OK	G	G	G	A	G	A	A	G	A	A	H	A	A	G	H	A	A	G	A	H	A	G	G	A	G	G	H	G	A	G	H	A	H	H	A	G	G	A	A
Chr03	23622309	9K	T	A	0.448113	0.551887	30	5	0.130797	OK	A	A	A	T	A	H	T	A	T	T	T	T	T	A	T	T	H	A	T	H	T	A	A	T	A	A	T	A	T	A	H	T	A	A	T	A	A	T	T
Chr03	23727793	9K	A	G	0.429907	0.570093	33	0	0.0402905	OK	G	G	G	A	G	A	A	G	A	A	A	A	A	G	A	A	H	H	A	H	H	G	G	A	G	G	A	G	A	G	H	A	G	G	A	G	G	A	A
Chr03	23736483	9K	A	G	0.420513	0.579487	16	36	0.0264217	OK	A	A	A	G	A	H	G	A	G	A	H	G	G	A	G	G	G	A	G	H	.	A	A	G	A	A	G	A	G	.	H	G	A	A	G	.	A	G	G
Chr03	23917877	9K	G	A	0.421053	0.578947	38	0	0.0224505	OK	G	G	G	A	G	H	A	G	A	G	A	A	H	G	A	A	A	H	A	H	A	G	G	A	G	G	A	G	A	G	H	A	G	G	A	G	G	A	A
Chr03	23995184	9K	A	G	0.43318	0.56682	30	0	0.0489935	OK	G	G	G	A	G	A	A	G	A	A	H	A	A	G	A	A	A	G	A	H	H	G	G	A	G	G	A	G	H	G	H	A	G	G	A	G	G	A	A
Chr03	24242412	9K	C	T	0.410891	0.589109	36	9	0.0113107	OK	T	T	T	C	T	.	C	T	H	C	C	C	C	T	H	C	C	T	C	H	C	T	T	C	T	T	H	T	C	T	H	H	T	T	C	T	T	C	.
Chr03	24698391	9K	G	A	0.414894	0.585106	28	31	0.0196041	OK	A	A	A	G	A	H	G	A	G	.	H	.	G	.	.	G	G	A	G	H	G	A	A	.	A	A	G	A	G	A	H	G	A	A	G	A	A	G	G
Chr03	24698441	9K	G	T	0.421053	0.578947	28	29	0.0295232	OK	T	T	T	G	T	H	G	T	G	.	H	.	G	.	.	G	G	T	G	H	G	T	T	G	T	T	G	T	G	T	H	G	T	T	G	T	T	G	G
Chr03	24877731	9K	G	T	0.404762	0.595238	38	41	0.0135547	OK	.	H	G	T	G	H	T	G	T	G	.	.	.	G	.	.	T	G	.	.	.	G	G	.	.	H	.	G	.	G	H	T	G	.	T	.	.	.	T
Chr03	25014034	9K	C	T	0.474747	0.525253	31	18	0.477289	OK	H	T	T	C	T	H	C	T	C	C	C	C	C	T	.	C	C	T	C	H	H	.	T	C	T	.	C	T	C	T	H	C	T	T	C	T	T	C	C
Chr03	25056882	9K	G	A	0.417582	0.582418	36	29	0.0261654	OK	G	G	G	A	G	A	A	G	A	G	A	A	H	H	A	A	A	G	A	H	.	.	G	A	G	G	A	G	A	G	H	A	.	G	A	.	.	A	A
Chr03	25296337	9K	C	T	0.437811	0.562189	35	11	0.0778391	OK	H	T	T	C	T	C	C	T	H	C	H	C	C	T	C	C	C	T	H	H	.	T	T	C	T	T	C	T	C	T	H	C	T	T	H	T	T	C	C
Chr03	25485377	9K	C	T	0.434389	0.565611	26	0	0.0510867	OK	C	C	C	T	C	T	T	C	T	C	H	H	T	C	T	T	T	C	T	H	T	C	C	T	C	C	T	C	T	C	H	T	C	C	T	C	C	T	T
Chr03	25490002	9K	C	A	0.485876	0.514124	30	40	0.707048	OK	.	A	A	C	.	C	H	A	C	H	C	C	H	.	C	C	.	A	C	H	C	.	A	C	A	A	C	A	C	A	H	C	.	H	C	A	.	C	C
Chr03	25490161	9K	C	T	0.459016	0.540984	23	41	0.267503	OK	C	C	C	T	.	T	H	C	H	C	T	T	H	.	T	T	T	C	T	H	T	.	C	T	C	C	T	C	T	C	H	T	.	C	T	C	.	T	T
Chr03	25490195	9K	G	A	0.48	0.52	31	41	0.596701	OK	A	A	A	G	.	G	H	A	H	H	G	G	H	.	G	G	G	A	G	H	G	.	A	G	A	A	G	A	G	A	H	G	.	A	G	A	.	G	G
Chr03	28770797	9K	G	A	0.451923	0.548077	33	6	0.165518	OK	A	A	A	G	A	G	G	A	G	G	G	H	G	A	G	G	G	A	H	H	G	A	A	G	A	A	G	A	G	A	H	G	H	A	G	A	A	G	G
Chr03	28771920	9K	G	T	0.424528	0.575472	32	3	0.0279656	OK	T	T	T	H	T	G	G	T	G	G	G	H	H	T	G	G	G	T	G	H	G	T	T	G	T	T	H	T	G	T	H	G	T	H	G	T	T	G	G
Chr03	28771952	9K	G	C	0.419355	0.580645	28	2	0.0175036	OK	C	C	C	G	C	G	G	.	G	G	H	H	G	C	G	G	G	C	G	H	H	C	C	H	C	C	G	C	G	C	H	H	C	C	G	C	C	G	G
Chr03	28772430	9K	G	A	0.423645	0.576355	41	3	0.0295722	OK	A	A	A	G	A	G	G	A	H	G	G	.	H	A	G	G	G	H	G	H	G	A	A	G	A	A	G	A	G	A	H	G	A	A	G	A	A	H	G
Chr03	28988425	9K	C	A	0.413146	0.586854	34	0	0.0112384	OK	A	C	C	A	C	A	A	C	H	C	H	H	H	C	A	A	A	C	H	H	H	C	C	A	C	C	A	C	H	C	H	A	C	H	A	C	C	A	A
Chr03	29005756	9K	C	T	0.442211	0.557789	43	5	0.103011	OK	T	C	H	T	C	T	T	C	T	C	T	H	T	C	T	T	T	C	T	H	T	C	C	T	C	H	T	C	T	C	H	T	C	C	T	C	C	T	T
Chr03	29057025	9K	T	C	0.445415	0.554585	17	1	0.0985251	OK	T	C	C	T	C	T	T	C	H	T	T	H	T	C	T	T	T	C	T	H	T	C	C	T	C	C	T	C	T	C	H	T	C	C	T	H	C	T	T
Chr03	29068055	9K	T	A	0.462555	0.537445	20	0	0.259181	OK	T	A	A	T	A	T	T	A	T	T	T	H	T	A	T	T	T	A	T	H	H	A	A	T	A	H	T	A	T	A	H	T	A	A	T	T	A	T	T
Chr03	29068089	9K	A	C	0.46696	0.53304	20	0	0.319452	OK	A	H	C	A	C	A	A	C	A	A	A	H	A	C	A	A	A	C	A	H	H	C	C	A	C	C	A	C	A	C	H	A	C	C	A	A	C	A	A
Chr03	29076783	9K	T	C	0.466667	0.533333	26	11	0.333998	OK	T	C	C	T	C	T	T	C	T	T	T	H	T	C	T	T	H	C	H	T	H	C	C	T	C	C	T	C	T	C	H	T	C	C	T	.	C	T	T
Chr03	29117281	9K	A	T	0.429907	0.570093	29	4	0.0402905	OK	T	A	A	T	A	T	T	A	T	A	T	H	H	A	T	T	T	A	T	H	T	H	A	T	A	A	T	A	T	A	H	T	A	A	T	T	A	T	T
Chr03	29117342	9K	C	T	0.431925	0.568075	30	4	0.0469172	OK	T	C	C	T	C	T	T	C	T	C	T	H	H	C	T	T	T	C	T	H	T	H	C	T	C	C	T	C	T	C	H	T	C	C	H	T	C	T	T
Chr03	29117408	9K	T	C	0.443439	0.556561	25	1	0.0926305	OK	C	T	T	C	T	C	C	T	C	T	C	T	H	T	C	C	C	T	C	H	C	H	T	C	T	T	C	T	C	T	H	C	T	T	C	C	T	C	C
Chr03	29117432	9K	C	A	0.474886	0.525114	26	2	0.457293	OK	C	A	A	C	A	C	C	A	C	C	C	A	H	A	C	C	C	A	C	H	C	H	A	C	A	A	C	A	C	A	H	C	H	H	C	C	A	C	C
Chr03	29122530	9K	A	T	0.489362	0.510638	32	27	0.770493	OK	A	T	T	A	T	A	A	T	A	T	A	H	H	T	A	A	A	T	A	H	A	H	T	A	T	T	A	T	A	T	H	A	T	H	A	A	T	A	A
Chr03	29141430	9K	C	T	0.464286	0.535714	22	1	0.285049	OK	C	T	T	H	T	C	C	T	C	C	C	H	C	T	C	C	C	T	C	H	C	T	T	C	T	T	C	T	C	T	H	C	T	T	C	C	T	C	C
Chr03	29162029	9K	C	T	0.432558	0.567442	29	3	0.0479531	OK	T	C	C	T	C	T	T	C	T	C	H	H	T	C	T	T	T	C	T	H	T	C	C	T	C	C	H	C	T	C	H	T	C	C	T	T	C	T	T
Chr03	29190446	9K	A	G	0.455	0.545	37	10	0.203092	OK	G	A	A	G	A	G	G	A	G	A	.	H	H	A	G	H	G	A	G	A	H	H	A	G	A	A	G	A	G	A	H	G	A	A	H	G	A	G	G
Chr03	29190463	9K	T	A	0.447761	0.552239	35	11	0.138546	OK	A	T	T	A	T	A	A	T	A	T	.	H	H	T	H	H	A	T	A	T	H	H	T	A	T	T	A	T	A	T	H	A	T	T	H	A	T	A	A
Chr03	29190544	9K	C	T	0.47093	0.52907	24	51	0.445766	OK	C	T	T	C	T	C	C	T	C	T	.	H	H	T	C	H	C	T	.	T	H	.	T	C	T	.	C	T	C	T	.	C	T	T	H	C	T	C	.
Chr03	29199996	9K	C	T	0.492611	0.507389	38	6	0.833232	OK	C	T	H	C	T	C	C	T	H	C	C	H	C	.	C	H	C	H	C	H	H	T	T	H	T	H	C	T	C	T	H	C	H	T	C	C	T	C	C
Chr03	29199998	9K	G	A	0.457143	0.542857	31	6	0.214193	OK	A	G	H	A	G	A	A	G	H	G	A	H	A	.	A	H	A	G	A	H	H	G	G	H	G	H	A	G	A	G	A	A	H	G	A	A	G	A	A
Chr03	29200042	9K	G	A	0.440415	0.559585	49	5	0.0978077	OK	G	A	H	G	H	G	G	A	H	A	G	H	G	.	G	G	G	H	G	H	G	H	A	H	A	H	G	A	G	A	G	G	H	A	G	G	A	G	G
Chr03	29200692	9K	T	C	0.479452	0.520548	25	3	0.543079	OK	C	T	T	H	T	C	C	T	C	T	C	H	C	T	C	C	C	T	H	H	C	T	T	C	T	T	C	T	C	T	H	C	T	T	C	C	T	C	C
Chr03	29200764	9K	C	T	0.488479	0.511521	27	3	0.734292	OK	C	T	T	H	T	C	C	T	C	C	C	H	C	T	C	C	C	T	H	H	C	T	T	C	T	T	C	T	C	T	H	C	T	T	C	C	T	C	C
Chr03	29234709	9K	A	G	0.454955	0.545045	25	0	0.179495	OK	G	A	A	H	A	G	G	A	H	A	G	H	G	A	G	G	G	A	G	H	G	A	A	G	A	A	G	A	G	A	H	G	A	A	G	G	A	G	G
Chr03	29234780	9K	C	G	0.426606	0.573394	29	0	0.030211	OK	G	C	C	H	C	G	G	C	H	C	H	H	G	C	G	G	G	C	G	H	G	C	C	G	C	C	G	C	G	C	H	G	C	C	G	G	C	G	G
Chr03	29234820	9K	T	C	0.45045	0.54955	25	0	0.139798	OK	C	T	T	H	T	C	C	T	H	T	H	H	C	T	C	C	C	T	C	H	C	T	T	C	T	T	C	T	C	T	H	C	T	T	C	C	T	C	C
Chr03	29257823	9K	C	T	0.43913	0.56087	17	0	0.0648537	OK	T	C	C	T	C	T	T	C	T	C	T	H	T	C	T	T	H	C	H	H	T	C	C	T	C	C	T	C	H	C	H	T	C	C	T	T	C	T	T
Chr03	29258019	9K	G	T	0.440909	0.559091	27	0	0.0796158	OK	T	G	G	T	G	T	T	G	T	G	T	H	T	G	T	T	H	G	T	H	H	H	G	T	G	G	T	G	H	G	H	T	G	G	T	T	G	T	T
Chr03	29258871	9K	C	G	0.425926	0.574074	24	7	0.0294564	OK	G	C	C	G	C	G	G	C	H	C	G	H	G	C	G	G	G	C	H	H	G	.	C	H	C	C	H	C	G	C	C	G	C	C	H	G	C	G	H
Chr03	29258887	9K	G	T	0.426606	0.573394	22	7	0.030211	OK	T	G	G	T	G	T	T	G	T	G	T	H	T	G	T	T	T	G	H	H	T	.	G	H	G	G	H	G	T	G	G	T	G	G	H	T	G	T	H
Chr03	29258899	9K	C	A	0.449074	0.550926	24	7	0.134417	OK	C	A	A	C	A	C	C	A	C	A	C	H	C	A	C	C	C	A	H	H	C	.	A	H	A	A	H	A	C	A	A	C	A	A	H	C	A	C	H
Chr03	29416419	9K	C	T	0.43379	0.56621	28	0	0.0500381	OK	C	T	T	C	T	C	C	T	C	T	C	H	C	T	C	C	C	T	H	H	C	T	T	C	T	T	C	T	C	T	H	C	H	T	C	C	T	H	C
Chr03	29416574	9K	T	A	0.438356	0.561644	28	0	0.0680779	OK	T	A	A	T	A	T	T	H	T	A	T	H	T	A	T	T	T	A	H	H	T	A	A	T	A	A	T	A	T	A	H	T	H	A	T	T	A	H	T
Chr03	29472082	9K	T	C	0.43379	0.56621	27	1	0.0500381	OK	C	T	T	C	T	C	C	T	C	T	H	H	H	T	C	C	H	T	H	H	C	T	T	C	T	T	C	T	C	T	H	C	T	T	C	C	T	C	C
Chr03	29514921	9K	A	G	0.414365	0.585635	36	30	0.0212108	OK	G	A	A	G	A	.	G	A	G	A	H	H	G	A	H	G	G	A	H	H	H	H	A	G	A	A	G	A	G	A	H	H	A	.	G	G	A	G	G
Chr03	29517699	9K	A	G	0.434211	0.565789	19	0	0.0469447	OK	H	A	A	G	A	G	G	A	H	A	G	H	G	A	G	G	G	A	G	H	G	A	A	G	A	A	G	H	G	A	H	G	A	A	G	G	A	G	G
Chr03	29523026	9K	A	C	0.458716	0.541284	29	0	0.222801	OK	H	A	A	C	A	C	C	A	C	A	C	H	C	A	C	C	C	A	C	H	C	H	A	C	A	H	C	A	C	A	H	C	A	A	C	C	A	C	C
Chr03	29523098	9K	T	C	0.454545	0.545455	27	0	0.17753	OK	H	T	T	C	T	C	C	T	C	T	C	T	C	T	C	C	C	T	C	H	C	T	T	C	T	H	C	T	H	T	H	C	T	T	C	C	T	C	C
Chr03	29552212	9K	G	A	0.427313	0.572687	20	0	0.0285034	OK	A	G	G	A	G	A	A	G	A	G	H	H	A	G	A	A	A	G	H	H	A	G	G	A	G	G	A	G	A	G	H	A	G	G	A	H	G	H	A
Chr03	29778014	9K	T	C	0.465517	0.534483	15	0	0.293511	OK	C	T	T	C	T	C	C	T	C	T	C	H	C	T	C	C	C	T	H	H	C	T	T	C	T	T	C	T	C	T	H	C	T	T	C	C	T	C	C
Chr03	30837594	9K	A	G	0.446512	0.553488	19	13	0.116744	OK	G	A	A	G	A	G	G	A	G	A	G	H	G	A	H	G	G	A	G	H	G	A	A	G	A	A	G	A	G	A	H	G	A	A	G	G	A	G	G
Chr03	31036358	9K	T	C	0.420561	0.579439	29	4	0.0201152	OK	H	T	C	H	T	C	C	T	C	T	C	H	C	T	H	C	C	T	C	H	C	H	T	C	T	T	C	T	C	T	H	C	T	T	C	C	T	H	C
Chr03	31036386	9K	G	C	0.420561	0.579439	29	4	0.0201152	OK	H	G	C	H	G	C	C	G	C	G	C	H	C	G	H	C	C	G	C	H	C	H	G	C	G	G	C	G	C	G	H	C	G	G	C	C	G	H	C
Chr03	31048009	9K	G	A	0.429293	0.570707	32	17	0.0466049	OK	A	G	A	A	G	A	A	G	A	G	A	H	H	G	H	H	A	G	A	H	A	G	G	H	G	G	A	G	A	G	H	A	G	G	H	A	G	H	A
Chr03	31050169	9K	T	C	0.449782	0.550218	18	0	0.12854	OK	C	T	C	C	T	C	C	T	H	T	C	H	H	T	H	C	C	T	C	H	C	T	T	H	T	T	C	T	C	T	H	C	T	T	C	C	T	C	C
Chr03	31084096	9K	C	A	0.451456	0.548544	35	6	0.163479	OK	A	C	A	A	C	A	A	C	A	C	A	H	A	C	H	A	A	C	A	H	A	C	C	A	C	C	A	C	A	C	H	A	C	C	H	A	C	A	H
Chr03	31115254	9K	T	A	0.448889	0.551111	18	4	0.125194	OK	A	T	A	A	T	A	A	T	A	T	A	H	A	T	H	A	A	T	H	H	H	T	T	A	T	T	A	T	A	T	H	A	T	T	A	A	T	A	A
Chr03	31115489	9K	G	C	0.466063	0.533937	21	5	0.31297	OK	C	G	C	C	G	C	C	G	C	G	H	H	H	G	H	C	C	G	C	H	C	G	G	C	G	G	C	G	C	G	H	C	G	G	H	C	G	C	C
Chr03	31149255	9K	T	G	0.40884	0.59116	36	30	0.0141721	OK	G	T	G	G	T	.	G	T	G	.	G	.	.	T	H	H	G	T	G	H	.	T	T	G	T	H	H	T	.	H	H	G	T	.	G	G	T	G	G
Chr03	31149271	9K	T	C	0.40884	0.59116	35	31	0.0141721	OK	C	T	C	C	T	.	C	T	C	.	C	.	.	T	H	H	C	T	C	H	.	T	T	C	T	H	H	T	.	H	H	C	T	.	C	C	T	C	C
Chr03	31149296	9K	G	A	0.410112	0.589888	34	35	0.0164623	OK	A	G	A	A	G	.	A	G	A	.	A	.	.	G	H	H	A	G	A	H	.	G	G	A	G	H	H	G	.	H	H	A	.	.	H	A	G	A	A
Chr03	31175868	9K	G	T	0.433498	0.566502	44	0	0.0580886	OK	T	G	T	T	G	T	T	G	T	G	H	G	T	G	H	T	T	G	T	H	T	G	G	T	G	G	H	G	T	G	H	T	G	G	T	T	G	H	H
Chr03	31175955	9K	G	A	0.417526	0.582474	47	6	0.0215922	OK	A	G	A	H	G	A	A	G	A	G	A	G	A	G	H	A	A	G	A	H	A	G	G	A	G	G	H	G	A	G	H	A	G	G	A	H	G	H	H
Chr03	31278136	9K	T	C	0.43662	0.56338	25	9	0.0643122	OK	C	T	C	C	T	C	C	T	H	T	.	H	H	T	H	C	C	H	C	T	H	T	T	C	T	T	C	T	C	T	H	C	T	T	C	C	T	C	C
Chr03	31341171	9K	A	C	0.476471	0.523529	19	58	0.539498	OK	C	.	C	C	A	C	C	A	C	A	C	H	C	A	H	C	C	.	H	H	C	A	A	H	A	A	C	H	C	A	H	C	A	A	C	C	A	C	C
Chr03	31869848	9K	C	T	0.462264	0.537736	28	7	0.271818	OK	T	C	H	C	C	T	T	C	H	C	T	C	T	C	H	T	C	C	T	H	T	T	C	H	C	C	T	C	T	C	H	T	C	C	T	T	C	T	T
Chr03	31931112	9K	A	C	0.458874	0.541126	16	0	0.21126	OK	C	A	C	A	A	C	C	A	C	A	H	A	C	A	H	C	A	A	C	H	C	C	A	C	A	A	C	A	H	A	H	C	A	A	C	C	A	C	C
Chr03	32193722	9K	G	A	0.472727	0.527273	26	1	0.418492	OK	G	A	G	A	A	G	G	A	G	G	G	A	H	A	H	G	A	A	G	H	G	G	A	G	A	A	G	A	G	A	H	G	A	A	G	G	A	G	G
Chr03	33127238	9K	G	A	0.457778	0.542222	22	0	0.205275	OK	A	G	A	G	G	H	A	G	A	G	H	H	A	G	H	A	H	G	A	A	A	H	G	A	G	G	G	G	A	G	A	A	G	G	A	A	H	A	A
Chr03	33276348	9K	G	A	0.4375	0.5625	36	3	0.0714235	OK	A	A	A	G	A	A	A	A	H	.	G	H	G	G	H	G	A	A	A	H	G	G	A	A	A	A	H	G	A	A	G	G	G	A	G	G	G	A	G
Chr03	33276363	9K	C	T	0.434783	0.565217	37	3	0.0605689	OK	C	C	C	T	C	C	C	C	H	.	T	H	T	T	H	T	C	C	C	H	T	T	C	C	C	C	H	T	C	C	T	T	T	C	T	T	T	C	T
Chr03	33325838	9K	T	C	0.425	0.575	34	53	0.0577796	OK	T	C	T	C	C	T	T	C	T	T	.	.	T	C	H	T	H	C	T	T	T	T	C	.	C	C	C	C	T	C	.	T	C	H	.	T	T	T	T
Chr03	33344911	9K	A	G	0.491071	0.508929	23	0	0.789268	OK	A	G	A	G	G	A	A	H	A	A	A	H	A	G	H	A	H	G	A	A	A	A	G	A	G	G	G	G	A	G	A	A	G	G	A	A	A	H	A
Chr03	33348924	9K	A	G	0.493333	0.506667	22	0	0.841481	OK	A	G	A	G	G	A	A	G	A	A	A	H	A	G	H	A	H	H	A	A	A	A	H	A	G	H	G	G	A	G	A	A	G	G	A	A	A	A	A
Chr03	33349199	9K	G	A	0.45614	0.54386	31	45	0.251349	OK	H	G	A	G	G	H	A	G	A	A	A	H	H	G	H	A	H	G	H	A	A	A	G	A	G	G	G	G	A	G	A	A	G	H	A	A	A	A	A
Chr03	33363950	9K	C	A	0.472906	0.527094	41	3	0.440086	OK	C	A	C	A	A	C	C	A	C	C	C	H	C	A	H	C	H	H	C	C	C	C	A	C	A	A	H	A	C	A	C	H	A	H	C	C	C	C	C
Chr03	33371515	9K	T	G	0.497696	0.502304	30	0	0.945878	OK	T	G	T	G	G	T	T	G	T	T	T	H	T	G	H	T	H	G	T	T	T	H	H	T	H	G	G	G	T	G	T	H	G	G	T	T	T	T	T
Chr03	33371516	9K	T	G	0.497696	0.502304	30	0	0.945878	OK	T	G	T	G	G	T	T	G	T	T	T	H	T	G	H	T	H	G	T	T	T	H	H	T	H	G	G	G	T	G	T	H	G	G	T	T	T	T	T
Chr03	33371558	9K	T	C	0.495455	0.504545	27	0	0.892738	OK	T	C	T	C	C	T	T	C	T	T	T	H	T	C	H	T	H	C	T	T	T	H	H	T	H	C	C	C	T	C	T	H	C	C	T	T	T	T	T
Chr03	33432148	9K	T	C	0.5	0.5	37	8	1	OK	T	C	T	C	H	T	T	C	H	T	T	H	H	C	H	T	H	H	T	H	T	T	C	T	C	.	C	C	T	C	T	T	C	H	T	T	T	T	T
Chr03	33502692	9K	C	A	0.479821	0.520179	24	0	0.546719	OK	H	A	H	A	A	C	C	A	H	C	C	H	C	A	A	C	H	A	C	C	C	C	A	C	A	A	A	A	C	A	C	C	A	A	C	C	C	C	C
Chr03	33616153	9K	A	G	0.463054	0.536946	36	8	0.292436	OK	H	H	A	G	G	A	A	G	A	.	A	H	A	G	G	A	H	G	A	A	A	A	G	.	G	H	G	G	A	.	H	A	G	H	A	H	A	A	A
Chr03	33616396	9K	G	A	0.463636	0.536364	27	0	0.280713	OK	G	A	G	A	A	G	G	H	G	H	G	H	G	A	A	G	H	A	G	G	G	G	A	G	A	A	A	A	G	A	G	G	A	A	G	G	G	G	G
Chr03	33618729	9K	A	G	0.487923	0.512077	34	6	0.728198	OK	A	G	A	G	G	A	A	G	A	A	A	H	A	G	G	A	H	G	A	A	A	A	G	H	G	G	G	G	A	G	A	A	H	G	A	A	A	A	A
Chr03	33618828	9K	C	T	0.487805	0.512195	34	8	0.726928	OK	C	T	C	T	T	C	C	T	C	C	C	H	C	T	T	C	H	T	C	C	C	C	T	C	T	T	T	T	C	T	H	C	H	T	C	C	C	C	C
Chr03	33619082	9K	C	T	0.488506	0.511494	28	45	0.761708	OK	C	T	C	H	T	C	C	T	C	C	C	H	C	T	T	C	H	.	C	H	C	C	T	.	T	T	T	H	C	T	.	C	T	T	C	C	C	C	C
Chr03	33619174	9K	A	G	0.486188	0.513812	41	25	0.710156	OK	A	G	A	H	G	A	A	G	A	A	A	H	A	G	G	A	H	G	A	H	A	A	G	.	G	G	G	H	A	G	A	A	G	G	A	A	H	A	A
Chr03	33627238	9K	C	G	0.481651	0.518349	28	1	0.587937	OK	C	G	C	G	G	C	H	G	H	C	C	C	C	G	G	C	H	G	C	C	C	C	G	C	G	G	G	G	C	G	C	C	G	G	C	C	C	H	C
Chr03	33799095	9K	A	G	0.491304	0.508696	17	0	0.791971	OK	A	G	A	G	G	A	A	G	A	G	A	H	A	G	G	A	H	G	A	A	H	A	G	A	G	G	G	G	A	H	A	A	G	G	A	A	A	A	A
Chr03	33805592	9K	A	G	0.493333	0.506667	22	0	0.841481	OK	A	G	A	G	G	A	A	G	A	G	A	H	A	G	G	A	H	G	A	A	A	A	G	A	G	G	G	G	A	G	A	A	H	G	A	A	A	A	A
Chr03	33819339	9K	G	A	0.472081	0.527919	17	33	0.433206	OK	G	A	G	A	A	G	G	A	G	A	G	H	G	A	A	G	H	H	G	G	G	G	A	H	A	A	A	A	G	A	G	G	A	A	G	G	G	G	G
Chr03	33854793	9K	G	A	0.481132	0.518868	28	7	0.582702	OK	A	G	A	G	H	A	A	G	A	H	A	H	A	G	G	A	.	G	A	A	A	A	G	A	G	G	G	G	A	H	A	.	H	G	A	A	A	H	A
Chr03	33900711	9K	C	A	0.475728	0.524272	40	1	0.48597	OK	A	C	A	C	C	A	A	C	A	C	A	H	H	C	C	A	H	C	A	A	A	A	C	A	C	C	C	C	A	A	A	A	H	C	A	A	H	H	A
Chr03	33900721	9K	C	A	0.492683	0.507317	41	1	0.834035	OK	C	A	C	A	A	C	C	A	C	A	C	H	H	A	A	C	H	A	C	C	C	C	H	C	A	A	A	A	C	C	C	C	H	A	C	C	H	H	C
Chr03	34000508	9K	A	C	0.403614	0.596386	30	51	0.0130032	OK	A	C	A	H	C	A	A	C	A	H	A	H	A	C	C	A	.	.	A	A	A	A	C	A	H	C	H	.	A	A	A	A	.	.	A	A	A	A	A
Chr03	34000647	9K	C	T	0.491228	0.508772	20	56	0.818546	OK	C	T	C	H	T	C	C	T	C	T	C	H	C	T	T	C	.	.	C	C	.	C	T	C	T	T	T	.	C	.	C	C	T	.	C	.	C	C	C
Chr03	34041854	9K	C	T	0.473118	0.526882	38	23	0.463415	OK	C	T	C	T	T	C	C	T	C	T	C	H	C	T	T	C	T	.	H	C	C	C	T	.	T	T	T	H	C	C	C	C	T	T	C	C	C	C	C
Chr03	34052374	9K	G	A	0.457778	0.542222	22	0	0.205275	OK	G	A	G	A	A	H	G	A	G	A	G	H	G	A	A	G	A	A	H	G	G	G	A	G	A	H	A	A	G	G	G	G	A	A	G	G	G	G	G
Chr03	34162730	9K	C	T	0.497797	0.502203	20	0	0.947081	OK	C	T	C	T	T	C	C	T	C	T	C	H	C	T	T	C	T	T	C	C	C	C	T	C	T	H	T	T	C	C	C	C	H	T	C	C	C	C	C
Chr03	34178577	9K	A	G	0.443925	0.556075	29	4	0.100879	OK	A	H	A	G	G	A	A	G	A	H	A	H	A	G	G	A	G	G	A	H	H	A	G	A	G	G	G	G	A	A	A	A	G	G	A	A	A	A	A
Chr03	34362235	9K	A	G	0.435	0.565	29	18	0.0659921	OK	G	A	G	A	A	G	G	A	H	A	G	A	G	A	A	G	A	A	H	G	H	G	A	G	A	A	A	A	G	G	G	G	A	A	G	G	G	H	G
Chr03	34362236	9K	C	T	0.432836	0.567164	28	18	0.0568538	OK	T	C	T	C	C	T	T	C	H	C	T	C	T	C	C	T	C	C	H	T	H	T	C	T	C	C	C	C	T	T	T	T	C	C	T	T	T	H	T
Chr03	34362281	9K	C	T	0.435	0.565	29	18	0.0659921	OK	T	C	T	C	C	T	T	C	H	C	T	C	T	C	C	T	C	C	T	T	H	T	C	T	C	C	C	C	T	T	T	T	C	C	T	T	T	H	T
Chr03	34445878	9K	T	G	0.434579	0.565421	30	3	0.055615	OK	G	T	G	T	T	G	G	T	H	T	G	T	G	T	T	G	T	T	G	G	G	G	T	G	T	T	T	T	G	G	G	G	T	T	G	G	G	G	G
Chr03	34446035	9K	G	A	0.446512	0.553488	29	3	0.116744	OK	A	G	A	G	G	A	A	G	H	G	A	G	A	G	G	A	G	G	A	A	A	A	G	A	G	G	G	G	A	A	A	A	G	G	A	A	A	A	A
Chr03	34451585	9K	T	A	0.443966	0.556034	14	1	0.0878251	OK	A	T	A	T	T	A	A	T	A	T	A	T	A	T	T	A	T	T	A	A	A	H	T	A	T	T	T	T	A	A	A	A	T	T	H	A	A	A	A
Chr03	34572552	9K	A	T	0.431694	0.568306	25	39	0.0645947	OK	T	A	T	A	A	H	T	A	T	T	T	A	T	H	A	T	A	H	T	T	T	T	A	H	A	A	A	A	T	T	H	T	A	A	T	H	T	T	A
Chr03	34572590	9K	C	T	0.425532	0.574468	35	24	0.0411406	OK	T	C	T	C	C	H	T	C	T	T	T	C	T	H	C	T	C	H	T	T	T	T	C	H	C	C	C	C	T	T	H	T	C	C	T	H	T	T	C
Chr03	34666204	9K	G	A	0.48927	0.51073	14	0	0.743244	OK	G	A	G	A	A	G	G	A	G	H	G	A	G	A	A	G	A	A	G	G	G	G	A	G	A	A	A	A	G	H	G	G	A	A	G	G	G	G	A
Chr03	34758082	9K	C	G	0.487179	0.512821	32	20	0.7203	OK	C	G	C	G	G	C	C	G	C	C	C	G	C	G	G	C	H	.	H	C	C	C	G	C	G	G	G	G	C	C	C	C	G	G	C	C	C	C	G
Chr03	34758945	9K	A	C	0.458716	0.541284	29	0	0.222801	OK	A	H	A	C	C	A	A	C	A	A	A	C	A	C	C	A	C	H	A	H	H	A	C	H	C	C	C	C	A	A	A	A	C	C	A	H	H	A	C
Chr03	34801273	9K	G	A	0.486607	0.513393	23	0	0.6885	OK	G	A	G	A	A	G	G	A	G	G	G	A	G	A	H	G	H	A	G	G	G	G	A	G	A	A	A	A	G	G	G	G	A	A	G	G	G	G	A
Chr03	34801282	9K	G	C	0.486726	0.513274	21	0	0.689809	OK	G	C	G	C	C	G	G	C	G	G	G	C	G	C	H	G	H	C	G	G	G	G	C	G	C	C	C	C	G	G	G	G	C	C	G	G	G	G	C
Chr03	34801348	9K	A	T	0.497778	0.502222	22	0	0.946847	OK	A	T	A	H	T	A	A	T	A	A	A	T	A	T	H	A	H	T	A	A	A	A	T	A	T	T	T	T	A	A	A	A	T	T	A	A	A	A	T
Chr03	34801385	9K	G	A	0.5	0.5	21	0	1	OK	G	A	G	A	A	G	G	A	G	G	G	A	G	A	H	G	H	A	G	G	G	G	A	G	A	A	A	A	G	G	G	G	A	A	G	G	G	G	A
Chr03	35006027	9K	G	C	0.484163	0.515837	26	0	0.637733	OK	G	C	G	C	C	G	G	C	G	G	G	C	G	C	C	G	C	C	H	G	G	G	C	G	C	C	C	C	G	G	G	G	C	C	G	G	G	G	C
Chr03	35006219	9K	C	T	0.454955	0.545045	25	0	0.179495	OK	T	C	T	C	C	T	T	C	T	C	T	C	T	C	C	T	C	C	H	T	T	T	C	T	C	C	C	C	T	T	T	T	C	C	T	T	T	T	C
Chr03	35124343	9K	A	C	0.460177	0.539823	20	1	0.231173	OK	H	A	C	A	A	C	C	A	C	A	C	A	C	A	A	C	A	A	C	H	C	C	A	C	A	A	A	A	H	C	C	C	A	A	C	C	C	C	A
Chr03	35136167	9K	A	G	0.45	0.55	27	0	0.138011	OK	G	A	G	A	A	G	G	A	G	A	G	A	G	A	A	G	A	A	G	G	G	G	A	G	A	A	A	A	G	G	H	G	A	A	G	G	G	G	A
Chr03	35231813	9K	C	T	0.476636	0.523364	22	11	0.494237	OK	T	.	T	C	C	T	T	C	T	C	T	C	T	C	C	T	C	C	T	T	T	H	C	T	C	C	C	C	T	T	T	T	C	C	T	T	T	T	C
Chr03	35231878	9K	G	A	0.47907	0.52093	20	12	0.539351	OK	A	.	A	G	G	A	A	G	A	G	A	G	A	G	G	A	G	G	A	A	A	H	G	A	G	G	G	G	A	A	A	A	G	G	A	A	A	A	G
Chr03	35242823	9K	C	T	0.464602	0.535398	20	1	0.287191	OK	T	C	T	C	C	T	T	C	T	C	T	C	T	C	C	T	C	C	T	T	T	T	C	T	C	C	C	C	T	T	T	T	C	C	T	H	T	T	C
Chr03	35330339	9K	C	T	0.442922	0.557078	27	1	0.0911536	OK	T	C	T	C	C	T	T	C	T	C	T	C	T	H	C	H	C	C	H	T	T	T	C	T	C	C	C	C	H	T	T	T	C	C	T	C	T	T	C
Chr03	35397288	9K	G	T	0.459716	0.540284	34	2	0.241869	OK	T	G	T	G	G	T	H	G	T	H	T	G	T	.	G	T	G	G	H	T	T	T	G	T	G	G	G	G	T	T	T	T	G	G	H	G	T	T	G
Chr03	35449128	9K	A	G	0.470588	0.529412	9	0	0.36415	OK	G	A	G	A	A	G	G	A	G	A	G	A	G	A	A	G	A	A	G	G	G	G	A	G	A	A	A	A	G	G	G	G	A	A	G	A	G	G	A
Chr03	35462154	9K	A	C	0.460526	0.539474	19	0	0.23323	OK	C	A	C	A	A	C	C	A	C	A	C	A	C	A	A	C	A	A	C	C	H	C	A	C	A	A	A	A	C	C	C	C	A	A	C	A	C	C	A
Chr03	35462318	9K	A	T	0.46087	0.53913	17	0	0.235273	OK	T	A	T	A	A	T	T	A	T	A	T	A	T	A	A	T	A	A	T	T	H	T	A	T	A	A	A	A	T	T	T	T	A	A	T	A	T	T	A
Chr03	35672657	9K	T	A	0.470085	0.529915	13	0	0.360082	OK	A	T	A	T	T	A	A	T	A	A	T	T	A	T	T	A	T	T	A	A	H	A	T	A	T	T	T	T	H	A	A	A	T	T	A	T	A	A	T
Chr03	35759855	9K	C	T	0.458874	0.541126	16	0	0.21126	OK	T	C	T	C	C	T	T	C	T	H	T	C	T	C	C	T	C	C	H	H	T	T	C	T	C	C	C	C	T	T	T	T	C	C	T	C	T	T	C
Chr03	35760148	9K	C	A	0.449339	0.550661	20	0	0.12687	OK	A	C	A	C	C	A	A	C	A	A	A	C	A	C	C	A	C	C	H	A	A	A	C	A	C	C	C	C	A	A	H	H	C	C	A	C	A	A	C
Chr03	35861476	9K	T	G	0.468599	0.531401	36	4	0.366227	OK	G	T	G	H	T	G	G	T	G	T	G	T	G	T	T	G	T	G	G	G	G	G	T	G	T	T	T	H	G	G	H	G	T	T	G	T	G	G	T
Chr03	35961318	9K	T	A	0.464286	0.535714	22	1	0.285049	OK	A	T	A	T	T	A	A	T	A	T	A	T	A	T	T	H	T	A	A	A	.	H	T	A	T	T	T	T	A	A	A	A	T	T	A	T	A	A	H
Chr03	35961322	9K	A	T	0.464286	0.535714	22	1	0.285049	OK	T	A	T	A	A	T	T	A	T	A	T	A	T	A	A	H	A	T	T	T	.	H	A	T	A	A	A	A	T	T	T	T	A	A	T	A	T	T	H
Chr03	35999203	9K	A	T	0.49359	0.50641	45	46	0.87278	OK	T	.	H	.	A	T	T	A	T	A	T	A	T	A	A	T	A	T	T	T	T	T	H	T	H	A	.	.	T	T	.	T	A	A	T	A	T	T	T
Chr03	36063749	9K	A	G	0.480176	0.519824	20	0	0.550273	OK	G	A	H	G	A	G	G	A	H	A	G	A	G	A	A	G	G	G	G	G	G	G	A	G	A	A	A	A	G	G	G	G	A	A	G	A	G	G	A
Chr03	36208304	9K	T	A	0.497487	0.502513	21	27	0.943487	OK	A	T	A	A	T	A	A	T	A	T	A	T	A	T	T	A	A	A	A	A	A	A	T	.	T	T	T	T	A	A	A	A	T	T	A	T	A	A	T
Chr03	36208348	9K	A	G	0.5	0.5	24	27	1	OK	G	H	G	G	A	G	G	A	G	A	G	A	G	A	A	G	G	G	G	G	G	G	A	.	A	A	A	A	G	G	G	G	A	A	G	A	G	G	A
Chr03	36208459	9K	A	G	0.5	0.5	22	27	1	OK	G	A	G	G	A	G	G	A	G	A	G	A	G	A	A	H	G	G	G	G	G	G	A	.	A	A	A	A	G	G	G	G	A	A	G	A	G	G	A
Chr03	36208474	9K	T	A	0.5	0.5	22	27	1	OK	A	T	A	A	T	A	A	T	A	T	A	T	A	T	T	H	A	A	A	A	A	A	T	.	T	T	T	T	A	A	A	A	T	T	A	T	A	A	T
Chr03	36257830	9K	T	A	0.458763	0.541237	28	25	0.250666	OK	H	T	A	A	T	A	A	T	A	T	A	T	A	T	T	H	A	A	A	H	A	H	T	H	T	T	T	T	H	A	A	H	T	T	A	T	A	A	T
Chr03	36257859	9K	G	T	0.458763	0.541237	28	25	0.250666	OK	H	G	T	T	G	T	T	G	T	G	T	G	T	G	G	H	T	T	T	H	T	H	G	H	G	G	G	G	H	T	T	H	G	G	T	G	T	T	G
Chr03	36305575	9K	C	A	0.416667	0.583333	29	26	0.0209213	OK	H	C	A	H	C	A	A	C	A	C	A	C	A	C	C	A	H	A	A	A	A	A	C	C	C	H	C	C	A	A	H	A	C	C	A	C	A	A	C
Chr03	36305576	9K	C	A	0.414508	0.585492	28	26	0.0175303	OK	H	C	A	H	C	A	A	C	A	C	A	C	A	C	C	A	H	A	A	A	A	A	C	C	C	H	C	C	A	A	H	A	C	C	A	C	A	A	C
Chr03	36305626	9K	T	A	0.416667	0.583333	28	27	0.0209213	OK	H	T	A	H	T	A	A	T	A	T	A	T	A	T	T	A	H	A	A	A	A	A	T	T	T	H	T	T	A	A	H	A	T	T	A	T	A	A	T
Chr03	36408777	9K	A	G	0.452736	0.547264	27	19	0.180194	OK	A	G	A	A	A	H	A	G	A	A	A	G	A	G	G	A	A	H	A	A	A	A	G	.	G	H	G	G	A	A	.	A	G	G	A	G	A	A	G
Chr03	36408780	9K	C	G	0.452736	0.547264	27	19	0.180194	OK	C	G	C	C	C	H	C	G	C	C	C	G	C	G	G	C	C	H	C	C	C	C	G	.	G	H	G	G	C	C	.	C	G	G	C	G	C	C	G
Chr03	36674120	9K	T	A	0.465438	0.534562	30	0	0.308551	OK	T	A	T	T	T	T	T	A	T	H	T	A	T	A	A	T	T	T	T	T	T	H	A	H	A	H	A	H	T	T	T	T	A	H	T	A	T	T	A
Chr03	36704969	9K	A	T	0.492958	0.507042	26	8	0.837137	OK	A	T	A	A	A	A	A	T	A	H	A	T	A	T	H	A	A	A	A	A	H	.	T	H	T	T	T	T	A	A	A	A	T	T	A	T	A	A	T
Chr03	36704978	9K	A	G	0.492891	0.507109	28	8	0.836378	OK	A	G	A	A	A	A	A	G	A	H	A	G	A	G	H	A	A	A	A	A	H	.	G	H	G	G	G	G	A	A	A	A	G	G	A	G	A	A	G
Chr03	36705056	9K	A	G	0.492958	0.507042	26	8	0.837137	OK	A	G	A	A	A	A	A	G	A	H	A	G	A	G	G	A	A	A	A	A	H	.	G	H	G	G	G	G	A	A	A	A	G	G	A	G	A	A	G
Chr03	36773215	9K	T	C	0.475936	0.524064	41	19	0.510445	OK	T	C	T	H	T	T	T	C	T	C	T	C	T	C	C	T	T	.	T	T	T	H	C	.	C	C	C	H	T	T	C	T	C	C	T	C	T	T	H
Chr03	36773272	9K	C	T	0.438503	0.561497	39	21	0.0925831	OK	C	T	C	H	C	C	C	T	C	C	C	T	C	T	T	C	C	.	C	C	C	C	T	.	T	T	H	H	C	C	T	C	T	T	C	H	C	C	H
Chr03	36908006	9K	G	A	0.431925	0.568075	31	3	0.0469172	OK	G	A	G	G	G	G	G	H	G	A	G	A	G	A	A	G	G	G	G	G	G	G	A	H	A	A	A	A	G	G	A	G	A	A	G	A	G	G	A
Chr03	36908048	9K	G	T	0.429245	0.570755	32	3	0.0393595	OK	G	T	G	G	G	G	G	H	G	T	G	T	G	T	T	G	G	G	G	G	G	G	T	H	T	T	T	T	G	G	T	G	T	T	G	T	G	G	T
Chr03	37334733	9K	G	A	0.493333	0.506667	22	0	0.841481	OK	G	G	A	A	A	A	H	G	A	G	A	G	A	G	G	A	A	A	A	A	A	H	G	G	G	G	A	G	A	A	G	A	G	G	A	G	A	A	G
Chr03	37334818	9K	G	T	0.497778	0.502222	22	0	0.946847	OK	G	G	T	T	T	T	H	G	T	G	T	G	T	G	G	T	T	T	H	T	T	T	G	G	G	G	T	G	T	T	G	T	G	G	T	G	T	T	G
Chr03	37433048	9K	T	G	0.439462	0.560538	24	0	0.0705981	OK	G	G	T	T	T	T	T	T	T	T	T	H	T	G	G	T	T	T	T	T	T	T	G	G	G	H	T	G	T	T	G	T	G	H	T	G	T	T	G
Chr03	37790916	9K	T	G	0.448598	0.551402	30	3	0.13261	OK	G	G	T	T	T	T	T	T	T	G	T	G	T	G	G	T	T	T	T	T	T	T	G	G	G	G	T	G	T	T	G	T	G	H	H	G	T	T	G
Chr03	37825537	9K	G	A	0.449339	0.550661	20	0	0.12687	OK	A	A	G	G	G	G	G	G	G	A	G	A	G	A	A	G	G	G	G	G	G	G	A	A	A	A	G	A	G	G	A	G	A	A	G	A	H	G	A
Chr03	37825541	9K	T	A	0.444934	0.555066	20	0	0.0970537	OK	H	A	T	T	T	T	T	T	T	A	T	A	T	A	A	T	T	T	T	T	T	T	A	A	A	A	T	A	T	T	A	T	A	A	T	A	T	T	A
Chr03	37825733	9K	A	T	0.43913	0.56087	17	0	0.0648537	OK	T	T	A	A	A	A	A	A	A	T	A	T	A	T	T	A	A	A	A	A	A	H	T	T	T	T	A	T	A	A	T	A	T	T	A	T	A	A	T
Chr03	37841424	9K	C	G	0.429864	0.570136	26	0	0.0370434	OK	H	G	C	C	C	C	C	C	C	G	C	G	C	G	G	C	C	C	C	C	C	C	G	G	G	G	C	H	C	C	G	C	H	G	C	G	C	C	G
Chr03	37880443	9K	A	C	0.416667	0.583333	31	0	0.0143059	OK	C	C	A	H	A	A	A	A	A	C	A	H	A	C	C	A	A	A	A	A	A	A	H	C	C	C	A	H	A	A	C	A	C	C	A	C	A	A	H
Chr03	37998735	9K	T	G	0.449782	0.550218	18	0	0.12854	OK	G	G	T	T	T	T	T	T	T	G	T	G	T	G	H	T	T	T	T	T	T	T	G	G	G	G	T	G	T	T	G	T	G	G	T	G	T	T	G
Chr03	37998741	9K	C	T	0.454545	0.545455	16	0	0.167064	OK	T	T	C	C	C	C	C	C	C	T	C	T	C	T	T	C	C	C	C	C	C	C	T	T	T	T	C	T	C	C	T	C	T	T	C	T	C	C	T
Chr03	38027955	9K	A	T	0.445946	0.554054	21	4	0.107229	OK	T	T	A	A	A	A	A	A	A	T	A	T	A	T	T	A	A	A	A	A	A	A	T	T	T	T	A	T	A	A	T	A	T	T	A	T	A	A	T
Chr03	38044696	9K	A	G	0.442857	0.557143	34	3	0.09769	OK	H	G	H	A	A	A	A	A	A	G	A	H	A	G	G	A	H	A	A	A	A	A	G	G	G	G	A	G	H	A	H	A	G	G	A	G	A	A	G
Chr03	38096650	9K	G	C	0.446429	0.553571	23	0	0.108809	OK	G	G	C	C	C	C	C	C	C	G	C	G	C	G	G	C	C	C	C	C	C	C	G	G	G	G	C	G	C	C	G	C	G	G	C	G	C	C	G
Chr03	38096736	9K	G	T	0.442478	0.557522	21	0	0.0837207	OK	G	G	T	T	T	T	T	T	T	G	T	G	T	G	G	T	T	T	T	T	T	T	G	G	G	G	T	G	T	T	G	T	G	G	T	G	T	T	G
Chr03	38096768	9K	G	A	0.442478	0.557522	21	0	0.0837207	OK	G	G	A	A	A	A	A	A	A	G	A	G	A	G	G	A	A	A	A	A	A	A	G	G	G	G	A	G	A	A	G	A	G	G	A	G	A	A	G
Chr03	38097559	9K	C	T	0.472973	0.527027	24	1	0.420596	OK	C	C	T	T	T	T	T	T	T	C	T	C	T	C	C	T	T	T	T	T	T	T	C	C	C	C	T	C	T	H	C	T	C	C	T	C	H	T	C
Chr03	38097692	9K	T	G	0.477273	0.522727	26	1	0.500184	OK	T	T	G	G	G	G	G	G	G	T	G	T	G	T	T	G	G	G	G	G	G	G	T	T	T	T	G	T	G	H	T	G	T	T	G	T	H	H	T
Chr03	38097705	9K	G	A	0.477273	0.522727	26	1	0.500184	OK	G	G	A	A	A	A	A	A	A	G	A	G	A	G	G	A	A	A	A	A	A	A	G	G	G	G	A	G	A	H	G	A	G	G	A	G	H	H	G
Chr03	38099659	9K	T	C	0.427027	0.572973	50	12	0.0471356	OK	T	T	C	C	H	H	.	C	.	T	H	T	H	T	T	C	C	.	C	C	H	H	T	T	T	T	H	T	C	.	T	H	T	T	H	H	.	H	T
Chr03	38280188	9K	A	T	0.473913	0.526087	17	0	0.428794	OK	A	A	T	T	T	T	T	T	T	A	T	A	T	A	A	T	T	A	H	T	T	T	A	A	A	A	T	A	T	T	A	T	A	A	T	A	T	T	A
Chr03	38281059	9K	A	G	0.464706	0.535294	44	33	0.357386	OK	G	G	A	A	A	A	A	A	A	G	A	G	A	G	G	A	A	.	A	A	A	A	G	.	G	G	A	G	A	A	.	A	G	G	A	G	A	A	G
Chr03	38310594	9K	G	A	0.447619	0.552381	26	11	0.128978	OK	H	A	G	H	G	G	G	G	G	A	H	A	G	A	A	G	G	H	H	G	G	G	A	A	A	A	G	A	G	G	A	G	A	A	G	A	G	G	A
Chr03	38310796	9K	A	G	0.448889	0.551111	22	0	0.125194	OK	H	G	A	A	A	A	A	A	A	G	A	H	A	G	G	A	A	G	A	A	A	A	G	G	G	G	A	G	A	A	G	A	G	G	A	G	A	H	G
Chr03	38336814	9K	C	T	0.479452	0.520548	26	2	0.543079	OK	C	C	H	T	T	T	T	T	T	C	T	C	T	C	H	T	T	C	T	T	T	T	C	C	C	C	T	C	T	T	C	T	C	C	T	C	T	T	C
Chr03	38336915	9K	A	T	0.473214	0.526786	21	2	0.422678	OK	A	A	T	T	T	T	T	T	T	A	T	A	T	A	A	T	T	A	T	T	T	T	A	A	A	A	T	A	T	T	A	T	A	A	T	A	T	T	A
Chr03	38337096	9K	C	T	0.471111	0.528889	22	0	0.386125	OK	C	C	T	T	T	T	T	T	T	C	T	C	T	C	C	T	T	C	H	T	T	T	C	C	C	C	T	C	T	T	C	T	C	C	T	C	T	T	C
Chr03	38434767	9K	G	C	0.47619	0.52381	40	18	0.512691	OK	C	.	G	G	G	G	G	.	G	C	G	C	H	C	H	H	G	C	G	.	G	G	C	H	C	C	G	C	G	G	C	G	C	C	.	H	.	G	C
Chr03	38436952	9K	C	G	0.473913	0.526087	16	1	0.428794	OK	C	C	G	G	G	G	G	H	G	C	G	C	G	C	C	G	G	C	G	G	G	G	C	C	C	C	G	C	G	G	C	G	C	C	G	C	G	G	C
Chr03	38445075	9K	C	T	0.47234	0.52766	12	0	0.396423	OK	T	T	C	C	C	C	C	C	C	T	C	T	C	T	T	C	C	T	C	C	C	C	T	T	T	T	C	T	C	C	T	C	T	T	C	T	C	C	T
Chr03	38505303	9K	C	T	0.458716	0.541284	24	5	0.222801	OK	T	T	C	C	C	C	C	C	C	T	C	T	C	T	T	C	C	T	C	C	C	C	T	T	T	H	C	T	C	C	T	C	T	H	C	T	C	C	T
Chr03	38505346	9K	C	G	0.461883	0.538117	21	3	0.254952	OK	G	G	C	C	C	C	C	C	C	G	C	G	C	G	G	C	C	G	C	C	C	C	G	G	G	H	C	G	C	C	G	C	G	H	C	G	C	C	G
Chr03	38505453	9K	G	A	0.459091	0.540909	21	6	0.224916	OK	A	A	G	G	G	G	G	G	G	A	G	A	G	A	A	G	G	A	G	G	G	G	A	A	A	H	G	A	G	G	A	G	A	H	G	A	G	G	A
Chr03	38659688	9K	A	C	0.473171	0.526829	34	8	0.442325	OK	A	A	C	C	C	C	H	C	C	A	C	A	C	A	A	C	C	H	C	C	C	C	A	A	A	A	C	A	C	C	A	C	A	A	C	A	C	C	A
Chr03	38678928	9K	G	A	0.473214	0.526786	23	0	0.422678	OK	A	A	G	G	G	G	G	G	G	A	G	A	G	A	A	G	G	H	G	G	G	G	A	A	A	A	G	A	G	G	A	G	A	A	G	A	G	G	A
Chr03	38715953	9K	C	T	0.479452	0.520548	26	2	0.543079	OK	T	T	C	C	C	C	C	C	C	T	C	T	C	T	T	C	C	T	C	C	C	C	T	H	T	T	C	H	C	C	H	C	T	T	C	T	C	C	T
Chr03	38884525	9K	C	T	0.478673	0.521327	34	2	0.535531	OK	C	C	T	T	T	T	T	T	H	C	T	C	T	C	C	H	T	C	H	T	T	H	C	H	C	C	T	C	T	T	H	T	.	C	T	C	T	T	C
Chr03	38884534	9K	G	A	0.478673	0.521327	34	2	0.535531	OK	G	G	A	A	A	A	A	A	H	G	A	G	A	G	G	H	A	G	H	A	A	H	G	H	G	G	A	G	A	A	H	A	.	G	A	G	A	A	G
Chr03	38893082	9K	A	G	0.488987	0.511013	20	0	0.739994	OK	A	A	G	G	G	G	G	G	H	A	G	A	G	A	H	G	H	A	G	G	G	G	A	A	A	A	G	A	G	G	H	G	H	A	G	A	G	G	A
Chr03	38909909	9K	C	T	0.455814	0.544186	32	0	0.195048	OK	T	T	C	C	C	C	C	C	H	H	C	T	C	T	T	C	C	H	C	C	C	C	T	T	T	T	C	T	C	C	H	C	H	T	C	T	C	C	T
Chr03	38913468	9K	T	A	0.488688	0.511312	26	0	0.736617	OK	T	T	A	A	A	A	A	A	H	H	A	T	A	T	T	A	H	T	A	A	A	H	T	T	T	H	A	T	A	A	H	A	T	T	A	T	A	A	T
Chr03	39018815	9K	A	C	0.483721	0.516279	29	3	0.63308	OK	A	A	C	C	C	C	C	C	C	A	C	A	C	H	A	C	C	A	H	C	C	H	A	A	A	A	C	A	C	C	H	C	A	A	C	H	C	C	A
Chr03	39072747	9K	C	T	0.482234	0.517766	27	23	0.61797	OK	H	C	T	T	T	T	T	T	H	C	T	C	T	C	C	T	T	H	T	T	T	T	C	H	C	C	T	C	T	T	H	T	C	C	T	C	T	T	C
Chr03	39078643	9K	G	A	0.5	0.5	25	4	1	OK	G	G	A	A	A	A	A	A	H	G	A	G	A	G	G	A	A	G	A	A	A	A	G	G	G	G	A	G	A	A	H	A	G	G	A	H	A	A	G
Chr03	39103613	9K	A	C	0.49	0.51	33	14	0.777297	OK	A	A	C	H	C	C	C	C	H	A	C	H	C	A	A	C	C	A	H	C	H	C	A	A	A	A	C	H	C	C	H	C	A	A	C	A	H	C	A
Chr03	39103625	9K	A	G	0.492537	0.507463	32	14	0.832416	OK	A	A	G	H	G	G	G	G	H	A	G	H	G	A	A	G	G	A	H	G	G	G	A	A	A	A	G	H	G	G	H	G	A	A	G	A	H	G	A
Chr03	39103684	9K	A	G	0.49	0.51	33	14	0.777297	OK	A	A	G	H	G	G	G	G	H	A	G	H	G	A	A	G	G	A	H	G	G	G	A	A	A	A	G	H	G	G	H	G	A	A	G	A	H	G	A
Chr03	39103776	9K	G	A	0.497537	0.502463	31	13	0.944045	OK	G	G	A	H	A	A	A	A	H	G	A	H	A	G	G	A	A	G	H	A	A	A	G	G	G	G	A	H	A	A	H	A	G	G	A	G	H	A	G
Chr03	39212200	9K	A	T	0.465	0.535	41	6	0.322199	OK	A	A	T	T	T	T	T	T	H	A	T	A	T	A	A	T	T	A	H	H	T	T	H	A	A	A	T	T	T	T	H	T	A	A	T	H	T	H	A
Chr03	39272949	9K	C	T	0.482301	0.517699	21	0	0.594621	OK	C	C	T	T	T	T	T	T	H	C	T	C	H	C	C	T	T	C	T	T	T	T	C	C	C	C	T	T	T	T	H	T	C	C	T	C	T	T	C
Chr03	39272951	9K	G	C	0.482301	0.517699	21	0	0.594621	OK	G	G	C	C	C	C	C	C	H	G	C	G	H	G	G	C	C	G	C	C	C	C	G	G	G	G	C	C	C	C	H	C	G	G	C	G	C	C	G
Chr03	39990180	9K	G	A	0.439394	0.560606	34	15	0.0880815	OK	G	G	A	A	A	A	A	G	G	G	G	G	H	G	G	A	A	G	H	A	A	H	G	G	G	G	A	A	H	A	H	A	G	G	A	G	A	H	G
Chr03	39990186	9K	C	A	0.447236	0.552764	33	15	0.136579	OK	C	C	A	A	A	A	A	C	C	C	C	C	H	C	C	A	A	C	H	A	A	H	C	C	C	C	A	A	H	A	H	A	C	C	A	C	A	H	C
Chr03	39997934	9K	G	A	0.488789	0.511211	24	0	0.737757	OK	G	G	A	A	A	A	A	G	G	G	G	G	A	G	G	A	A	G	H	A	A	A	G	G	G	G	A	A	A	H	H	A	G	G	H	G	A	A	G
Chr03	40004627	9K	G	C	0.497738	0.502262	25	1	0.946369	OK	G	G	C	C	C	C	C	H	G	G	G	G	H	G	G	H	C	G	C	C	C	C	G	G	G	G	C	C	C	C	H	C	G	G	C	G	C	C	G
Chr03	40029078	9K	A	C	0.47486	0.52514	17	51	0.501144	OK	A	H	C	C	C	C	C	A	A	A	A	A	C	A	A	C	.	.	C	C	C	C	A	.	A	.	C	C	C	C	H	C	A	A	C	A	C	C	A
Chr03	40187707	9K	G	A	0.484716	0.515284	17	1	0.64367	OK	G	G	A	A	A	A	A	G	G	G	G	G	A	G	G	A	A	G	A	A	A	A	G	G	G	G	A	A	A	A	H	A	A	G	A	H	A	A	G
Chr03	40187769	9K	A	C	0.489083	0.510917	16	2	0.741091	OK	A	A	C	C	C	C	C	A	A	A	A	A	C	A	A	C	C	A	C	C	C	C	A	A	A	A	C	C	C	C	H	C	C	A	C	H	C	C	A
Chr03	40572896	9K	C	T	0.475676	0.524324	31	31	0.508168	OK	T	.	C	C	C	C	C	H	.	T	T	T	C	T	T	T	C	T	C	C	C	C	T	H	T	H	C	C	C	.	.	C	.	T	C	T	C	C	T
Chr03	40738346	9K	T	A	0.469194	0.530806	33	3	0.37081	OK	A	A	T	T	T	T	T	H	.	H	H	A	T	H	A	A	T	A	T	T	T	T	A	A	A	A	T	T	A	T	H	T	T	A	T	A	T	T	A
Chr03	41328064	9K	T	C	0.434146	0.565854	41	1	0.0593271	OK	T	T	C	T	C	C	C	H	C	T	T	T	C	T	T	T	C	T	H	C	C	H	T	T	T	T	T	H	T	C	T	C	C	T	C	T	T	H	T
Chr03	41490484	9K	G	T	0.436364	0.563636	26	1	0.0590582	OK	T	T	G	T	G	G	G	H	G	T	H	T	G	T	T	T	G	T	G	G	G	G	G	T	T	T	T	G	T	G	T	G	G	H	G	T	T	H	H
Chr03	41490485	9K	C	A	0.438914	0.561086	25	1	0.0693372	OK	A	A	C	A	C	C	C	H	C	A	H	A	C	A	A	A	C	A	C	C	C	C	C	A	A	A	A	C	A	C	A	C	C	A	C	A	A	H	H
Chr03	41490508	9K	A	G	0.44843	0.55157	23	1	0.123513	OK	G	G	A	G	A	A	A	H	A	G	H	G	A	G	G	G	A	G	A	A	A	A	A	G	G	G	G	A	G	A	G	A	A	G	A	G	G	H	H
Chr03	41518436	9K	C	T	0.469027	0.530973	21	0	0.351716	OK	C	C	T	C	T	T	T	H	T	C	C	C	T	C	C	C	T	C	T	T	T	H	T	C	C	C	C	T	C	T	C	T	T	C	T	C	C	H	C
Chr03	41520383	9K	C	T	0.469613	0.530387	38	28	0.413572	OK	T	T	C	T	C	H	C	H	C	T	T	H	C	T	T	T	C	H	C	C	C	C	C	.	T	H	T	C	T	C	T	C	C	T	C	T	T	H	T
Chr03	41548417	9K	A	T	0.489247	0.510753	47	14	0.769297	OK	T	T	A	T	A	A	A	H	A	T	T	T	A	T	T	T	A	H	A	A	A	A	A	H	T	T	T	A	T	A	T	A	A	T	A	T	T	H	T
Chr03	41596797	9K	T	A	0.460829	0.539171	29	1	0.248486	OK	A	A	T	A	T	A	T	H	T	A	A	A	T	A	A	A	T	A	T	H	T	T	T	A	A	A	A	T	A	T	A	T	T	A	T	A	H	H	A
Chr03	41786682	9K	A	C	0.48	0.52	21	1	0.548506	OK	C	C	A	H	A	C	A	C	A	C	C	C	A	H	C	C	A	H	A	H	A	A	A	C	C	C	C	A	C	A	C	A	A	C	A	C	C	H	C
Chr03	41790825	9K	T	C	0.486111	0.513889	28	3	0.683091	OK	C	C	T	C	T	C	T	C	T	H	C	C	T	C	C	C	T	C	T	H	H	T	T	C	C	C	C	T	C	T	C	T	T	C	T	C	C	H	C
Chr03	41805026	9K	C	A	0.484211	0.515789	18	39	0.663355	OK	A	A	C	A	C	A	C	A	C	A	A	A	C	A	A	A	C	.	C	H	.	C	C	A	A	A	A	C	A	.	A	C	C	A	C	A	H	.	A
Chr03	41835210	9K	T	A	0.488889	0.511111	21	1	0.738883	OK	A	A	T	A	T	A	T	A	T	A	A	A	T	A	A	A	T	A	T	H	T	T	T	A	A	A	A	T	A	T	A	T	T	A	T	A	H	H	A
Chr03	41835211	9K	T	A	0.491071	0.508929	22	1	0.789268	OK	A	A	T	A	T	A	T	A	T	A	A	A	T	A	A	A	T	A	T	H	T	T	T	A	A	A	A	T	A	T	A	T	T	A	T	A	H	H	A
Chr03	41974511	9K	T	A	0.497835	0.502165	16	0	0.947541	OK	A	A	T	A	T	A	T	A	T	A	A	A	T	A	A	A	T	A	T	H	T	T	T	A	A	A	A	T	A	T	A	T	T	A	T	A	A	H	A
Chr03	41986363	9K	T	G	0.479638	0.520362	26	0	0.54491	OK	G	G	T	G	T	G	H	G	T	G	G	G	T	G	G	G	T	G	T	H	T	T	T	G	G	G	G	T	G	T	G	T	T	G	T	G	G	H	H
Chr03	41986387	9K	T	C	0.481982	0.518018	25	0	0.59132	OK	C	C	T	C	T	C	H	C	T	C	C	C	T	C	C	C	T	C	T	H	T	T	T	C	C	C	C	T	C	T	C	T	T	C	T	C	C	H	H
Chr03	41986437	9K	C	T	0.475728	0.524272	30	11	0.48597	OK	T	T	C	T	C	T	C	T	C	T	T	T	C	T	T	T	C	H	C	H	C	C	C	T	T	T	T	C	T	C	T	C	H	T	C	T	T	H	T
Chr03	41986634	9K	G	A	0.470588	0.529412	23	3	0.38186	OK	A	A	G	A	G	H	G	A	G	A	A	A	G	A	A	A	G	H	G	H	G	G	G	A	A	H	A	G	A	G	A	G	G	A	G	A	A	H	A
Chr03	41986639	9K	A	T	0.470588	0.529412	23	3	0.38186	OK	T	T	A	T	A	H	A	T	A	T	T	T	A	T	T	T	A	H	A	H	A	A	A	T	T	H	T	A	T	A	T	A	A	T	A	T	T	H	T
Chr03	41986694	9K	C	T	0.477679	0.522321	21	2	0.504036	OK	T	T	C	T	C	H	C	T	C	T	T	T	C	T	T	T	C	H	C	H	C	C	C	T	T	T	T	C	T	C	T	C	C	T	C	T	T	H	T
Chr03	41986779	9K	C	T	0.490991	0.509009	22	3	0.788343	OK	T	T	C	T	C	H	C	T	C	T	T	T	C	T	T	T	C	H	C	H	C	C	C	T	T	T	T	C	T	C	T	C	C	T	C	T	T	H	T
Chr03	42018887	9K	C	G	0.49537	0.50463	30	1	0.891756	OK	G	G	C	G	C	G	C	G	H	G	H	H	H	G	G	G	C	G	C	H	C	C	C	G	G	G	G	C	G	C	H	C	C	G	C	G	G	H	G
Chr03	42018984	9K	G	A	0.49537	0.50463	28	3	0.891756	OK	A	A	G	A	G	A	G	A	G	A	H	H	G	A	A	A	G	A	G	H	G	H	G	A	A	A	A	G	A	G	H	G	G	A	G	A	A	H	A
Chr03	42094238	9K	T	C	0.480952	0.519048	32	5	0.580912	OK	C	C	C	C	T	C	H	C	T	C	C	C	T	C	C	C	T	C	T	H	T	T	T	C	T	C	C	T	C	T	C	T	H	C	T	C	C	C	C
Chr03	42094311	9K	A	G	0.490654	0.509346	31	2	0.784519	OK	G	G	G	G	A	G	H	G	A	G	G	G	A	G	G	G	A	G	A	H	A	A	A	G	A	G	G	A	G	A	G	A	A	G	A	G	G	G	G
Chr03	42152917	9K	A	C	0.473684	0.526316	19	0	0.426777	OK	A	A	A	A	C	A	C	A	C	A	H	H	C	A	A	A	C	A	C	H	C	C	C	A	C	A	A	C	A	C	A	C	C	A	C	A	A	A	A
Chr03	42168969	9K	C	G	0.48	0.52	22	0	0.548506	OK	G	G	H	G	C	G	C	G	C	G	H	G	C	G	G	G	C	G	H	H	C	C	C	G	C	G	G	C	G	C	G	C	C	G	C	G	G	G	G
Chr03	42169030	9K	T	G	0.477679	0.522321	23	0	0.504036	OK	G	G	H	G	T	G	T	G	H	G	H	G	T	G	G	G	T	G	H	H	T	T	T	G	T	G	G	T	G	T	G	T	T	G	T	G	G	G	G
Chr03	42535545	9K	G	C	0.477477	0.522523	22	3	0.502121	OK	C	C	H	C	G	C	G	C	G	C	C	C	H	C	C	C	C	C	G	H	G	H	G	C	G	C	C	G	H	G	C	G	G	C	H	C	C	C	C
Chr03	42535632	9K	C	A	0.479638	0.520362	23	3	0.54491	OK	A	A	H	A	C	A	C	A	C	A	A	A	C	A	A	A	A	A	C	H	C	H	C	A	C	A	A	C	H	C	A	C	C	A	H	A	A	A	A
Chr03	42597090	9K	A	T	0.5	0.5	17	0	1	OK	A	A	A	A	T	A	H	A	T	A	A	A	T	A	A	A	A	A	T	H	T	H	T	A	T	A	A	T	A	T	A	T	T	A	T	A	A	A	A
Chr03	42630027	9K	T	C	0.493333	0.506667	22	0	0.841481	OK	T	T	T	T	C	T	C	T	C	T	T	T	C	T	T	T	T	T	C	H	C	H	C	T	C	T	T	C	T	C	T	H	C	T	C	T	T	T	T
Chr03	42884505	9K	A	G	0.470297	0.529703	39	6	0.398492	OK	A	A	A	.	G	A	G	.	G	H	A	A	G	A	A	A	H	A	H	H	G	G	G	A	A	.	A	G	A	G	A	G	G	A	G	H	A	A	A
Chr03	42939906	9K	G	A	0.489177	0.510823	16	0	0.742174	OK	H	G	G	G	A	G	A	G	H	G	G	G	A	G	G	G	G	G	A	H	A	A	A	G	G	G	G	A	G	A	G	A	A	G	A	G	G	H	G
Chr03	43146182	9K	A	G	0.449495	0.550505	39	10	0.155218	OK	G	G	G	G	A	G	A	G	A	G	G	G	A	G	G	G	G	G	H	H	A	A	A	G	G	G	G	A	G	A	G	A	A	G	A	G	G	G	G
Chr03	43147264	9K	A	G	0.482927	0.517073	27	15	0.624912	OK	G	G	G	G	A	G	A	G	H	G	G	G	A	G	G	G	G	G	H	H	A	A	A	G	G	G	G	H	G	A	G	A	A	G	A	G	G	G	G
Chr03	43147275	9K	G	C	0.480392	0.519608	28	15	0.575403	OK	C	C	C	C	G	C	G	C	H	C	C	C	G	C	C	C	C	C	H	H	G	G	G	C	C	C	C	H	C	G	C	G	G	C	G	C	C	C	C
Chr03	43147433	9K	G	A	0.483092	0.516908	24	16	0.626589	OK	A	A	A	A	G	A	G	A	H	A	A	A	G	A	A	A	A	A	H	H	G	G	G	A	A	A	A	H	A	G	A	G	G	A	G	A	A	A	A
Chr03	43549019	9K	T	C	0.485149	0.514851	36	9	0.672909	OK	C	C	C	C	T	C	T	C	C	C	C	C	T	C	C	C	C	C	H	H	T	T	T	C	C	H	C	T	T	T	C	T	T	C	T	C	C	H	T
Chr03	43549055	9K	G	A	0.485149	0.514851	26	19	0.672909	OK	A	A	A	A	G	A	G	A	A	A	A	A	G	A	A	A	A	A	H	H	G	G	G	A	A	H	A	G	G	G	A	G	G	A	G	A	A	H	G
Chr03	43610628	9K	C	T	0.49115	0.50885	21	0	0.790181	OK	T	T	T	T	H	T	C	H	T	T	T	T	C	T	T	T	T	T	H	H	C	C	C	T	T	T	T	C	C	C	T	C	C	T	C	T	T	T	C
Chr03	43772654	9K	A	G	0.481308	0.518692	20	13	0.584469	OK	G	G	G	G	A	G	A	G	G	G	G	G	A	G	G	G	G	G	H	H	.	A	A	G	G	G	G	A	A	A	G	A	A	G	A	H	G	G	A
Chr03	43779348	9K	C	T	0.464646	0.535354	25	24	0.319767	OK	T	T	H	H	C	T	C	T	T	T	T	T	C	T	T	H	T	T	.	H	T	C	C	.	T	T	T	C	C	C	H	C	C	T	C	T	T	.	C
Chr03	43779483	9K	C	T	0.492537	0.507463	25	21	0.832416	FIXED	T	T	T	H	C	T	C	T	T	T	T	T	C	T	T	T	.	H	T	H	T	C	C	.	T	T	T	C	C	H	T	C	C	T	C	T	T	T	C
Chr03	43811284	9K	C	G	0.454106	0.545894	37	3	0.186638	OK	G	G	G	G	C	G	C	G	G	G	G	G	C	G	H	G	G	G	H	H	G	C	C	G	H	G	G	C	C	C	G	C	C	H	C	G	G	G	C
Chr03	43811295	9K	T	G	0.454106	0.545894	37	3	0.186638	OK	G	G	G	G	T	G	T	G	G	G	G	G	T	G	H	G	G	G	H	H	G	T	T	G	H	G	G	T	T	T	G	T	T	H	T	G	G	G	T
Chr03	43819532	9K	G	A	0.474138	0.525862	15	0	0.430791	OK	A	A	A	A	G	A	G	A	A	A	A	A	G	A	A	A	A	A	H	H	A	G	G	A	A	A	A	G	G	G	A	G	G	A	G	A	A	A	G
Chr03	43826940	9K	T	C	0.477273	0.522727	21	50	0.546494	OK	.	C	C	.	T	C	T	C	.	C	C	C	T	C	C	C	C	.	H	H	C	T	T	.	C	C	C	T	T	T	C	T	T	C	T	C	C	C	T
Chr03	44356056	9K	G	A	0.460465	0.539535	32	0	0.246297	OK	G	G	G	G	A	G	A	G	G	G	G	G	A	G	G	G	G	H	H	H	G	A	A	G	G	G	G	A	A	A	G	H	A	G	A	G	G	G	A
Chr03	45017514	9K	T	C	0.484848	0.515152	30	52	0.697092	OK	C	C	C	C	T	C	T	C	C	.	H	C	T	T	H	T	T	.	H	C	H	T	C	H	T	C	C	T	C	.	C	T	.	C	T	C	T	.	T
Chr03	45036133	9K	T	A	0.480349	0.519651	18	0	0.552019	OK	A	A	A	A	T	A	T	H	A	A	A	A	T	T	T	T	T	T	H	A	A	T	A	H	T	A	A	T	A	T	A	T	H	A	T	A	T	A	T
Chr03	45088632	9K	A	G	0.484716	0.515284	15	3	0.64367	OK	G	G	G	G	A	G	A	G	G	G	G	G	A	A	A	A	A	A	A	H	G	A	G	H	A	G	G	A	G	A	G	A	A	G	A	G	A	G	A
Chr03	45124244	9K	C	A	0.430939	0.569061	36	30	0.0631356	OK	C	C	C	C	A	C	H	C	C	C	C	C	A	A	A	A	H	A	A	H	H	H	C	H	A	C	C	A	C	A	C	A	A	C	H	C	A	C	A
Chr03	45124396	9K	C	A	0.422222	0.577778	31	36	0.0368884	OK	C	C	C	C	A	C	H	C	C	C	C	C	A	A	A	A	A	A	A	H	H	H	C	H	A	C	C	A	C	A	C	A	A	C	H	C	A	C	A
Chr03	45124423	9K	A	G	0.418994	0.581006	32	36	0.030192	OK	A	A	A	A	G	A	H	A	A	A	A	A	G	G	G	G	G	G	G	H	H	H	A	H	G	A	A	G	A	G	A	G	G	A	H	A	G	A	G
Chr03	45124452	9K	T	C	0.463519	0.536481	13	1	0.265405	OK	T	T	T	T	C	T	C	T	T	T	T	T	C	C	C	C	C	C	C	T	T	C	T	H	C	T	T	C	T	C	T	C	H	T	C	T	C	T	C
Chr03	45184468	9K	T	A	0.481818	0.518182	26	1	0.589639	OK	H	T	H	T	A	T	A	T	T	T	T	T	A	A	A	A	A	H	A	T	T	A	T	H	A	T	T	A	T	A	T	A	A	T	A	T	A	T	A
Chr03	45209645	9K	G	T	0.463519	0.536481	14	0	0.265405	OK	G	G	G	G	T	G	T	G	G	G	G	G	T	T	T	T	T	T	T	G	G	T	G	H	T	G	G	T	G	T	G	T	T	G	T	G	T	G	T
Chr03	45217127	9K	G	A	0.452489	0.547511	22	4	0.15777	OK	G	G	G	G	A	G	A	G	G	G	G	G	A	A	A	A	A	A	A	G	G	A	G	H	A	G	G	A	G	A	G	A	A	G	A	G	A	G	A
Chr03	45232166	9K	T	A	0.469565	0.530435	16	1	0.355938	OK	A	A	A	A	T	A	T	A	A	A	H	A	T	T	T	T	T	T	T	A	A	T	A	H	T	A	A	T	A	T	A	T	H	A	T	A	T	A	T
Chr03	45240334	9K	A	G	0.484018	0.515982	26	2	0.636202	OK	G	G	G	G	A	G	A	G	G	G	H	G	H	A	A	A	A	A	A	G	G	A	G	H	A	G	H	A	G	A	G	A	A	G	A	G	A	G	A
Chr03	45240393	9K	C	A	0.497717	0.502283	28	0	0.946125	OK	A	A	A	A	C	A	C	A	A	A	H	A	H	C	C	C	C	C	C	A	A	C	A	H	H	A	H	C	A	C	A	H	C	A	C	A	C	A	C
Chr03	45288240	9K	T	C	0.454545	0.545455	25	2	0.17753	OK	T	T	T	T	C	T	C	T	T	T	T	T	C	C	C	C	C	C	H	T	T	C	T	C	C	T	T	C	H	C	T	C	C	T	C	T	H	T	C
Chr03	45290880	9K	G	A	0.455696	0.544304	35	54	0.265373	OK	A	A	A	A	G	A	G	A	H	A	H	A	H	G	G	G	G	G	H	A	A	.	A	H	G	A	A	.	H	H	H	G	.	.	G	A	.	A	H
Chr03	45342233	9K	C	T	0.464789	0.535211	31	3	0.304052	OK	H	C	C	C	H	C	T	C	C	H	C	C	T	T	T	H	T	T	T	H	C	H	C	.	T	C	C	H	C	T	C	T	H	H	T	.	T	C	T
Chr03	45396253	9K	A	G	0.455026	0.544974	22	36	0.216247	OK	G	G	G	G	A	G	H	G	G	G	G	G	A	A	A	.	A	A	A	G	G	.	G	.	A	.	G	A	.	.	G	H	.	G	A	.	.	G	.
Chr03	45404868	9K	T	C	0.424731	0.575269	29	32	0.0400668	OK	C	C	C	C	T	C	T	C	C	H	C	C	T	.	T	T	T	H	T	C	C	T	C	.	T	.	C	.	C	H	.	T	.	C	T	C	T	C	.
Chr03	45404895	9K	A	G	0.430108	0.569892	29	32	0.0565967	OK	G	G	G	G	A	G	A	G	G	H	G	G	A	.	A	A	A	H	A	G	G	A	G	.	A	.	G	.	G	H	.	A	.	G	A	G	A	G	.
Chr04	6372574	9K	T	A	0.469484	0.530516	31	3	0.373066	OK	T	A	A	H	A	.	A	T	T	A	A	A	A	A	A	A	T	A	A	A	T	A	T	T	T	H	H	A	A	T	A	T	A	A	T	T	A	T	A
Chr04	6401278	9K	A	T	0.464286	0.535714	22	1	0.285049	OK	A	T	T	A	T	A	T	A	A	H	T	T	T	T	T	T	A	T	T	T	A	H	A	A	H	A	A	T	T	A	T	A	T	T	A	A	T	A	T
Chr04	6408173	9K	A	C	0.477064	0.522936	26	3	0.498225	OK	A	C	C	H	C	A	C	H	A	C	C	C	C	C	C	C	A	C	C	C	A	C	A	A	A	A	A	C	C	.	C	A	C	H	A	A	C	A	C
Chr04	7726925	9K	C	T	0.44	0.56	35	37	0.112411	OK	C	C	C	C	C	T	C	T	T	C	C	C	C	C	C	C	H	C	C	C	.	C	T	H	T	H	C	T	C	T	C	H	C	T	.	T	C	T	C
Chr04	8077334	9K	C	T	0.419355	0.580645	30	0	0.0175036	FIXED	C	C	C	C	C	T	C	T	T	H	C	C	C	C	C	H	T	C	C	H	H	C	T	T	C	C	H	T	C	T	C	H	C	H	H	T	C	T	C
Chr04	8077372	9K	G	A	0.440367	0.559633	29	0	0.0782482	OK	A	A	A	A	A	G	A	G	G	H	A	A	A	A	A	H	G	A	A	H	G	A	G	G	A	A	H	G	A	G	A	G	A	H	H	G	A	G	A
Chr04	8077467	9K	T	C	0.432432	0.567568	25	0	0.0440654	FIXED	T	T	T	T	T	C	T	C	C	H	T	T	T	T	T	H	C	T	T	H	H	T	C	C	T	T	H	C	T	C	T	C	T	H	H	C	T	C	T
Chr04	8077516	9K	C	T	0.447964	0.552036	26	0	0.121828	OK	T	T	T	T	T	C	T	C	C	H	T	T	T	T	T	H	C	T	T	H	H	T	C	C	T	T	H	C	T	C	T	C	T	H	H	C	T	C	T
Chr04	8104094	9K	G	C	0.48913	0.51087	27	36	0.768083	OK	C	C	C	C	C	.	C	G	G	.	C	C	C	.	C	H	G	C	C	H	.	C	G	G	C	C	C	G	C	G	C	G	H	G	H	G	C	G	C
Chr04	8104161	9K	C	T	0.483146	0.516854	30	39	0.652913	OK	T	T	T	T	T	H	T	C	C	.	T	T	T	.	T	T	C	H	T	H	.	T	C	C	T	T	T	C	T	C	T	C	H	C	H	C	T	C	T
Chr04	8104224	9K	A	C	0.486486	0.513514	30	32	0.713166	OK	C	C	C	C	C	H	C	A	A	.	C	C	C	.	C	H	A	H	C	H	A	C	A	A	C	C	C	A	C	A	C	A	H	A	H	A	C	A	C
Chr04	8125210	9K	C	T	0.417989	0.582011	24	34	0.0241385	FIXED	C	C	C	C	C	T	C	T	H	C	C	C	C	C	C	H	T	C	C	H	T	H	T	.	C	H	C	T	C	T	C	T	C	H	C	T	C	T	C
Chr04	8207757	9K	T	C	0.412935	0.587065	37	9	0.0135601	OK	T	T	T	T	T	C	T	C	C	T	T	T	T	T	T	H	H	T	T	H	H	T	H	C	T	T	T	C	T	H	.	C	T	H	T	C	T	C	T
Chr04	8207768	9K	C	T	0.413793	0.586207	35	38	0.0229483	OK	C	C	C	C	C	T	C	T	T	C	H	C	C	C	C	H	T	C	.	H	T	H	H	T	C	C	C	T	C	T	.	T	C	T	H	T	C	T	C
Chr04	8207775	9K	C	A	0.417143	0.582857	34	38	0.0283655	OK	A	A	A	A	A	C	A	C	C	A	H	A	A	A	A	H	C	A	.	H	C	A	H	C	A	A	A	C	A	C	.	C	A	C	H	C	A	C	A
Chr04	8207813	9K	A	G	0.414773	0.585227	35	36	0.0237385	OK	A	A	A	A	A	G	A	G	G	A	H	A	A	A	A	H	G	A	A	H	G	H	H	G	A	A	A	G	A	G	.	G	A	G	H	G	A	G	A
Chr04	8207839	9K	C	T	0.418079	0.581921	35	35	0.0292743	OK	T	T	T	T	T	C	T	C	C	T	H	T	T	T	T	H	C	T	T	H	C	H	H	C	T	T	T	C	T	C	.	C	T	C	H	C	T	C	T
Chr04	8392095	9K	T	C	0.46114	0.53886	34	20	0.280265	FIXED	T	T	T	T	T	C	T	C	C	T	T	C	T	T	T	H	C	T	T	H	C	H	C	H	T	T	T	C	T	C	H	C	H	C	T	C	T	C	T
Chr04	8392103	9K	T	A	0.479167	0.520833	35	20	0.563703	FIXED	A	A	A	A	A	T	A	T	T	A	A	T	A	A	A	H	T	A	A	H	T	H	T	H	A	A	A	T	A	T	H	T	H	T	A	T	A	T	A
Chr04	8392385	9K	C	A	0.446429	0.553571	22	1	0.108809	OK	A	A	A	A	A	C	A	C	C	A	A	H	A	A	A	H	C	A	A	H	C	A	C	C	A	A	A	C	A	C	A	C	A	C	H	C	A	C	A
Chr04	8423239	9K	G	A	0.423423	0.576577	21	4	0.0224934	OK	G	G	G	G	G	A	G	A	A	G	G	H	G	G	G	H	A	G	G	H	A	G	A	A	G	G	G	H	G	A	G	A	G	A	H	A	G	A	G
Chr04	8423414	9K	T	C	0.423423	0.576577	21	4	0.0224934	OK	T	T	T	T	T	C	T	C	C	T	T	C	T	T	T	H	C	T	T	H	C	T	C	C	T	T	T	H	T	C	T	C	T	C	H	C	T	C	T
Chr04	8540099	9K	G	A	0.455882	0.544118	27	16	0.207578	OK	G	G	G	G	G	A	G	A	A	G	G	A	G	G	G	H	A	G	G	H	A	G	A	A	G	G	G	A	G	A	G	A	G	A	H	A	G	A	G
Chr04	8540107	9K	A	G	0.458537	0.541463	26	16	0.235097	OK	A	A	A	A	A	G	A	G	G	A	A	G	A	A	A	H	G	A	A	H	G	A	G	G	A	A	A	G	A	G	A	G	A	G	H	G	A	G	A
Chr04	8550273	9K	A	C	0.464516	0.535484	49	43	0.376944	FIXED	A	.	A	H	A	C	A	C	C	A	A	H	A	A	A	H	C	.	A	H	H	.	C	.	A	A	A	C	A	C	H	C	A	C	H	C	H	C	H
Chr04	8727557	9K	G	A	0.434579	0.565421	29	4	0.055615	FIXED	G	G	G	G	G	A	G	A	A	G	G	A	G	G	G	H	A	G	G	H	A	G	A	A	G	G	G	A	G	A	G	A	G	A	H	A	G	A	G
Chr04	8727696	9K	C	A	0.434579	0.565421	30	3	0.055615	OK	C	C	C	C	C	A	C	A	A	C	C	A	C	C	C	H	A	C	C	H	A	C	A	A	C	C	C	A	C	A	C	A	C	A	H	A	C	A	C
Chr04	8840447	9K	G	C	0.410628	0.589372	32	8	0.0101207	OK	G	G	G	G	G	C	G	C	C	G	G	C	G	G	G	H	C	G	G	H	C	G	C	C	G	G	G	C	G	H	G	C	G	C	H	C	G	.	G
Chr04	8840448	9K	C	T	0.413462	0.586538	31	8	0.0125549	OK	C	C	C	C	C	T	C	T	T	C	C	T	C	C	C	H	T	C	C	H	T	C	T	T	C	C	C	T	C	H	C	T	C	T	H	T	C	.	C
Chr04	8840469	9K	C	A	0.410628	0.589372	32	8	0.0101207	OK	C	C	C	C	C	A	C	A	A	C	C	A	C	C	C	H	A	C	C	H	A	C	A	A	C	C	C	A	C	H	C	A	C	A	H	A	C	.	C
Chr04	8903057	9K	G	A	0.436937	0.563063	25	0	0.0602121	OK	G	G	A	G	G	H	G	A	A	G	H	A	G	G	G	H	A	G	G	H	A	G	A	A	G	G	G	A	G	H	G	A	G	A	H	A	G	A	G
Chr04	8903431	9K	G	A	0.444954	0.555046	29	0	0.104059	OK	G	G	A	G	G	A	G	H	A	G	G	A	G	G	G	H	A	G	G	H	A	G	A	A	G	G	G	A	G	A	H	A	G	A	G	A	G	A	G
Chr04	8903546	9K	C	A	0.44186	0.55814	28	4	0.0881971	OK	C	C	A	C	C	A	C	H	A	C	C	A	C	C	C	H	A	C	C	H	A	C	A	A	C	C	C	A	C	A	H	A	C	A	C	A	C	A	C
Chr04	8952549	9K	G	T	0.442211	0.557789	29	19	0.103011	OK	G	G	T	G	G	T	G	T	T	G	G	H	G	G	G	H	T	G	G	H	T	G	T	T	G	G	G	T	G	T	G	T	G	T	H	T	G	T	G
Chr04	8952643	9K	A	C	0.442708	0.557292	22	33	0.112351	OK	A	A	C	A	A	C	A	C	C	A	A	C	A	A	A	H	C	A	A	H	C	A	C	C	A	A	A	C	A	C	A	C	A	C	H	C	A	C	A
Chr04	9053965	9K	C	T	0.425926	0.574074	31	0	0.0294564	OK	C	C	T	C	C	T	C	T	T	C	C	T	C	C	C	H	T	C	C	H	T	C	T	T	C	C	C	T	C	T	C	T	C	T	H	T	C	T	C
Chr04	9053996	9K	C	T	0.425926	0.574074	31	0	0.0294564	OK	C	C	T	C	C	T	C	T	T	C	C	H	C	C	C	H	T	C	C	H	T	C	T	T	C	C	C	T	C	T	C	T	C	T	H	T	C	T	C
Chr04	9053998	9K	A	G	0.425926	0.574074	31	0	0.0294564	OK	A	A	G	A	A	G	A	G	G	A	A	H	A	A	A	H	G	A	A	H	G	A	G	G	A	A	A	G	A	G	A	G	A	G	H	G	A	G	A
Chr04	9123141	9K	A	G	0.433333	0.566667	37	0	0.0533369	OK	H	A	H	A	A	G	A	G	G	A	A	G	A	A	A	H	G	A	A	H	G	A	G	G	A	A	A	G	A	H	A	G	A	G	H	G	A	G	A
Chr04	9123157	9K	G	C	0.436019	0.563981	36	0	0.0630616	OK	H	G	H	G	G	C	G	C	C	G	G	C	G	G	G	H	C	G	G	H	C	G	C	C	G	G	G	C	G	H	G	C	G	C	H	C	G	C	G
Chr04	9162690	9K	G	C	0.469565	0.530435	17	0	0.355938	OK	G	G	C	G	G	C	G	C	C	G	G	C	G	G	G	H	C	G	G	H	C	G	C	C	G	G	G	C	G	C	G	C	G	C	H	C	G	C	G
Chr04	9184475	9K	G	T	0.41	0.59	40	7	0.0109095	OK	G	G	T	G	G	T	G	T	T	G	G	H	G	G	G	H	T	G	G	H	T	G	T	T	G	G	G	T	G	H	G	T	G	H	.	H	G	T	G
Chr04	9186493	9K	A	C	0.482234	0.517766	34	16	0.61797	OK	A	A	C	A	A	H	A	C	C	A	A	C	A	A	A	H	C	H	A	H	.	A	C	C	A	H	A	C	A	C	A	C	A	C	H	C	A	C	A
Chr04	9244166	9K	G	C	0.484716	0.515284	18	0	0.64367	OK	G	G	C	G	G	C	G	C	C	G	G	C	G	G	G	C	C	G	G	C	C	G	C	C	G	G	G	C	G	C	G	C	G	C	H	C	G	H	G
Chr04	9318851	9K	T	C	0.461957	0.538043	44	19	0.302028	OK	T	T	C	T	T	C	T	C	.	.	T	H	T	.	T	C	.	T	H	H	.	T	H	C	T	T	T	.	T	C	T	C	T	C	H	C	T	C	T
Chr04	9318909	9K	T	C	0.492891	0.507109	36	0	0.836378	OK	T	T	C	T	T	C	T	C	C	T	T	H	T	T	T	C	C	T	H	H	C	T	C	C	T	T	T	C	T	C	T	C	T	C	H	C	T	C	T
Chr04	9361230	9K	A	G	0.495575	0.504425	21	0	0.894163	OK	A	A	G	A	A	G	A	G	G	H	A	G	A	A	A	G	G	A	A	H	G	A	G	G	A	A	A	G	A	G	A	G	A	G	H	G	A	G	A
Chr04	9374131	9K	T	C	0.493151	0.506849	27	1	0.839353	OK	T	T	C	T	T	C	T	C	C	T	T	C	T	T	T	C	C	T	T	H	C	T	C	C	T	T	T	C	T	C	H	C	T	C	H	C	T	C	T
Chr04	9402890	9K	T	C	0.486486	0.513514	23	2	0.687174	OK	T	T	C	T	T	C	T	C	C	T	T	C	H	H	T	C	C	T	T	H	C	H	C	C	T	T	T	C	T	C	T	C	T	C	H	C	T	C	T
Chr04	9402940	9K	A	G	0.488789	0.511211	23	1	0.737757	OK	A	A	G	A	A	G	A	G	G	A	A	G	H	H	A	G	G	A	A	H	G	A	G	G	A	A	A	G	A	G	A	G	A	G	H	G	A	G	A
Chr04	9407050	9K	C	T	0.495455	0.504545	27	0	0.892738	OK	C	C	T	C	C	T	C	T	T	C	C	T	C	C	C	T	T	C	C	H	T	C	H	T	H	C	C	T	C	T	C	T	C	T	H	T	C	T	C
Chr04	9407071	9K	A	G	0.497738	0.502262	26	0	0.946369	OK	A	A	G	A	A	G	A	G	G	A	A	G	A	A	A	G	G	A	A	H	G	A	H	G	H	A	A	G	A	G	A	G	A	G	H	G	A	G	A
Chr04	9413794	9K	G	A	0.481818	0.518182	25	2	0.589639	OK	G	G	A	G	G	A	G	A	H	G	G	A	G	G	G	A	A	G	G	H	A	G	A	A	G	G	G	A	G	A	G	A	G	A	H	A	G	A	G
Chr04	9417139	9K	C	A	0.47561	0.52439	38	45	0.532171	OK	C	C	A	C	C	A	C	.	A	H	C	A	C	C	C	H	A	C	C	H	A	C	A	A	C	.	H	A	C	A	C	A	C	A	H	A	C	A	C
Chr04	9505125	9K	T	C	0.494792	0.505208	26	29	0.885234	OK	T	T	C	T	T	C	T	C	C	T	T	C	T	T	T	H	H	.	H	H	C	T	C	H	T	T	T	C	T	C	T	C	T	C	H	C	T	C	T
Chr04	9516967	9K	T	G	0.423469	0.576531	42	9	0.0321246	OK	T	T	G	T	T	G	T	G	G	T	T	G	T	T	T	H	G	T	T	H	G	T	G	G	T	T	T	G	T	G	T	G	T	G	H	G	T	H	T
Chr04	9517091	9K	T	G	0.432836	0.567164	44	2	0.0568538	OK	T	T	G	T	T	G	T	G	G	T	T	G	T	T	T	H	G	T	T	H	G	T	G	G	T	T	T	G	T	G	T	G	T	H	H	G	T	H	T
Chr04	9520974	9K	G	A	0.471698	0.528302	34	1	0.409847	OK	G	G	A	G	G	A	G	A	A	G	G	H	G	G	G	A	A	G	G	H	A	G	A	A	G	G	G	A	G	A	G	A	G	A	H	A	G	A	G
Chr04	9538357	9K	G	A	0.486239	0.513761	29	0	0.68447	OK	G	G	A	G	G	A	G	A	A	G	G	A	G	G	G	A	A	G	G	H	A	G	A	A	G	G	G	A	G	A	G	G	G	A	H	A	G	A	G
Chr04	9538561	9K	C	T	0.476415	0.523585	33	2	0.492207	OK	C	C	T	C	C	T	C	T	H	C	C	T	C	C	C	T	T	C	C	H	T	C	T	T	C	C	C	T	C	T	H	C	C	T	H	T	C	T	C
Chr04	9766537	9K	T	C	0.467456	0.532544	19	59	0.397467	OK	T	T	.	T	T	.	T	C	C	T	T	C	.	T	T	C	C	T	.	T	.	.	C	C	T	T	T	C	H	.	.	C	T	C	C	C	T	C	T
Chr04	9808739	9K	C	T	0.47032	0.52968	25	3	0.379695	OK	C	C	T	C	C	T	C	T	T	C	C	T	C	C	C	H	T	C	C	H	T	C	T	T	C	C	C	T	C	T	C	H	C	T	T	T	C	T	C
Chr04	9846382	9K	C	T	0.462366	0.537634	42	19	0.304642	OK	C	C	T	C	C	T	C	T	T	C	C	T	C	C	C	T	.	C	C	H	T	.	H	T	C	C	C	T	C	T	H	T	C	H	H	.	C	T	C
Chr04	9846482	9K	G	A	0.474747	0.525253	48	1	0.477289	OK	G	G	A	G	G	A	G	A	A	H	G	A	G	G	G	A	A	H	G	H	A	G	H	A	G	G	G	A	G	A	H	A	G	H	H	A	H	A	G
Chr04	9846496	9K	G	A	0.474747	0.525253	48	1	0.477289	OK	G	G	A	G	G	A	G	A	A	H	G	A	G	G	G	A	A	G	G	H	A	G	H	A	G	G	G	A	G	A	H	A	G	H	H	A	H	A	G
Chr04	9846577	9K	A	G	0.464088	0.535912	47	19	0.333903	OK	A	A	G	A	A	G	A	G	G	H	A	G	A	A	A	G	.	A	H	H	G	.	H	G	A	A	A	G	A	G	H	G	A	H	H	.	H	.	A
Chr04	9929741	9K	C	T	0.480769	0.519231	27	12	0.5791	OK	C	C	T	C	C	T	H	T	T	H	C	T	C	C	C	T	T	C	C	H	T	C	T	T	C	C	C	T	C	T	C	T	C	.	T	T	C	T	C
Chr04	9932342	9K	A	C	0.459459	0.540541	25	0	0.227016	OK	A	A	C	A	A	C	A	C	C	A	A	C	A	A	A	C	C	A	A	H	C	A	C	C	A	A	A	C	A	C	A	H	A	C	C	C	A	H	A
Chr04	9932419	9K	C	T	0.466368	0.533632	24	0	0.31515	OK	C	C	T	C	C	T	C	T	T	C	C	T	C	C	C	T	T	C	C	H	T	C	T	T	C	C	C	T	C	T	C	H	C	T	T	T	C	H	C
Chr04	9937319	9K	A	G	0.42487	0.57513	34	20	0.0368461	OK	A	A	G	A	A	G	A	G	G	A	A	.	A	A	A	.	G	A	A	H	G	.	G	G	A	A	A	G	A	G	A	G	A	.	H	G	A	G	A
Chr04	10018285	9K	C	T	0.433498	0.566502	36	8	0.0580886	OK	C	C	T	C	C	T	C	T	T	C	C	T	C	C	C	T	T	C	C	C	T	C	T	H	C	C	C	T	C	T	C	H	C	T	T	T	C	T	C
Chr04	10095683	9K	A	G	0.497238	0.502762	22	44	0.940748	OK	A	A	G	H	A	G	A	G	G	A	A	G	A	A	A	G	G	.	A	H	G	.	G	.	A	A	A	G	A	G	H	G	A	.	G	G	A	G	A
Chr04	10109201	9K	A	G	0.451923	0.548077	34	5	0.165518	OK	A	A	G	A	A	G	A	G	G	A	A	G	A	A	A	G	G	A	A	H	H	H	G	G	A	A	A	G	A	G	A	G	A	G	G	G	A	G	A
Chr04	10312074	9K	C	G	0.484848	0.515152	16	0	0.64511	OK	C	C	G	C	C	G	C	G	G	C	C	G	C	C	C	G	G	C	C	H	G	C	G	G	C	C	C	G	C	G	C	G	H	G	G	G	C	G	C
Chr04	10331213	9K	G	A	0.435233	0.564767	24	30	0.0719334	OK	G	G	A	G	G	A	G	A	H	G	G	A	G	G	G	A	A	G	G	H	A	H	A	.	G	G	G	A	G	A	G	A	G	A	A	A	G	A	G
Chr04	10348175	9K	C	T	0.493023	0.506977	22	10	0.837886	OK	C	C	T	C	C	T	C	T	T	C	C	T	C	H	C	T	T	C	C	H	T	C	T	T	C	C	C	T	C	T	C	T	C	T	T	H	C	T	C
Chr04	10348187	9K	A	G	0.497674	0.502326	22	10	0.945627	OK	A	A	G	A	A	G	A	G	G	A	A	G	A	H	A	G	G	A	A	H	G	A	G	G	A	A	A	G	A	G	A	G	A	G	G	H	A	G	A
Chr04	10663744	9K	A	G	0.474576	0.525424	45	25	0.498735	OK	A	H	G	A	A	G	A	G	G	A	A	G	H	A	A	G	G	A	A	H	G	A	G	G	H	A	A	G	A	G	A	H	H	G	G	G	A	H	A
Chr04	10666654	9K	G	A	0.479638	0.520362	26	0	0.54491	OK	G	G	A	G	G	A	G	A	A	G	G	A	G	G	G	A	A	G	G	H	A	G	A	A	G	G	G	A	G	A	G	A	G	A	A	A	H	A	G
Chr04	10666767	9K	G	A	0.47032	0.52968	26	2	0.379695	OK	G	G	A	G	G	A	G	A	A	G	G	A	G	G	G	A	A	G	G	H	A	G	A	A	G	G	G	A	G	A	G	A	G	A	A	A	H	A	G
Chr04	10684417	9K	T	A	0.466667	0.533333	37	0	0.333998	OK	T	T	A	T	T	A	T	A	A	T	T	A	T	T	T	A	A	T	T	H	A	T	A	A	T	T	T	A	T	H	T	A	T	A	A	A	T	A	T
Chr04	10697612	9K	A	G	0.471698	0.528302	33	2	0.409847	OK	A	A	G	A	A	G	A	G	G	H	A	G	A	A	A	G	G	A	A	H	G	A	G	G	A	A	A	G	A	G	A	H	A	G	G	G	H	G	A
Chr04	10728951	9K	A	T	0.469027	0.530973	20	1	0.351716	OK	A	A	T	A	A	T	A	T	T	A	A	T	A	A	A	T	T	A	A	H	T	A	T	T	A	A	A	T	A	T	A	T	A	T	T	T	A	T	A
Chr04	10744528	9K	A	T	0.477876	0.522124	21	0	0.505929	OK	A	A	T	A	A	T	A	T	T	A	A	T	A	A	A	T	T	A	A	H	T	A	T	T	A	A	A	T	A	T	A	T	A	T	T	T	A	T	A
Chr04	10817775	9K	T	C	0.465686	0.534314	27	16	0.326989	OK	T	T	C	T	T	C	T	C	C	T	T	C	H	T	T	C	C	T	T	H	C	T	C	C	T	T	T	C	T	H	T	C	T	C	C	C	T	C	T
Chr04	10817917	9K	G	A	0.468293	0.531707	25	17	0.3639	OK	G	G	A	G	G	H	G	A	A	G	G	A	G	G	G	A	A	G	G	H	A	G	H	A	G	G	G	A	G	H	G	A	G	A	A	A	G	A	G
Chr04	10973767	9K	G	A	0.421053	0.578947	42	15	0.0295232	OK	G	G	A	G	G	H	G	A	A	G	H	A	G	G	G	A	A	H	G	H	A	G	A	H	G	G	G	H	G	A	G	A	H	.	A	A	G	H	G
Chr04	10975440	9K	G	C	0.469767	0.530233	32	0	0.375298	OK	G	G	C	G	G	C	G	C	C	G	G	C	H	G	H	C	H	G	H	H	C	G	C	C	G	G	G	C	G	C	G	C	G	C	C	C	G	C	G
Chr04	11022389	9K	A	G	0.474576	0.525424	34	36	0.498735	OK	A	A	.	A	A	G	A	G	G	A	A	G	A	A	A	G	G	A	A	.	H	A	G	G	A	A	A	G	A	G	A	G	A	.	G	G	A	G	A
Chr04	11165352	9K	T	A	0.429268	0.570732	40	2	0.0428214	OK	T	T	A	T	T	A	T	A	H	T	T	A	T	T	T	H	A	T	T	H	A	T	A	A	T	T	T	A	T	H	T	A	T	H	A	A	H	A	T
Chr04	11165383	9K	T	C	0.429268	0.570732	40	2	0.0428214	OK	T	T	C	T	T	C	T	C	H	T	T	C	T	T	T	H	C	T	T	H	C	T	C	C	T	T	T	C	T	H	T	C	T	H	C	C	H	C	T
Chr04	11165398	9K	G	A	0.436893	0.563107	39	2	0.0700626	OK	G	G	A	G	G	A	G	A	H	G	G	A	G	G	G	A	A	G	G	H	A	G	A	A	G	G	G	A	G	H	G	A	G	H	A	A	H	A	G
Chr04	11182469	9K	C	A	0.482051	0.517949	28	24	0.616174	OK	C	C	A	H	C	A	C	A	A	C	C	A	C	C	C	A	A	.	C	H	A	C	A	A	C	C	C	A	C	A	C	A	C	A	A	A	C	A	C
Chr04	11182831	9K	A	G	0.467593	0.532407	31	0	0.340803	OK	A	A	G	A	A	H	A	G	G	A	A	G	H	A	A	H	G	A	A	H	H	A	G	G	H	A	A	G	A	G	A	G	H	G	G	G	A	G	A
Chr04	11182838	9K	T	C	0.470046	0.529954	30	0	0.377508	OK	T	T	C	T	T	H	T	C	C	T	T	C	H	T	T	H	C	T	T	H	H	T	C	C	H	T	T	C	T	C	T	C	H	C	C	C	T	C	T
Chr04	11183107	9K	C	T	0.468208	0.531792	40	34	0.402978	OK	C	C	.	C	H	T	C	.	T	C	H	T	C	.	C	T	T	C	C	H	.	.	T	T	.	C	.	H	H	T	C	T	C	T	H	.	C	T	C
Chr04	11193878	9K	C	A	0.462222	0.537778	22	0	0.257074	OK	C	C	A	C	C	H	C	A	A	C	C	A	C	C	C	A	A	C	C	H	H	C	A	A	C	C	C	A	C	A	C	A	C	A	A	A	C	A	C
Chr04	11193914	9K	A	C	0.46696	0.53304	20	0	0.319452	OK	A	A	C	A	A	H	A	C	C	A	A	C	A	A	A	C	C	A	A	H	H	A	C	C	A	A	A	C	A	C	A	C	A	C	C	C	A	C	A
Chr04	11193939	9K	T	C	0.46696	0.53304	20	0	0.319452	OK	T	T	C	T	T	H	T	C	C	T	T	C	T	T	T	C	C	T	T	H	H	T	C	C	T	T	T	C	T	C	T	C	T	C	C	C	T	C	T
Chr04	11194032	9K	A	G	0.473451	0.526549	21	0	0.424738	OK	A	A	G	A	A	H	A	G	G	A	A	G	A	A	A	G	G	A	A	H	H	A	G	G	A	A	A	G	A	G	A	G	A	G	G	G	A	G	A
Chr04	11217247	9K	A	T	0.454106	0.545894	27	13	0.186638	OK	A	A	T	A	A	T	A	T	T	A	H	T	H	A	A	T	T	A	A	H	T	A	T	T	A	.	A	T	A	T	A	T	A	T	T	T	A	T	A
Chr04	11217320	9K	C	T	0.452381	0.547619	34	3	0.167546	OK	C	C	T	C	C	T	C	T	T	C	H	T	H	C	C	T	T	C	C	H	T	C	T	T	C	H	C	T	C	T	C	H	C	T	T	T	C	T	C
Chr04	11217362	9K	G	A	0.447115	0.552885	35	4	0.127153	OK	G	G	A	G	G	A	G	A	A	G	H	A	H	G	G	A	A	G	G	H	A	G	H	A	G	H	G	A	G	A	G	H	G	A	A	H	G	A	G
Chr04	11217448	9K	C	T	0.451456	0.548544	30	11	0.163479	OK	C	C	T	C	C	T	C	T	T	C	H	T	H	C	C	T	T	C	C	H	T	C	T	T	C	.	C	T	C	T	C	H	C	T	T	T	C	T	C
Chr04	11267156	9K	G	A	0.446078	0.553922	34	9	0.123485	OK	G	G	A	G	G	A	G	A	A	G	G	A	G	G	G	A	A	G	G	H	A	G	A	H	G	G	G	A	G	A	G	A	.	A	A	A	G	A	G
Chr04	11267208	9K	C	T	0.444444	0.555556	40	0	0.109907	OK	C	C	T	C	C	T	C	H	T	C	C	T	C	C	C	T	T	C	C	H	T	C	T	H	C	C	C	T	C	T	C	T	C	T	T	T	C	H	C
Chr04	11267264	9K	A	G	0.45283	0.54717	35	0	0.169564	OK	A	A	G	A	A	G	A	H	G	A	A	G	A	A	A	G	G	A	A	H	G	A	G	H	A	A	A	G	A	G	A	G	A	G	G	G	A	H	A
Chr04	11267285	9K	A	T	0.434783	0.565217	32	8	0.0605689	OK	A	A	T	A	A	T	A	H	T	A	A	T	A	A	A	T	T	A	A	H	T	A	T	H	A	A	A	T	A	T	A	T	.	T	T	T	A	H	A
Chr04	11523559	9K	G	A	0.458333	0.541667	31	0	0.220671	OK	A	A	A	G	A	G	G	A	G	G	H	H	G	A	G	G	G	A	G	H	A	H	A	A	G	A	G	H	G	A	H	G	A	A	G	A	A	G	G
Chr04	12154062	9K	T	G	0.463964	0.536036	25	0	0.28289	OK	T	T	G	T	T	G	T	G	G	T	T	G	T	T	T	G	G	T	T	H	G	T	G	G	T	H	T	G	T	H	T	G	T	H	G	G	T	G	T
Chr04	12157348	9K	A	G	0.464789	0.535211	33	1	0.304052	OK	A	A	G	A	A	G	A	G	G	A	A	G	A	A	A	G	G	A	A	H	G	A	G	G	A	A	A	G	A	G	A	G	A	G	G	G	A	G	A
Chr04	12157358	9K	T	C	0.460094	0.539906	33	1	0.244092	OK	T	T	C	T	T	C	T	C	C	T	T	C	T	T	T	C	C	T	T	H	C	T	C	C	T	T	T	C	T	C	T	C	T	C	C	C	T	C	T
Chr04	12157398	9K	G	A	0.454976	0.545024	35	1	0.190869	OK	G	G	A	G	G	A	G	A	A	G	G	A	G	G	G	A	A	G	G	H	A	G	A	A	G	G	G	A	G	A	G	A	G	A	A	A	G	A	G
Chr04	12164995	9K	G	A	0.454545	0.545455	33	27	0.213808	OK	G	G	.	G	G	A	G	A	A	G	G	H	G	G	G	A	A	G	G	H	A	H	A	H	G	G	G	A	G	A	.	A	G	H	A	A	G	A	G
Chr04	12171463	9K	T	A	0.429319	0.570681	43	13	0.0507425	OK	T	T	A	T	T	A	T	A	H	T	T	A	T	T	T	H	A	T	T	H	H	T	A	H	T	T	T	H	T	A	T	A	T	A	A	A	T	A	T
Chr04	12171464	9K	T	A	0.427083	0.572917	42	13	0.0433081	OK	T	T	A	T	T	A	T	A	H	T	T	A	T	T	T	H	A	T	T	H	H	T	A	H	T	T	T	H	T	A	T	A	T	A	A	A	T	A	T
Chr04	12171524	9K	G	T	0.403409	0.596591	37	34	0.0103818	OK	G	G	.	G	G	.	G	T	H	G	G	T	G	G	G	H	.	G	G	H	H	G	T	H	G	G	G	H	G	T	G	T	G	.	T	T	G	T	G
Chr04	12181056	9K	G	C	0.473988	0.526012	38	36	0.493813	OK	G	H	C	.	G	C	G	C	C	G	G	C	G	G	G	C	C	.	G	H	C	G	C	H	G	H	.	C	G	C	H	C	G	C	C	C	G	C	H
Chr04	12181106	9K	A	T	0.477011	0.522989	37	36	0.544197	OK	A	H	T	.	A	T	A	T	T	A	A	T	A	A	A	T	T	.	A	H	T	A	T	H	A	H	H	T	A	T	H	T	A	T	T	T	A	T	H
Chr04	12181223	9K	T	C	0.455882	0.544118	41	2	0.207578	OK	T	T	C	T	T	H	T	C	C	T	T	C	T	T	T	C	C	T	T	H	H	T	C	C	T	T	H	C	T	C	T	C	T	H	C	C	T	C	T
Chr04	12181313	9K	T	C	0.457286	0.542714	45	3	0.228165	OK	T	T	C	T	T	H	T	C	C	T	T	C	T	T	T	C	C	T	T	H	H	T	C	C	T	H	H	C	T	C	T	C	.	C	C	C	T	C	T
Chr04	12182334	9K	T	C	0.449198	0.550802	35	25	0.164706	OK	T	T	C	T	T	C	T	C	C	T	T	C	T	T	T	C	C	.	T	H	C	T	C	.	T	T	T	C	T	C	T	C	H	C	C	C	T	C	T
Chr04	12182432	9K	C	G	0.434555	0.565445	44	12	0.0704609	OK	C	C	H	C	C	G	C	G	H	C	C	G	C	C	C	G	G	C	C	H	G	C	G	H	C	C	C	G	C	G	C	G	H	G	G	G	C	G	C
Chr04	12184294	9K	G	A	0.475556	0.524444	22	0	0.463355	OK	G	G	A	G	G	A	G	A	A	G	G	A	G	G	G	A	A	G	G	H	A	G	A	A	G	G	G	H	G	A	G	A	G	A	A	A	G	A	G
Chr04	12184353	9K	T	C	0.475556	0.524444	22	0	0.463355	OK	T	T	C	T	T	C	T	C	C	T	T	C	T	T	T	C	C	T	T	H	C	T	C	C	T	T	T	H	T	C	T	C	T	C	C	C	T	C	T
Chr04	12184397	9K	A	C	0.477679	0.522321	23	0	0.504036	OK	A	A	C	A	A	C	A	C	C	A	A	C	A	A	A	C	C	A	A	H	C	A	C	C	A	A	A	H	A	C	A	C	A	C	C	C	A	C	A
Chr04	12189738	9K	A	G	0.473934	0.526066	36	0	0.448887	OK	A	A	G	A	A	G	A	G	G	A	A	G	A	A	A	G	G	A	A	H	G	H	G	G	A	H	A	G	A	G	A	G	A	G	G	G	A	G	A
Chr04	12189744	9K	T	C	0.473934	0.526066	36	0	0.448887	OK	T	T	C	T	T	C	T	C	C	T	T	C	T	T	T	C	C	T	T	H	C	H	C	C	T	H	T	C	T	C	T	C	T	C	C	C	T	C	T
Chr04	12192614	9K	C	T	0.497175	0.502825	40	30	0.940084	OK	.	C	.	.	H	T	H	H	T	C	C	H	C	.	C	T	T	C	C	H	.	C	T	H	C	.	C	T	.	T	.	.	C	T	T	T	.	T	H
Chr04	12230831	9K	G	A	0.44	0.56	40	32	0.112411	OK	G	.	.	G	G	.	.	A	.	.	H	A	G	G	H	.	H	G	G	.	A	G	A	A	G	.	G	A	G	.	G	.	G	H	H	.	G	.	G
Chr04	12230922	9K	T	C	0.45509	0.54491	39	41	0.24575	OK	T	.	.	T	T	.	.	C	.	.	H	C	T	.	.	.	H	T	.	.	C	T	C	C	T	.	T	C	.	.	T	.	.	.	H	.	T	.	T
Chr04	12259037	9K	G	A	0.486486	0.513514	24	1	0.687174	OK	G	G	A	G	G	A	G	A	A	G	H	A	G	G	G	A	A	G	G	H	A	G	A	A	G	G	G	A	G	A	G	A	G	A	A	A	G	A	G
Chr04	12259060	9K	T	C	0.486486	0.513514	24	1	0.687174	OK	T	T	C	T	T	C	T	C	C	T	H	C	T	T	T	C	C	T	T	H	C	T	C	C	T	T	T	C	T	C	T	C	T	C	C	C	T	C	T
Chr04	12259198	9K	G	A	0.484163	0.515837	25	1	0.637733	OK	G	G	A	G	G	A	G	A	A	G	H	A	G	G	G	A	A	G	G	H	A	G	A	A	G	G	G	A	G	A	G	A	G	A	A	A	G	A	G
Chr04	12331922	9K	C	T	0.415301	0.584699	43	21	0.0219295	OK	C	C	T	C	C	T	C	H	T	C	C	H	C	C	C	T	T	C	C	H	.	C	T	T	C	C	C	T	H	T	C	T	C	.	H	T	C	T	C
Chr04	12331966	9K	A	G	0.44335	0.55665	43	1	0.106466	OK	A	A	G	A	A	G	A	H	G	A	A	H	A	A	A	G	G	A	A	H	G	A	G	G	A	A	A	G	H	G	A	G	A	G	H	G	A	G	A
Chr04	12332011	9K	T	G	0.45098	0.54902	42	1	0.161429	OK	T	T	G	T	T	G	T	H	G	T	T	H	T	T	T	G	G	T	T	H	G	T	G	G	T	T	T	G	H	G	T	G	T	G	H	G	T	G	T
Chr04	12343379	9K	G	T	0.444976	0.555024	38	0	0.111622	OK	G	G	T	G	G	T	G	T	H	G	G	H	G	G	G	T	T	G	G	H	T	G	T	T	G	G	G	T	G	H	G	T	G	T	T	H	G	T	G
Chr04	12346578	9K	C	G	0.465241	0.534759	35	25	0.34178	OK	C	C	G	C	C	G	C	G	G	C	C	H	C	.	C	G	G	C	C	H	G	.	G	G	C	C	C	G	H	G	C	G	C	H	G	G	C	G	C
Chr04	12361969	9K	C	G	0.454054	0.545946	31	31	0.211349	OK	C	C	G	C	C	.	C	G	G	C	.	G	C	C	C	G	H	C	C	C	G	.	G	H	C	C	C	G	H	G	.	G	.	.	.	G	C	H	C
Chr04	12366175	9K	A	G	0.463303	0.536697	29	0	0.278517	OK	A	A	G	A	A	G	A	G	G	A	A	G	A	A	A	G	G	A	A	H	G	A	G	G	A	A	A	G	A	G	A	G	A	G	G	H	A	G	A
Chr04	12410163	9K	A	G	0.497326	0.502674	30	30	0.941705	OK	A	A	G	A	A	G	A	G	G	A	A	G	A	A	A	G	G	.	A	H	G	H	G	G	A	A	A	G	H	G	A	G	A	G	G	H	A	G	A
Chr04	12441229	9K	A	G	0.4375	0.5625	32	55	0.113846	OK	A	A	G	A	A	G	A	G	G	A	A	G	A	A	A	G	G	A	A	H	G	A	G	G	A	A	A	G	A	G	A	G	A	G	G	G	A	G	A
Chr04	12449971	9K	A	G	0.470588	0.529412	26	0	0.38186	OK	A	A	H	A	A	G	A	G	G	A	A	G	A	A	A	H	G	A	A	G	G	A	H	G	A	A	A	G	A	G	H	G	A	G	G	G	A	G	A
Chr04	12451250	9K	C	G	0.486607	0.513393	22	1	0.6885	OK	C	C	G	C	C	G	C	H	G	H	C	G	C	C	C	G	G	C	C	H	G	C	G	G	C	C	C	G	C	G	C	G	C	G	G	G	C	G	C
Chr04	12451387	9K	T	C	0.484305	0.515695	23	1	0.639245	OK	T	T	C	T	T	C	T	H	C	T	T	C	T	T	T	C	C	T	T	H	C	T	C	C	T	T	H	C	T	C	T	C	T	C	C	C	T	C	T
Chr04	12451535	9K	C	T	0.48	0.52	22	0	0.548506	OK	C	C	T	C	C	T	C	T	H	C	C	T	C	C	C	T	T	C	C	H	T	C	T	T	C	C	C	T	C	T	C	T	C	T	T	H	C	T	C
Chr04	12467665	9K	A	G	0.493023	0.506977	32	0	0.837886	OK	A	A	G	A	A	G	A	G	G	A	A	G	A	A	A	H	G	A	A	H	G	A	G	G	A	A	A	G	A	H	A	G	A	G	G	G	A	G	A
Chr04	12506585	9K	G	A	0.463964	0.536036	25	0	0.28289	OK	G	G	H	G	G	A	G	A	A	G	G	A	G	G	G	A	A	G	G	H	A	G	A	A	G	H	G	A	G	A	G	A	G	A	A	A	G	A	G
Chr04	12552614	9K	C	T	0.406452	0.593548	40	52	0.0198413	OK	C	H	T	C	C	T	C	T	H	C	C	H	.	.	C	T	T	.	C	H	.	.	T	.	C	C	H	T	C	H	.	T	.	H	T	T	C	T	C
Chr04	12552639	9K	T	C	0.409091	0.590909	41	52	0.0240516	OK	T	H	C	T	T	C	T	C	H	T	T	H	.	.	T	C	C	.	T	H	.	.	C	.	T	T	H	C	T	H	.	C	.	H	C	C	T	C	T
Chr04	12559648	9K	G	A	0.470046	0.529954	30	0	0.377508	OK	G	G	H	G	G	A	G	A	A	G	G	A	G	G	G	A	A	G	G	H	H	G	A	H	G	G	G	A	H	A	H	A	G	H	A	A	G	A	G
Chr04	12563089	9K	A	G	0.461905	0.538095	35	2	0.269548	OK	A	A	G	A	A	G	A	G	G	A	A	G	H	A	A	G	G	A	A	H	G	A	H	G	A	A	A	H	A	G	A	H	A	G	G	H	A	G	A
Chr04	12591307	9K	T	C	0.493213	0.506787	25	1	0.840072	OK	T	T	C	T	T	C	T	C	C	H	T	C	T	T	T	C	C	T	T	H	C	T	C	C	T	T	T	C	T	C	T	C	.	H	C	C	T	C	T
Chr04	12620381	9K	G	A	0.480349	0.519651	18	0	0.552019	OK	G	G	A	G	G	A	G	A	A	G	G	A	G	G	G	A	A	G	G	H	A	G	A	A	G	G	G	A	G	A	G	A	G	A	A	A	G	A	G
Chr04	12680719	9K	C	G	0.480226	0.519774	24	46	0.598782	OK	C	C	G	.	C	G	C	G	G	C	C	G	C	C	C	G	G	.	H	H	G	C	G	.	C	C	C	G	C	G	C	G	.	G	G	G	C	G	C
Chr04	12693889	9K	T	G	0.477064	0.522936	28	1	0.498225	OK	T	T	G	T	T	G	H	G	G	T	T	G	T	T	T	G	G	T	H	H	G	T	H	G	T	T	T	G	T	G	T	G	T	G	G	G	T	G	T
Chr04	12693954	9K	T	C	0.472973	0.527027	24	1	0.420596	OK	T	T	C	T	T	C	T	C	C	T	T	C	T	T	T	C	C	T	H	H	C	T	H	C	T	T	T	C	T	C	T	C	T	C	C	C	T	C	T
Chr04	12693959	9K	G	A	0.461187	0.538813	27	1	0.250658	OK	G	G	A	G	G	A	G	A	A	G	G	A	G	G	G	A	A	G	G	H	A	G	H	A	G	G	G	A	G	A	G	A	G	A	A	A	G	A	G
Chr04	12694037	9K	T	C	0.495536	0.504464	23	0	0.893695	OK	T	T	C	T	T	C	T	C	C	T	T	C	T	H	H	C	C	T	H	H	C	T	C	C	T	T	T	C	T	C	T	C	T	C	C	C	T	C	T
Chr04	12772338	9K	G	A	0.470588	0.529412	26	0	0.38186	OK	G	G	A	G	G	A	G	A	A	G	G	A	G	H	G	A	A	G	G	H	A	G	A	H	G	G	G	A	G	H	G	A	G	A	A	A	G	A	G
Chr04	12801994	9K	A	G	0.469512	0.530488	34	49	0.43488	FIXED	A	.	G	H	A	G	A	G	G	A	A	G	A	A	A	G	G	.	A	G	G	A	H	.	A	A	H	.	A	G	.	G	A	G	G	G	H	G	.
Chr04	12802059	9K	T	A	0.472393	0.527607	35	49	0.480851	FIXED	T	.	A	H	T	A	T	A	A	T	T	A	T	T	T	A	A	.	T	H	A	T	H	.	T	T	H	.	T	A	.	A	T	A	A	A	H	A	.
Chr04	12802062	9K	G	A	0.472393	0.527607	35	49	0.480851	FIXED	G	.	A	H	G	A	G	A	A	G	G	A	G	G	G	A	A	.	G	H	A	G	H	.	G	G	H	.	G	A	.	A	G	A	A	A	H	A	.
Chr04	12906871	9K	T	C	0.493333	0.506667	22	0	0.841481	OK	T	T	C	T	T	H	T	C	C	T	T	C	T	T	T	C	C	T	T	H	C	T	C	C	T	T	T	C	T	C	T	C	T	C	C	C	T	C	T
Chr04	12922290	9K	A	T	0.494898	0.505102	37	14	0.886403	OK	A	A	H	H	A	T	A	T	T	A	A	H	A	A	A	T	T	A	H	H	T	H	H	T	A	A	A	T	A	T	A	T	A	T	T	T	A	T	A
Chr04	12986706	9K	T	C	0.475556	0.524444	22	0	0.463355	OK	T	T	C	T	T	C	T	C	C	T	T	C	T	T	T	H	C	T	T	H	C	T	C	C	T	T	T	C	T	H	T	C	T	C	C	C	T	H	T
Chr04	13004289	9K	A	C	0.465753	0.534247	27	1	0.310771	OK	A	A	C	A	A	C	A	C	H	A	A	C	A	A	A	C	C	A	A	H	C	A	C	C	A	A	A	C	A	C	A	C	H	C	C	C	A	C	A
Chr04	13020185	9K	G	A	0.468182	0.531818	26	1	0.345231	OK	G	G	A	G	G	A	G	A	A	G	G	A	G	G	G	A	A	G	G	H	A	G	A	A	G	G	G	A	G	A	G	A	G	A	A	A	G	A	H
Chr04	13020245	9K	G	A	0.458333	0.541667	30	1	0.220671	OK	G	G	A	G	G	A	G	A	A	G	G	A	G	G	G	A	A	G	G	H	A	G	A	A	G	G	G	H	G	A	G	A	G	A	A	A	G	A	G
Chr04	13093871	9K	C	T	0.488372	0.511628	32	0	0.733106	OK	C	C	T	C	C	T	C	T	T	C	C	T	C	C	C	T	T	C	C	H	T	C	T	T	C	C	C	T	C	T	C	T	C	T	T	T	C	H	C
Chr04	13093968	9K	A	T	0.486111	0.513889	29	2	0.683091	OK	A	A	T	A	A	T	A	T	T	A	A	T	A	A	A	T	T	A	A	H	T	A	T	T	A	A	A	T	A	T	A	T	A	T	T	T	A	H	A
Chr04	13181489	9K	A	G	0.484536	0.515464	37	16	0.666632	OK	A	A	G	H	A	G	A	G	G	A	A	G	A	A	A	G	G	H	A	H	G	A	G	G	A	A	A	G	A	G	A	G	A	G	G	G	A	G	A
Chr04	13203706	9K	C	G	0.480769	0.519231	28	11	0.5791	OK	C	C	G	C	C	G	C	G	G	C	C	G	C	C	C	G	G	C	H	H	G	C	H	H	C	C	C	G	C	G	C	G	C	H	G	G	C	G	C
Chr04	13205099	9K	G	A	0.477528	0.522472	37	32	0.548756	OK	.	G	A	G	G	A	G	A	A	.	G	A	H	G	G	A	A	G	G	H	A	.	A	.	G	G	.	A	G	A	G	A	.	.	A	A	G	A	G
Chr04	13206606	9K	A	T	0.485549	0.514451	42	32	0.703839	OK	A	A	T	H	H	T	A	T	H	A	A	T	A	.	A	T	T	H	A	H	T	A	T	T	A	A	A	H	A	T	.	T	A	T	T	T	H	T	A
Chr04	13209911	9K	G	A	0.482143	0.517857	23	0	0.59298	OK	G	G	A	G	G	A	G	A	A	G	G	A	G	G	G	A	H	G	G	H	A	G	A	A	G	G	G	A	G	H	G	A	G	A	A	A	G	A	G
Chr04	13210914	9K	G	A	0.468182	0.531818	25	2	0.345231	OK	G	G	A	G	G	A	G	A	A	G	G	A	G	G	G	A	A	G	G	H	A	G	A	A	G	G	G	A	G	A	G	A	G	A	A	A	G	H	G
Chr04	13210956	9K	A	T	0.472727	0.527273	25	2	0.418492	OK	A	A	T	A	A	T	A	T	T	A	A	T	A	A	A	T	T	A	A	H	T	A	T	T	A	A	A	T	A	T	A	T	A	T	T	T	A	H	A
Chr04	13211009	9K	A	G	0.465438	0.534562	27	3	0.308551	OK	A	A	G	A	A	G	A	G	G	A	A	G	A	A	A	G	G	A	A	H	G	A	G	G	A	A	A	G	A	G	A	G	A	G	G	G	A	H	A
Chr04	13432132	9K	A	G	0.459016	0.540984	47	17	0.267503	OK	A	A	G	A	A	G	A	.	G	A	A	H	A	A	A	G	G	H	A	H	G	A	G	G	.	A	A	G	H	G	A	H	.	G	H	G	A	H	A
Chr04	13449395	9K	A	G	0.484444	0.515556	22	0	0.640738	OK	A	A	H	A	A	G	A	G	G	H	A	G	A	A	A	G	G	A	A	H	H	A	G	G	A	A	A	G	A	G	A	G	A	H	G	G	A	G	A
Chr04	13450751	9K	A	G	0.469484	0.530516	33	1	0.373066	OK	A	A	G	A	A	G	A	G	G	A	H	G	A	A	A	G	G	A	A	H	G	A	G	G	A	A	A	G	A	G	A	G	H	G	G	H	A	G	A
Chr04	13451797	9K	G	A	0.482609	0.517391	17	0	0.597843	OK	G	G	A	G	G	A	G	A	A	G	G	A	G	G	G	A	A	G	G	H	A	G	A	A	G	G	G	A	G	A	G	A	G	A	A	A	G	A	G
Chr04	13451798	9K	C	T	0.482609	0.517391	17	0	0.597843	OK	C	C	T	C	C	T	C	T	T	C	C	T	C	C	C	T	T	C	C	H	T	C	T	T	C	C	C	T	C	T	C	T	C	T	T	T	C	T	C
Chr04	13461435	9K	C	T	0.479452	0.520548	16	12	0.543079	OK	C	H	T	C	C	T	C	T	T	C	C	T	C	C	C	T	T	C	C	H	T	C	T	T	C	C	C	T	C	T	C	T	C	T	T	T	C	T	C
Chr04	13562013	9K	G	T	0.465753	0.534247	28	0	0.310771	OK	G	G	T	G	G	T	G	T	T	G	G	T	G	H	G	T	T	G	G	H	T	G	T	T	G	G	G	T	H	T	G	T	G	H	T	T	G	T	G
Chr04	13591118	9K	T	C	0.469767	0.530233	31	1	0.375298	OK	T	T	C	T	T	H	T	C	C	T	T	C	T	T	T	C	C	T	T	H	C	H	C	C	T	T	T	C	T	C	T	C	T	C	C	C	T	C	T
Chr04	13616566	9K	G	T	0.495455	0.504545	24	3	0.892738	OK	G	G	T	G	G	T	G	T	H	G	G	T	G	H	G	T	T	G	H	H	T	G	T	T	G	G	G	T	G	T	G	T	G	T	T	T	G	T	G
Chr04	13647604	9K	T	C	0.453271	0.546729	33	0	0.171571	OK	T	T	C	T	T	C	T	C	H	T	T	C	T	T	T	C	C	T	T	H	C	T	H	C	T	T	T	C	T	C	T	C	T	C	C	C	T	C	T
Chr04	13647609	9K	G	A	0.453271	0.546729	33	0	0.171571	OK	G	G	A	G	G	A	G	A	H	G	G	A	G	G	G	A	A	G	G	H	A	G	H	A	G	G	G	A	G	A	G	A	G	A	A	A	G	A	G
Chr04	13647665	9K	A	G	0.468182	0.531818	27	0	0.345231	OK	A	A	G	A	A	G	A	G	G	A	A	G	A	A	A	G	G	A	A	H	G	A	H	G	A	A	A	G	A	G	A	G	A	G	G	G	A	G	A
Chr04	13647766	9K	G	A	0.477477	0.522523	25	0	0.502121	OK	G	G	A	G	G	A	G	A	A	G	G	A	G	G	G	A	A	G	G	H	A	G	A	A	G	G	G	A	G	A	G	A	G	A	A	A	G	A	G
Chr04	13647865	9K	A	G	0.468468	0.531532	25	0	0.347413	OK	A	A	G	A	A	G	A	G	H	A	A	G	A	A	A	G	G	A	A	H	G	A	G	G	A	A	A	G	A	G	A	G	A	G	G	G	A	G	A
Chr04	13647904	9K	C	T	0.470852	0.529148	24	0	0.384003	OK	C	C	T	C	C	T	C	T	H	C	C	T	C	C	C	T	T	C	C	H	T	C	T	T	C	C	C	T	C	T	C	T	C	T	T	T	C	T	C
Chr04	13647980	9K	A	T	0.452055	0.547945	28	0	0.155885	OK	A	A	T	A	A	T	A	T	H	A	A	T	A	A	A	T	T	A	A	H	T	A	T	T	A	A	A	T	A	T	A	T	A	H	T	T	A	T	A
Chr04	13720701	9K	T	C	0.46789	0.53211	29	0	0.343028	OK	T	T	H	T	T	C	T	C	C	T	T	C	T	T	T	C	C	T	T	H	C	T	C	C	T	T	T	C	T	C	T	C	T	C	C	C	T	H	T
Chr04	13720872	9K	C	T	0.493213	0.506787	26	0	0.840072	OK	C	C	T	C	C	H	C	T	T	C	C	T	C	C	C	T	T	H	C	H	T	C	T	T	C	C	C	T	C	T	C	T	C	T	T	T	C	T	C
Chr04	13720894	9K	A	G	0.497758	0.502242	24	0	0.94661	OK	A	A	G	A	A	H	A	G	G	A	A	G	A	A	A	G	G	H	A	H	G	A	G	G	A	A	A	G	A	G	A	G	A	G	G	G	A	G	A
Chr04	13765034	9K	A	G	0.47619	0.52381	36	1	0.490153	OK	A	A	H	A	A	G	A	G	G	A	A	G	A	A	A	G	G	H	A	H	H	H	G	G	A	A	A	G	A	H	A	G	A	G	G	G	A	G	A
Chr04	13765078	9K	A	G	0.471154	0.528846	38	1	0.405381	OK	A	A	H	A	A	G	A	G	G	A	A	G	A	A	A	G	G	H	A	H	H	H	G	G	A	A	A	G	A	H	A	G	A	G	G	G	A	G	A
Chr04	13765101	9K	T	C	0.475962	0.524038	35	4	0.488074	OK	T	T	H	T	T	C	T	C	C	T	T	C	T	T	T	C	C	H	T	H	C	H	C	C	T	H	T	C	T	H	H	C	T	C	C	C	T	C	T
Chr04	13771892	9K	G	C	0.465	0.535	34	13	0.322199	OK	G	G	C	G	G	C	G	C	C	G	G	C	G	G	G	C	C	H	G	H	C	G	C	C	G	G	G	C	G	C	G	C	G	C	C	C	G	C	G
Chr04	13809773	9K	A	C	0.451613	0.548387	36	25	0.186894	OK	A	A	C	A	A	C	A	C	C	A	A	C	A	A	A	C	C	A	A	H	C	A	C	.	A	A	A	C	A	.	A	C	A	.	C	.	A	C	A
Chr04	13809790	9K	A	G	0.445652	0.554348	39	24	0.140369	OK	A	A	G	A	A	H	A	G	G	A	A	G	A	A	A	G	G	A	A	H	G	A	G	.	A	A	A	G	A	.	A	G	A	.	G	.	A	G	A
Chr04	13811683	9K	T	G	0.484375	0.515625	43	12	0.665006	OK	T	T	G	T	T	G	T	G	G	H	T	G	T	T	T	G	G	H	T	H	G	.	G	G	T	T	T	G	T	G	H	G	T	.	G	G	T	H	T
Chr04	13843938	9K	G	C	0.447514	0.552486	48	18	0.157874	OK	G	G	C	G	G	H	G	C	C	G	G	H	H	G	G	H	C	H	G	H	C	G	C	C	G	H	G	C	G	C	G	C	G	.	C	C	G	C	G
Chr04	13855156	9K	G	A	0.439252	0.560748	33	0	0.075515	OK	G	G	A	G	G	A	G	A	A	G	G	A	G	G	G	H	A	G	G	H	A	G	A	A	G	G	G	A	G	H	G	A	G	A	A	H	G	A	G
Chr04	13855212	9K	A	C	0.449074	0.550926	31	0	0.134417	OK	A	A	C	A	A	C	A	C	C	A	H	C	A	A	A	H	C	A	A	H	C	A	C	C	A	A	A	C	A	H	A	C	A	C	C	C	A	C	A
Chr04	13855213	9K	T	A	0.449074	0.550926	31	0	0.134417	OK	T	T	A	T	T	A	T	A	A	T	H	A	T	T	T	H	A	T	T	H	A	T	A	A	T	T	T	A	T	H	T	A	T	A	A	A	T	A	T
Chr04	13858620	9K	A	T	0.47343	0.52657	35	5	0.444538	OK	A	A	T	A	A	T	A	T	T	A	A	H	A	A	A	T	T	A	A	H	T	A	T	H	A	A	A	T	A	H	A	T	A	T	T	T	A	T	A
Chr04	13858625	9K	C	A	0.475728	0.524272	36	5	0.48597	OK	C	C	A	C	C	A	C	A	A	C	C	H	C	C	C	A	A	C	C	H	A	H	A	H	C	C	C	A	C	H	C	A	C	A	A	A	C	A	C
Chr04	13858712	9K	T	C	0.485714	0.514286	34	3	0.678845	OK	T	T	C	T	T	C	T	C	C	T	T	H	T	T	T	C	C	T	T	H	C	T	C	H	T	T	T	C	T	C	T	C	T	C	C	H	T	C	T
Chr04	13858786	9K	T	C	0.492891	0.507109	32	4	0.836378	OK	T	T	C	T	T	C	T	C	C	T	T	C	T	T	T	C	C	T	T	H	C	H	C	C	T	T	T	C	T	H	T	C	T	C	C	C	T	C	T
Chr04	13863014	9K	C	A	0.483871	0.516129	30	0	0.634651	OK	C	C	A	C	C	A	C	A	A	C	C	A	C	C	C	A	A	C	C	H	A	C	A	H	C	C	C	A	C	H	C	A	C	A	A	A	C	A	C
Chr04	14088076	9K	C	A	0.466063	0.533937	26	0	0.31297	OK	C	C	A	C	C	A	C	A	A	C	C	H	C	C	C	A	A	C	C	H	A	C	A	A	C	C	C	A	C	A	C	A	C	H	A	A	C	A	C
Chr04	14088096	9K	C	G	0.466368	0.533632	24	0	0.31515	OK	C	C	G	C	C	G	C	G	G	C	C	H	C	C	C	G	G	C	C	H	G	C	G	G	C	C	C	G	C	G	C	G	C	H	G	G	C	G	C
Chr04	14095814	9K	T	C	0.465608	0.534392	30	28	0.344347	OK	T	T	C	T	T	C	T	C	H	T	T	C	T	T	T	C	C	T	T	C	C	T	H	C	T	T	T	C	T	C	T	C	T	.	C	H	T	C	T
Chr04	14130066	9K	T	C	0.477273	0.522727	25	2	0.500184	OK	T	T	C	T	T	C	T	C	H	T	T	C	T	T	T	C	C	T	T	H	C	T	C	H	T	T	T	C	T	C	T	C	T	C	C	H	T	C	T
Chr04	14130067	9K	T	C	0.477273	0.522727	25	2	0.500184	OK	T	T	C	T	T	C	T	C	H	T	T	C	T	T	T	C	C	T	T	H	C	T	C	H	T	T	T	C	T	C	T	C	T	C	C	H	T	C	T
Chr04	14132230	9K	G	A	0.467836	0.532164	33	43	0.400241	OK	G	G	A	G	G	.	G	A	A	G	G	H	G	G	G	A	A	G	G	H	A	G	H	A	H	G	G	A	G	A	G	A	G	H	A	H	G	A	H
Chr04	14134433	9K	C	T	0.430939	0.569061	30	36	0.0631356	OK	C	C	T	C	C	T	C	T	T	C	C	H	C	C	C	T	T	C	C	H	T	.	T	T	C	C	C	T	C	H	C	T	C	H	T	H	C	T	C
Chr04	14247838	9K	G	A	0.478261	0.521739	35	5	0.531615	OK	H	G	A	G	G	A	G	A	A	G	G	A	H	G	G	A	A	G	G	H	A	.	A	A	G	G	G	A	G	A	H	A	G	A	A	A	G	A	G
Chr04	14299101	9K	A	T	0.467662	0.532338	40	6	0.359169	OK	A	A	T	A	A	H	A	T	T	A	A	T	A	A	A	T	T	A	A	H	T	.	T	T	A	A	A	T	A	T	A	T	H	.	T	H	.	H	A
Chr04	14299157	9K	T	C	0.471154	0.528846	39	0	0.405381	OK	T	T	C	T	T	H	T	C	C	T	T	C	T	T	T	C	C	T	T	H	C	H	C	C	T	T	T	C	T	C	T	C	H	C	C	C	T	H	T
Chr04	14305145	9K	G	A	0.434066	0.565934	41	24	0.07524	OK	G	G	H	H	G	A	G	A	A	G	G	A	G	G	G	A	A	H	G	H	A	G	A	.	G	G	G	A	G	A	G	A	G	A	A	A	G	A	G
Chr04	14305383	9K	T	G	0.476415	0.523585	24	11	0.492207	OK	T	T	G	T	T	H	T	H	G	T	H	G	T	T	T	H	G	T	T	H	G	T	G	G	T	T	T	G	T	G	T	G	T	G	G	G	T	G	T
Chr04	14305412	9K	C	T	0.444444	0.555556	28	3	0.10247	OK	C	C	T	C	C	H	C	H	T	C	C	T	C	C	C	T	T	C	C	H	T	C	T	T	C	C	C	T	C	T	C	T	C	T	H	T	C	T	C
Chr04	14305426	9K	T	C	0.451613	0.548387	27	3	0.153992	OK	T	T	C	T	T	H	T	H	C	T	H	C	T	T	T	C	C	T	T	H	C	T	C	C	T	T	T	C	T	C	T	C	T	C	H	C	T	C	T
Chr04	14331215	9K	G	A	0.418719	0.581281	40	4	0.0205503	OK	G	G	A	G	G	A	G	A	A	G	G	H	G	G	G	A	A	G	G	H	H	G	A	H	G	G	G	A	G	A	G	A	G	A	A	A	G	A	G
Chr04	14331235	9K	C	T	0.415842	0.584158	41	4	0.0167463	OK	C	C	T	C	C	T	C	T	T	C	C	H	C	C	C	T	T	C	C	H	H	C	T	H	C	C	C	T	C	T	C	T	C	T	T	T	C	T	C
Chr04	14346251	9K	C	T	0.462264	0.537736	34	1	0.271818	OK	C	C	T	C	C	T	C	T	T	C	C	T	C	C	C	T	T	C	C	H	T	C	T	T	C	C	C	T	C	T	C	H	C	T	T	T	C	T	C
Chr04	14368478	9K	A	C	0.460227	0.539773	17	54	0.291293	OK	A	A	C	A	A	.	A	C	C	A	A	C	A	A	A	C	C	H	A	H	C	.	C	C	A	A	A	C	A	C	.	C	H	C	C	C	A	C	A
Chr04	14407230	9K	T	C	0.480583	0.519417	27	14	0.577263	OK	T	T	C	T	T	C	T	C	C	T	H	C	T	H	T	C	C	T	T	H	C	.	C	C	T	T	T	C	T	H	T	C	H	C	C	H	T	C	T
Chr04	14408634	9K	G	A	0.451456	0.548544	34	7	0.163479	OK	G	G	A	G	G	H	G	A	A	G	G	A	G	G	G	A	A	G	G	H	A	G	A	A	G	G	G	A	G	A	G	A	G	A	A	A	G	A	G
Chr04	14442522	9K	G	A	0.456621	0.543379	28	0	0.199177	OK	G	G	A	G	G	A	G	A	A	G	G	A	G	G	G	A	A	G	G	H	A	G	A	A	G	G	G	A	G	A	G	A	G	H	A	A	G	A	G
Chr04	14442573	9K	T	C	0.456621	0.543379	28	0	0.199177	OK	T	T	C	T	T	C	T	C	C	T	T	C	T	T	T	C	C	T	T	H	C	T	C	C	T	T	T	C	T	C	T	C	T	H	C	C	T	C	T
Chr04	14442578	9K	G	A	0.461187	0.538813	28	0	0.250658	OK	G	G	A	G	G	A	G	A	A	G	G	A	G	G	G	A	A	G	G	H	A	G	A	A	G	G	G	A	G	A	G	A	G	H	A	A	G	A	G
Chr04	14646908	9K	A	G	0.463303	0.536697	29	0	0.278517	OK	A	A	G	A	A	G	A	G	G	A	A	G	A	A	A	G	G	A	A	H	G	A	G	H	A	A	H	G	A	H	A	G	A	H	G	G	A	G	A
Chr04	14653150	9K	C	A	0.486726	0.513274	21	0	0.689809	OK	C	C	A	C	C	A	C	A	A	C	C	A	C	C	C	A	A	C	C	H	A	C	A	A	C	C	C	A	C	A	C	A	C	A	A	A	C	A	C
Chr04	14826432	9K	T	C	0.436019	0.563981	35	1	0.0630616	OK	T	T	C	T	T	C	T	C	C	T	T	C	T	T	T	C	C	T	T	H	C	T	C	H	T	T	T	C	T	C	T	C	T	C	C	C	T	H	T
Chr04	14826438	9K	T	C	0.436019	0.563981	35	1	0.0630616	OK	T	T	C	T	T	C	T	C	C	T	T	C	T	T	T	C	C	T	T	H	C	T	C	H	T	T	T	C	T	C	T	C	T	C	C	C	T	H	T
Chr04	14826465	9K	T	C	0.410891	0.589109	38	7	0.0113107	OK	T	H	C	T	T	C	T	C	C	T	T	.	T	T	T	C	C	T	T	H	C	T	C	H	T	T	T	C	T	C	T	C	T	C	C	H	T	H	T
Chr04	14847054	9K	T	C	0.459716	0.540284	34	2	0.241869	OK	T	T	C	T	T	C	T	C	C	T	T	C	T	T	T	C	C	T	T	H	C	T	C	C	T	T	T	C	T	H	T	C	T	C	C	H	T	C	T
Chr04	14847139	9K	C	T	0.471429	0.528571	27	10	0.407626	OK	C	C	T	C	C	T	C	T	T	C	C	T	C	C	C	T	T	C	C	H	T	C	T	T	C	C	C	T	C	H	C	T	C	T	T	T	C	T	C
Chr04	14847267	9K	G	A	0.481982	0.518018	25	0	0.59132	OK	G	G	H	G	G	H	G	A	A	G	G	A	G	G	G	A	A	G	G	H	A	H	A	A	G	G	G	A	G	A	G	A	G	A	A	A	G	A	G
Chr04	14847352	9K	T	G	0.481818	0.518182	26	1	0.589639	OK	T	T	G	T	T	H	T	G	G	T	T	G	T	T	T	G	G	T	T	H	G	H	G	G	T	T	T	G	T	G	T	G	T	G	G	G	T	G	T
Chr04	14901036	9K	A	G	0.5	0.5	30	53	1	OK	A	A	G	.	A	G	A	.	G	A	.	.	H	A	.	G	G	.	H	H	G	.	.	.	A	.	A	G	A	G	.	G	A	.	G	G	A	G	A
Chr04	14952259	9K	G	A	0.472727	0.527273	40	42	0.483522	OK	H	G	.	G	G	A	G	H	A	G	G	.	G	G	G	A	A	G	G	H	A	G	A	A	.	.	H	A	G	.	G	A	.	H	H	A	G	A	G
Chr04	15013673	9K	A	C	0.485294	0.514706	42	1	0.674424	OK	A	H	C	A	H	H	A	C	C	A	A	H	A	A	A	C	C	A	A	H	H	A	C	C	A	A	A	C	A	C	A	H	A	C	C	C	A	C	A
Chr04	15140655	9K	A	G	0.494505	0.505495	32	33	0.882146	FIXED	H	A	G	A	A	.	H	G	G	.	.	H	A	.	H	.	G	H	.	H	.	A	G	G	A	A	.	G	A	G	A	G	A	G	G	G	H	G	A
Chr04	15140711	9K	C	T	0.486339	0.513661	30	34	0.711673	FIXED	H	C	T	C	C	.	H	T	T	.	.	H	C	.	H	.	T	H	.	H	.	C	T	T	C	C	C	T	C	T	C	T	C	T	T	T	H	T	C
Chr04	15143098	9K	C	T	0.44382	0.55618	51	18	0.133857	OK	H	H	T	C	C	T	C	T	T	C	C	T	C	C	C	T	T	C	.	H	T	C	T	T	C	H	C	T	C	T	C	T	C	T	T	H	C	T	C
Chr04	15211858	9K	A	T	0.489011	0.510989	26	39	0.766848	OK	A	A	T	A	H	T	A	T	T	A	A	T	A	A	A	T	T	H	A	H	T	H	T	.	A	.	A	T	A	T	A	T	A	.	T	T	A	T	A
Chr04	15213120	9K	C	A	0.446009	0.553991	34	0	0.115041	OK	C	C	A	C	C	A	C	A	A	C	C	H	C	H	C	H	A	C	C	H	A	C	A	A	C	C	C	A	C	A	C	A	C	H	A	A	C	A	C
Chr04	15213165	9K	A	T	0.446009	0.553991	34	0	0.115041	OK	A	A	T	A	A	T	A	T	T	A	A	H	A	H	A	H	T	A	A	H	T	A	T	T	A	A	A	T	A	T	A	T	A	H	T	T	A	T	A
Chr04	15213187	9K	C	T	0.448113	0.551887	35	0	0.130797	OK	C	C	T	C	C	T	C	T	T	C	C	H	C	H	C	H	T	C	C	H	T	C	T	T	C	C	C	T	C	T	C	T	C	H	T	T	C	T	C
Chr04	15213769	9K	A	G	0.472477	0.527523	27	2	0.416366	OK	H	A	G	H	A	G	A	G	G	A	A	G	A	A	A	G	G	A	A	H	G	A	G	G	A	A	A	G	A	G	A	G	H	G	G	G	A	G	A
Chr04	15213783	9K	A	G	0.472477	0.527523	27	2	0.416366	OK	H	A	G	H	A	G	A	G	G	A	A	G	A	A	A	G	G	A	A	H	G	A	G	G	A	A	A	G	A	G	A	G	H	G	G	G	A	G	A
Chr04	15213921	9K	T	C	0.46798	0.53202	32	12	0.361547	OK	T	T	C	T	T	C	T	C	C	T	T	.	T	T	T	C	C	T	T	H	C	T	H	C	T	T	T	C	T	C	T	C	T	H	C	C	T	C	T
Chr04	15220325	9K	C	T	0.463636	0.536364	27	0	0.280713	OK	C	C	T	C	C	H	C	T	T	C	C	T	C	C	C	T	T	C	C	H	T	C	T	T	C	C	C	T	C	T	C	T	C	T	T	T	C	T	C
Chr04	15272371	9K	T	C	0.477679	0.522321	23	0	0.504036	OK	T	T	C	T	T	C	T	C	C	T	T	C	T	T	T	C	C	T	T	H	C	T	C	C	T	T	T	C	T	C	T	C	T	H	C	C	T	C	T
Chr04	15274741	9K	G	A	0.426316	0.573684	32	25	0.0422212	OK	G	G	A	G	G	H	G	A	A	G	G	A	H	G	G	A	A	H	G	H	A	H	A	.	G	G	G	H	G	A	G	A	G	A	A	A	G	H	G
Chr04	15327285	9K	T	A	0.468468	0.531532	25	0	0.347413	OK	T	T	A	T	T	A	T	A	A	T	T	H	T	T	T	A	A	T	T	H	A	T	A	A	T	T	T	A	T	A	T	A	T	A	A	A	T	A	T
Chr04	15371040	9K	A	G	0.408046	0.591954	44	29	0.0152699	OK	.	.	G	A	A	G	A	G	G	A	A	G	A	A	A	G	G	A	A	H	G	A	G	G	A	H	A	G	H	G	A	G	A	.	G	G	A	G	A
Chr04	15373415	9K	A	C	0.433333	0.566667	34	3	0.0533369	OK	A	A	H	A	A	C	A	C	C	A	A	C	A	A	A	C	C	A	H	H	C	A	C	C	A	A	A	C	A	C	A	C	A	H	C	.	A	C	A
Chr04	15373438	9K	G	A	0.436019	0.563981	33	3	0.0630616	OK	G	G	H	G	G	A	G	A	A	G	G	A	G	G	G	A	A	G	H	H	A	G	A	A	G	G	G	A	G	A	G	A	G	H	A	.	G	A	G
Chr04	15373485	9K	A	T	0.419811	0.580189	35	0	0.0195367	OK	A	A	H	A	A	T	A	T	H	A	A	T	A	A	A	T	T	A	A	H	T	A	T	T	A	A	A	T	A	T	A	T	A	H	T	T	A	T	A
Chr04	15374687	9K	A	G	0.487179	0.512821	37	54	0.748774	FIXED	.	.	.	.	A	G	.	.	.	.	A	.	A	H	.	G	G	A	A	.	.	A	G	G	H	.	A	G	.	G	A	H	A	G	G	.	A	.	A
Chr04	15375540	9K	C	T	0.438679	0.561321	33	2	0.0741499	OK	C	C	T	C	C	T	C	T	T	C	C	T	C	C	C	T	T	C	C	H	T	C	T	T	C	C	C	T	C	T	C	T	C	H	T	T	C	T	C
Chr04	15375678	9K	C	T	0.453704	0.546296	29	2	0.173568	OK	C	C	T	C	C	T	C	T	T	C	C	T	C	C	C	T	T	C	H	H	T	C	T	T	C	C	C	T	C	T	C	T	C	H	T	T	C	T	C
Chr04	15381710	9K	A	C	0.473451	0.526549	21	0	0.424738	OK	A	A	C	A	A	C	A	C	C	A	A	C	A	A	A	C	C	A	A	H	C	A	C	C	A	A	A	C	A	C	A	C	A	C	C	C	A	C	A
Chr04	15381956	9K	T	G	0.446009	0.553991	34	0	0.115041	OK	T	T	H	T	T	G	T	H	G	T	T	G	H	T	T	G	G	T	T	H	G	T	H	G	T	T	T	G	T	G	T	G	T	H	G	G	T	G	T
Chr04	15439250	9K	G	A	0.49	0.51	33	14	0.777297	OK	G	G	A	G	G	A	G	A	A	G	G	A	G	G	G	A	A	G	G	A	A	H	A	A	G	G	G	A	G	A	.	A	G	H	A	A	G	A	G
Chr04	15521770	9K	T	G	0.482301	0.517699	21	0	0.594621	OK	T	T	G	T	T	G	T	G	G	T	T	G	H	T	T	G	G	H	T	H	G	H	G	G	T	T	T	G	T	G	T	G	T	G	G	G	T	G	T
Chr04	15544985	9K	G	A	0.45	0.55	27	0	0.138011	OK	G	G	A	G	G	H	G	A	H	G	G	A	G	G	G	A	A	G	G	H	A	G	A	A	G	G	G	A	G	A	G	H	G	H	A	A	G	A	G
Chr04	15545060	9K	G	A	0.447489	0.552511	28	0	0.120138	OK	G	G	A	G	G	H	G	A	H	G	G	A	G	G	G	A	A	G	G	H	A	G	A	A	G	G	G	A	G	A	G	H	G	H	A	A	G	A	G
Chr04	15545274	9K	G	C	0.481651	0.518349	29	0	0.587937	OK	G	G	C	G	G	C	G	C	H	G	G	C	G	G	G	C	C	G	G	H	C	G	C	H	H	G	G	C	H	C	G	C	G	H	C	C	G	C	G
Chr04	15561183	9K	A	G	0.461538	0.538462	25	1	0.252813	OK	A	A	G	A	A	G	A	G	G	A	A	G	A	A	A	G	H	A	A	H	G	A	G	G	A	A	A	G	A	G	A	G	A	G	G	G	A	G	A
Chr04	15561235	9K	G	A	0.468468	0.531532	25	0	0.347413	OK	G	G	A	G	G	A	G	A	A	G	G	A	G	G	G	A	A	G	G	H	A	G	A	A	G	G	G	A	G	A	G	A	G	A	A	A	G	A	G
Chr04	15591373	9K	C	T	0.464602	0.535398	21	0	0.287191	OK	C	C	T	C	C	T	C	T	T	C	C	T	C	C	C	T	T	C	C	H	T	C	H	T	C	C	C	T	C	T	C	T	C	T	T	T	C	T	C
Chr04	15643812	9K	G	A	0.441176	0.558824	38	5	0.0928919	OK	G	G	A	G	G	A	G	A	H	G	H	A	G	G	G	A	A	G	G	H	.	G	A	A	G	G	G	A	G	A	G	A	G	H	A	H	G	A	G
Chr04	15643838	9K	A	G	0.443902	0.556098	37	5	0.108188	OK	A	A	G	A	A	G	A	G	H	A	H	G	A	A	A	G	G	A	A	H	.	A	G	G	A	A	A	G	A	G	A	G	A	H	G	H	A	G	A
Chr04	15826687	9K	A	G	0.459459	0.540541	25	0	0.227016	OK	A	A	G	A	A	G	A	G	G	A	A	G	A	A	A	G	G	A	A	H	G	A	A	G	A	A	A	G	A	G	A	G	A	G	G	G	A	H	A
Chr04	15839369	9K	G	A	0.465517	0.534483	15	0	0.293511	OK	G	G	A	G	G	A	G	A	A	G	G	A	G	G	G	A	A	G	G	H	A	G	G	A	G	G	G	A	G	A	G	A	G	A	A	A	G	A	G
Chr04	15954233	9K	A	G	0.455357	0.544643	23	0	0.181449	OK	A	A	G	A	A	G	A	G	G	A	A	G	A	A	A	G	G	A	A	A	G	A	A	G	A	A	A	G	A	G	A	G	A	H	G	G	A	G	A
Chr04	16037692	9K	C	T	0.448113	0.551887	35	0	0.130797	OK	C	C	H	C	C	T	C	T	T	C	C	T	H	C	C	T	T	C	C	C	T	C	C	H	H	C	C	T	C	T	C	T	C	T	T	T	C	T	C
Chr04	16045341	9K	T	C	0.45	0.55	27	0	0.138011	OK	T	T	C	T	T	C	T	C	C	T	T	C	T	T	T	C	C	T	T	T	H	T	T	C	T	T	T	C	T	C	T	C	H	C	C	H	T	C	T
Chr04	16160758	9K	A	G	0.473684	0.526316	24	14	0.446725	OK	A	A	G	A	A	G	A	G	G	A	A	G	A	A	A	G	G	A	A	A	G	A	A	G	A	A	A	G	A	G	A	G	A	G	G	G	A	G	A
Chr04	16164555	9K	G	A	0.446429	0.553571	23	0	0.108809	OK	G	G	H	G	G	A	G	A	A	G	G	A	G	G	G	A	A	G	G	G	H	H	G	A	G	G	G	A	G	A	G	A	G	A	A	A	G	A	G
Chr04	16186087	9K	T	A	0.462555	0.537445	20	0	0.259181	OK	T	T	A	T	T	A	T	A	A	T	T	A	T	T	T	A	A	T	T	T	A	T	T	A	T	T	T	A	T	A	T	A	T	A	A	A	T	A	T
Chr04	16245541	9K	G	A	0.427746	0.572254	33	41	0.0573394	OK	.	.	A	G	.	A	G	A	A	.	G	.	G	G	G	A	.	G	G	.	A	G	G	.	.	G	G	A	H	.	G	A	.	H	A	.	G	A	.
Chr04	16259750	9K	A	T	0.447005	0.552995	30	0	0.118443	OK	A	A	H	A	A	T	A	T	T	A	A	T	A	A	A	T	T	A	A	A	T	A	A	T	A	A	A	T	A	H	A	T	A	T	H	H	A	T	A
Chr04	16259781	9K	G	C	0.447005	0.552995	30	0	0.118443	OK	G	G	H	G	G	C	G	C	C	G	G	C	G	G	G	C	C	G	G	G	C	G	G	C	G	G	G	C	G	H	G	C	G	C	H	H	G	C	G
Chr04	16259916	9K	C	A	0.445455	0.554545	27	0	0.105645	OK	C	C	H	C	C	A	C	A	A	C	C	A	C	C	C	A	A	C	C	C	A	C	C	A	C	C	C	A	C	H	C	A	C	A	H	A	C	A	C
Chr04	16259948	9K	T	A	0.442922	0.557078	28	0	0.0911536	OK	T	T	H	T	T	A	T	A	A	T	T	A	T	T	T	A	A	T	T	T	A	T	T	A	T	T	T	A	T	H	T	A	T	A	H	A	T	A	T
Chr04	16266416	9K	G	A	0.443902	0.556098	27	15	0.108188	OK	G	G	A	G	G	A	G	.	A	.	G	H	G	G	G	A	A	G	G	G	A	G	G	A	G	G	G	A	G	A	G	A	H	A	A	H	G	A	G
Chr04	16266438	9K	T	C	0.446078	0.553922	28	15	0.123485	OK	T	T	C	T	T	C	T	.	C	.	T	H	T	T	T	C	C	T	T	T	C	T	T	C	T	T	T	C	T	C	T	C	H	C	C	H	T	C	T
Chr04	16266439	9K	C	A	0.446078	0.553922	28	15	0.123485	OK	C	C	A	C	C	A	C	.	A	.	C	H	C	C	C	A	A	C	C	C	A	C	C	A	C	C	C	A	C	A	C	A	H	A	A	H	C	A	C
Chr04	16342231	9K	T	C	0.443439	0.556561	26	0	0.0926305	OK	T	T	C	T	T	C	T	C	C	T	T	C	T	T	T	H	C	T	T	T	C	T	T	C	T	T	T	C	T	C	T	H	T	C	C	H	T	C	T
Chr04	16379749	9K	C	T	0.474886	0.525114	28	0	0.457293	OK	C	C	T	C	C	T	C	T	T	C	C	T	T	C	C	T	T	C	C	C	T	C	C	T	H	C	C	T	C	T	C	T	C	H	T	T	C	T	C
Chr04	16494846	9K	A	C	0.457014	0.542986	21	5	0.201222	OK	A	A	C	A	A	C	A	C	C	A	A	C	C	A	A	C	C	A	A	A	C	A	A	C	A	A	A	C	A	H	A	C	A	C	C	C	A	C	A
Chr04	16502106	9K	G	T	0.492462	0.507538	36	12	0.831589	OK	G	.	T	G	G	H	G	T	T	G	G	T	T	.	G	T	T	G	G	G	T	G	G	T	G	G	G	T	G	T	G	H	G	T	T	.	G	H	H
Chr04	16829052	9K	T	C	0.44898	0.55102	29	22	0.153127	OK	T	T	C	T	T	C	T	C	C	T	.	C	C	T	T	C	C	T	T	H	H	H	T	C	T	T	T	C	T	C	T	C	T	.	C	C	T	C	T
Chr04	16874573	9K	A	G	0.497382	0.502618	40	16	0.942317	OK	A	A	G	A	A	G	A	G	G	A	A	G	G	A	A	G	G	.	A	A	G	A	A	G	A	A	A	G	A	G	A	G	A	G	G	G	A	G	A
Chr04	16978499	9K	C	T	0.473913	0.526087	17	0	0.428794	OK	C	C	T	C	C	T	C	T	T	C	C	T	T	C	C	T	T	C	C	C	T	C	C	T	C	C	C	T	C	T	C	T	C	T	T	T	C	T	C
Chr04	16988075	9K	G	T	0.481481	0.518519	24	7	0.586214	OK	G	G	T	G	G	T	G	H	T	.	G	T	T	G	G	T	T	G	G	G	T	.	G	T	G	G	G	T	G	T	G	T	G	T	T	T	G	T	G
Chr04	17043836	9K	C	T	0.484018	0.515982	28	0	0.636202	OK	C	C	T	C	C	T	C	T	T	C	C	T	T	C	C	T	T	C	C	C	T	C	C	T	C	H	C	T	C	T	C	T	C	T	T	T	C	T	C
Chr04	17207277	9K	A	G	0.430693	0.569307	40	5	0.04883	OK	A	A	G	A	A	G	A	G	G	A	A	G	G	A	A	H	G	A	A	A	G	A	A	G	A	A	A	G	A	G	A	G	A	G	G	H	A	G	A
Chr04	17239784	9K	G	A	0.407407	0.592593	38	20	0.0109004	OK	G	G	A	G	G	A	G	H	H	G	G	A	A	G	G	A	A	G	.	G	A	G	G	A	G	G	.	A	H	A	.	A	G	.	A	A	G	A	G
Chr04	17287224	9K	T	C	0.472973	0.527027	25	0	0.420596	OK	T	T	C	T	T	C	T	C	C	T	T	C	C	T	T	C	C	T	T	T	C	T	T	C	T	T	T	C	T	C	T	C	T	C	C	C	T	C	T
Chr04	17339172	9K	A	G	0.459459	0.540541	22	3	0.227016	OK	A	A	G	A	H	H	A	G	G	A	A	G	G	A	A	G	G	A	A	A	G	A	A	G	A	A	A	G	A	G	A	G	A	G	G	G	A	G	A
Chr04	17522187	9K	C	T	0.430168	0.569832	36	32	0.0616802	OK	C	C	T	C	C	H	C	T	T	C	C	T	.	H	C	T	T	C	C	C	T	.	C	H	C	.	C	H	C	H	C	T	C	.	T	T	C	T	C
Chr04	17526922	9K	C	G	0.451923	0.548077	32	7	0.165518	OK	C	C	G	C	C	G	C	G	G	C	C	G	G	C	C	G	G	C	C	C	G	C	C	G	C	C	C	G	C	G	C	G	C	G	G	G	C	G	C
Chr04	17526990	9K	G	T	0.454106	0.545894	33	7	0.186638	OK	G	G	T	G	G	T	G	T	T	G	G	T	T	G	G	T	T	G	G	G	T	G	G	T	G	G	G	T	G	T	G	T	G	T	T	T	G	T	G
Chr04	17527001	9K	T	C	0.430693	0.569307	29	16	0.04883	OK	T	T	C	T	T	C	T	C	C	T	T	C	C	T	T	C	C	T	T	T	H	T	T	.	T	T	T	C	T	C	T	C	T	C	C	C	T	C	T
Chr04	17529244	9K	A	C	0.428571	0.571429	41	3	0.0418105	OK	A	A	H	A	A	H	A	C	C	A	A	C	C	A	A	H	C	A	A	A	H	A	A	C	A	A	A	C	A	C	A	H	A	H	H	H	A	C	A
Chr04	17529358	9K	T	C	0.438424	0.561576	41	3	0.0793182	OK	T	T	C	T	T	H	T	C	C	T	T	C	C	T	T	H	C	T	T	T	H	T	T	C	T	T	T	C	T	C	T	H	T	H	H	H	T	C	T
Chr04	17533392	9K	G	T	0.470588	0.529412	27	33	0.421166	OK	G	G	T	G	G	T	G	T	T	H	G	H	T	G	.	T	H	G	G	G	H	G	G	T	G	G	G	.	G	T	G	T	G	T	T	T	H	T	G
Chr04	17533512	9K	G	A	0.466346	0.533654	37	2	0.331685	OK	G	G	A	G	G	A	G	A	A	H	G	H	H	G	H	A	H	G	G	G	A	G	G	A	G	G	G	A	G	A	G	A	G	A	A	A	H	A	G
Chr04	17581165	9K	A	C	0.436019	0.563981	34	2	0.0630616	OK	A	A	C	A	A	C	A	C	C	A	A	C	C	A	A	C	C	A	A	A	C	A	A	C	A	A	A	C	A	H	A	C	A	C	C	C	A	C	A
Chr04	17593869	9K	C	A	0.421053	0.578947	23	53	0.0389475	OK	C	C	A	C	C	.	C	A	A	C	C	A	.	C	C	A	A	C	C	C	A	.	C	A	C	C	C	A	C	A	C	A	C	.	A	A	C	A	C
Chr04	17593899	9K	C	T	0.421053	0.578947	23	53	0.0389475	OK	C	C	T	C	C	.	C	T	T	C	C	T	.	C	C	T	T	C	C	C	T	.	C	T	C	C	C	T	C	T	C	T	C	.	T	T	C	T	C
Chr04	17599132	9K	A	G	0.461883	0.538117	23	1	0.254952	OK	A	A	H	A	A	G	A	G	G	A	A	H	G	A	A	G	G	A	A	A	G	A	A	G	A	A	A	G	A	G	A	G	A	H	G	G	A	G	A
Chr04	17604202	9K	A	T	0.420213	0.579787	33	26	0.0286714	OK	A	A	T	A	A	.	A	T	T	A	A	T	T	.	A	T	.	A	A	A	T	A	A	T	A	A	A	T	A	.	A	T	H	.	T	T	A	T	A
Chr04	17615625	9K	A	C	0.409574	0.590426	44	15	0.0131491	OK	A	A	C	A	A	C	A	C	H	A	A	C	H	A	A	C	C	A	A	A	C	.	A	C	A	A	A	C	A	C	A	C	A	C	C	H	A	C	A
Chr04	17679017	9K	A	C	0.460094	0.539906	34	0	0.244092	OK	A	A	C	A	A	C	A	C	C	A	A	C	C	A	A	C	C	A	A	A	C	A	A	C	A	A	A	C	A	C	A	C	A	C	C	H	A	C	A
Chr04	17687606	9K	G	T	0.453744	0.546256	20	0	0.163372	OK	G	G	T	G	G	T	G	H	T	G	G	T	T	G	G	T	T	G	G	G	T	G	G	T	G	G	G	T	G	T	G	T	G	T	T	T	G	T	G
Chr04	17731598	9K	T	C	0.468182	0.531818	26	1	0.345231	OK	T	T	C	T	T	H	T	C	C	T	T	C	C	T	T	C	C	T	T	T	C	T	T	C	T	T	T	C	T	C	T	C	T	H	C	C	H	C	T
Chr04	17765402	9K	T	C	0.454936	0.545064	14	0	0.168897	OK	T	T	C	T	T	C	T	C	C	T	T	C	C	T	T	C	C	T	T	T	C	T	T	C	T	T	T	C	T	C	T	C	T	C	C	C	T	C	T
Chr04	17781185	9K	A	T	0.460829	0.539171	30	0	0.248486	OK	H	A	T	A	A	T	A	T	H	A	A	T	T	A	A	T	T	A	A	A	T	A	A	T	A	A	A	T	A	T	A	T	A	T	T	T	A	T	A
Chr04	17781284	9K	C	A	0.458333	0.541667	31	0	0.220671	OK	H	C	A	C	C	A	C	A	H	C	C	A	A	C	C	A	A	C	C	C	A	C	C	A	C	C	C	A	C	A	C	A	C	A	A	H	C	A	C
Chr04	17860508	9K	A	C	0.414634	0.585366	38	4	0.0145051	OK	A	A	C	A	A	C	A	H	C	A	A	C	C	A	A	C	C	A	A	A	C	A	A	C	A	A	A	C	A	C	A	C	A	C	C	C	A	C	A
Chr04	17860509	9K	T	A	0.414634	0.585366	38	4	0.0145051	OK	T	T	A	T	T	A	T	H	A	T	T	A	A	T	T	A	A	T	T	T	A	T	T	A	T	T	T	A	T	A	T	A	T	A	A	A	T	A	T
Chr04	17860626	9K	G	A	0.421053	0.578947	30	8	0.0224505	OK	G	G	A	G	G	A	G	H	A	G	G	A	A	G	G	A	A	G	G	G	A	G	G	A	G	G	G	A	G	A	G	A	G	A	A	A	G	A	G
Chr04	17893810	9K	G	A	0.466667	0.533333	22	0	0.317311	OK	G	G	A	G	G	A	G	A	A	G	G	A	A	G	G	A	A	G	G	G	A	G	G	A	G	G	G	A	G	A	G	A	G	H	A	A	G	A	G
Chr04	17939743	9K	C	T	0.421053	0.578947	51	6	0.0295232	OK	C	C	T	C	C	H	C	H	T	C	C	T	T	H	C	T	T	C	C	C	T	H	C	H	C	C	C	T	H	T	H	T	C	T	T	T	C	T	C
Chr04	18031853	9K	T	C	0.460526	0.539474	19	0	0.23323	OK	T	T	C	T	T	C	T	C	C	T	T	C	C	T	T	C	C	T	T	T	C	T	T	C	T	T	T	C	T	C	T	C	T	C	C	C	T	C	T
Chr04	18103572	9K	A	G	0.460526	0.539474	19	0	0.23323	OK	A	A	G	A	A	G	A	G	H	A	A	G	G	A	A	G	G	A	A	A	G	A	A	G	A	A	A	G	A	G	A	G	A	G	G	H	A	G	A
Chr04	18241547	9K	T	G	0.483721	0.516279	25	7	0.63308	OK	T	T	G	T	T	G	T	G	G	T	T	G	G	T	T	G	G	T	T	T	G	T	T	G	T	T	T	G	T	G	T	G	T	G	G	G	T	G	T
Chr04	18241571	9K	T	C	0.483721	0.516279	25	7	0.63308	OK	T	T	C	T	T	C	T	C	C	T	T	C	C	T	T	C	C	T	T	T	C	T	T	C	T	T	T	C	T	C	T	C	T	C	C	C	T	C	T
Chr04	18241622	9K	T	C	0.483721	0.516279	25	7	0.63308	OK	T	T	C	T	T	C	T	C	C	T	T	C	C	T	T	C	C	T	T	T	C	T	T	C	T	T	T	C	T	C	T	C	T	C	C	C	T	C	T
Chr04	18241724	9K	C	T	0.433333	0.566667	26	41	0.0736383	OK	C	C	T	C	C	T	C	T	T	C	C	H	T	H	C	T	H	C	C	.	T	C	C	T	C	C	C	T	C	T	C	T	C	.	T	T	C	T	C
Chr04	18244100	9K	T	G	0.477987	0.522013	30	58	0.578802	FIXED	T	H	H	.	T	G	T	G	G	T	T	G	G	T	T	G	G	.	T	T	G	H	T	.	T	T	.	H	T	G	.	G	T	G	G	H	H	G	.
Chr04	18257134	9K	A	G	0.444444	0.555556	31	0	0.10247	OK	A	A	G	A	A	G	A	G	G	A	A	G	H	A	A	G	G	A	A	A	G	A	A	G	A	A	A	H	A	G	A	G	A	G	G	G	A	G	A
Chr04	18264598	9K	A	C	0.435407	0.564593	37	1	0.0618138	OK	A	A	C	A	A	H	A	C	C	A	A	C	C	A	A	C	C	A	A	A	C	A	A	C	A	A	A	H	A	C	A	C	A	H	C	C	A	C	A
Chr04	18264623	9K	A	G	0.4375	0.5625	38	1	0.0714235	OK	A	A	G	A	A	H	A	G	G	A	A	G	G	A	A	G	G	A	A	A	G	A	A	G	A	A	A	H	A	G	A	G	A	H	G	G	A	G	A
Chr04	18264768	9K	T	G	0.438095	0.561905	36	1	0.072786	OK	T	T	G	T	T	H	T	H	G	T	T	G	G	T	T	G	G	T	T	T	G	T	T	G	T	T	T	H	T	G	T	G	T	H	G	G	T	G	T
Chr04	18276072	9K	G	A	0.429245	0.570755	32	3	0.0393595	OK	G	G	A	G	G	A	G	A	A	G	G	A	A	G	G	A	A	G	G	G	A	G	G	H	G	G	G	A	G	A	H	A	G	A	A	A	G	A	G
Chr04	18290759	9K	T	A	0.427835	0.572165	32	21	0.0444013	OK	T	T	.	T	T	A	T	A	A	T	T	A	A	T	T	A	A	T	H	T	A	T	T	A	T	T	T	A	T	A	T	A	T	A	A	A	T	A	T
Chr04	18565313	9K	C	T	0.486486	0.513514	25	0	0.687174	OK	C	C	T	C	C	T	C	T	T	C	C	T	T	C	C	T	T	C	C	C	T	C	C	T	C	C	C	T	H	T	C	H	C	T	T	T	C	T	C
Chr04	18565355	9K	A	T	0.481982	0.518018	25	0	0.59132	OK	A	A	T	A	A	T	A	T	T	A	A	T	T	A	A	T	T	A	A	A	T	A	A	T	A	A	A	T	H	T	A	H	A	T	T	T	A	T	A
Chr04	18609666	9K	A	C	0.488095	0.511905	37	42	0.757621	OK	A	A	H	A	A	C	A	C	C	A	A	C	C	A	A	C	C	A	A	A	C	A	A	C	A	.	A	C	A	C	A	C	A	C	C	C	A	C	A
Chr04	18639052	9K	T	C	0.447964	0.552036	26	0	0.121828	OK	T	T	C	T	T	C	T	C	C	T	T	C	C	T	T	C	C	T	T	T	C	T	T	C	T	T	T	C	T	C	T	C	T	C	C	C	T	C	T
Chr04	18658656	9K	T	A	0.454128	0.545872	21	8	0.175554	OK	H	T	A	T	T	A	T	A	A	H	T	A	A	T	T	A	A	T	T	T	H	T	T	A	T	T	T	A	T	A	T	A	T	A	A	H	T	A	T
Chr04	18658688	9K	T	C	0.447489	0.552511	20	8	0.120138	OK	T	T	C	T	T	C	T	C	C	T	T	C	C	T	T	C	C	T	T	T	H	T	T	C	T	T	T	C	T	C	T	C	T	C	C	H	T	C	T
Chr04	18668038	9K	T	C	0.410811	0.589189	55	7	0.0152575	OK	T	T	C	H	T	C	T	C	C	T	T	C	C	T	T	C	C	T	T	T	C	H	T	C	T	T	T	C	T	C	T	H	T	H	C	C	T	C	T
Chr04	18677429	9K	T	A	0.46114	0.53886	36	18	0.280265	OK	T	T	A	T	T	A	T	A	A	T	T	A	A	T	T	A	.	T	T	T	A	T	T	H	T	T	T	A	T	A	H	A	T	A	A	A	T	H	T
Chr04	18677450	9K	A	C	0.46114	0.53886	36	18	0.280265	OK	A	A	C	A	A	C	A	C	C	A	A	C	C	A	A	C	.	A	A	A	C	A	A	H	A	A	A	C	A	C	H	C	A	C	C	C	A	H	A
Chr04	18677622	9K	G	A	0.479381	0.520619	35	18	0.56572	OK	G	G	A	G	G	A	G	A	A	G	G	A	A	G	G	A	A	G	G	G	A	G	G	H	G	G	G	A	G	A	H	A	G	A	A	A	G	H	G
Chr04	18746006	9K	A	G	0.432558	0.567442	31	1	0.0479531	OK	A	A	H	A	A	G	A	H	H	A	A	G	G	A	A	G	G	A	H	A	G	A	A	G	A	A	A	G	A	G	A	G	A	G	G	G	A	G	A
Chr04	18746092	9K	A	T	0.425837	0.574163	35	3	0.0320077	OK	A	A	H	A	A	T	A	H	H	A	A	T	H	A	A	T	T	A	H	A	T	A	A	T	A	A	A	T	A	T	A	T	A	T	T	T	A	T	A
Chr04	18746306	9K	T	C	0.447826	0.552174	17	0	0.113532	OK	T	T	C	T	T	C	T	C	C	T	T	C	C	T	T	C	C	T	T	T	C	T	T	C	T	T	T	C	T	C	T	C	T	C	C	C	T	C	T
Chr04	18811491	9K	A	G	0.434389	0.565611	26	0	0.0510867	OK	A	A	G	A	A	G	A	G	H	A	A	G	G	A	A	H	G	A	A	A	G	A	A	G	A	A	A	G	A	H	A	G	A	G	G	G	A	G	A
Chr04	18811493	9K	G	A	0.436937	0.563063	25	0	0.0602121	OK	G	G	A	G	G	A	G	A	H	G	G	A	A	G	G	H	A	G	G	G	A	G	G	A	G	G	G	A	G	H	G	A	G	A	A	A	G	A	G
Chr04	18833325	9K	T	C	0.435556	0.564444	22	0	0.0531951	OK	T	T	C	T	T	H	T	C	C	T	T	C	C	T	T	C	C	T	T	T	C	T	T	C	T	T	T	C	T	C	T	C	T	C	C	H	T	C	T
Chr04	18837294	9K	G	A	0.460465	0.539535	31	1	0.246297	OK	G	G	A	G	G	A	G	A	A	G	G	A	A	G	G	A	A	G	H	G	A	G	G	A	G	G	G	A	G	H	G	H	G	H	A	A	G	A	G
Chr04	18843149	9K	T	C	0.434066	0.565934	32	33	0.07524	OK	.	.	C	T	.	C	T	C	C	H	T	C	C	.	.	C	C	T	T	T	.	.	T	C	H	T	T	C	T	C	T	C	T	C	C	C	.	H	H
Chr04	18843168	9K	G	A	0.479592	0.520408	30	21	0.567709	OK	.	G	A	G	.	A	G	A	A	H	G	A	A	.	.	A	A	G	G	G	.	G	G	A	G	G	G	A	G	A	G	A	G	A	A	A	.	H	G
Chr04	18843219	9K	A	T	0.476923	0.523077	32	20	0.519249	OK	.	A	T	A	.	T	A	T	T	H	A	T	T	.	.	T	T	A	A	A	.	A	A	T	A	A	A	T	A	T	A	T	A	T	T	T	.	H	H
Chr04	18845919	9K	C	T	0.467662	0.532338	34	12	0.359169	OK	C	C	T	H	C	T	C	H	T	C	C	T	T	C	C	H	T	C	C	C	T	C	C	T	C	C	C	T	C	T	C	T	C	H	T	T	C	.	.
Chr04	18845920	9K	A	C	0.467662	0.532338	35	11	0.359169	OK	A	A	C	H	A	C	A	H	C	A	A	C	C	A	A	H	C	A	A	A	C	A	A	C	A	A	A	C	A	C	A	C	A	H	C	C	A	.	.
Chr04	18880241	9K	C	T	0.440252	0.559748	34	54	0.131862	OK	C	C	T	H	H	T	C	.	T	C	C	T	.	C	C	T	T	C	H	C	H	.	C	T	C	C	C	T	C	H	H	T	C	H	T	T	C	T	.
Chr04	18951419	9K	C	T	0.438356	0.561644	26	2	0.0680779	OK	C	C	T	C	C	T	C	T	T	C	C	T	T	C	C	T	T	C	C	C	T	C	C	T	C	C	C	T	C	T	C	T	C	T	T	T	C	T	C
Chr04	18951795	9K	A	T	0.434389	0.565611	26	0	0.0510867	OK	A	A	T	A	A	T	A	T	T	A	A	T	T	A	A	T	T	A	A	A	T	H	A	T	A	A	A	T	A	T	A	T	A	H	T	T	A	T	A
Chr04	19050134	9K	A	G	0.412935	0.587065	36	10	0.0135601	OK	A	A	G	A	A	.	A	G	H	A	A	G	G	A	A	G	G	A	A	A	G	A	A	.	A	A	A	G	A	G	A	G	A	G	G	G	A	G	A
Chr04	19071204	9K	T	A	0.442478	0.557522	21	0	0.0837207	OK	T	T	A	T	T	A	H	A	A	T	T	A	A	T	T	A	A	T	T	T	A	T	T	A	T	T	T	A	T	A	T	A	T	A	H	H	T	A	T
Chr04	19071304	9K	A	T	0.444444	0.555556	21	1	0.0955807	OK	A	A	T	A	A	T	H	T	T	A	A	T	T	A	A	T	T	A	A	A	T	A	A	T	A	A	A	T	A	T	A	T	A	T	H	H	A	T	A
Chr04	19082666	9K	G	A	0.416667	0.583333	26	5	0.0143059	OK	G	G	.	G	G	A	G	A	A	G	G	H	H	G	G	A	A	G	G	G	A	G	G	A	G	G	G	A	G	A	G	A	G	A	A	A	G	A	G
Chr04	19082711	9K	A	G	0.416667	0.583333	26	5	0.0143059	OK	A	A	.	A	A	G	A	G	G	A	A	H	H	A	A	G	G	A	A	A	G	A	A	G	A	A	A	G	A	G	A	G	A	G	G	G	A	G	A
Chr04	19107194	9K	G	A	0.434066	0.565934	34	31	0.07524	OK	G	G	A	G	G	A	G	A	A	.	G	.	H	G	.	H	A	G	G	G	A	G	G	A	H	G	G	A	G	A	G	A	G	H	A	.	G	A	G
Chr04	19166756	9K	A	G	0.460227	0.539773	30	41	0.291293	OK	A	A	.	A	A	G	A	.	G	A	A	G	G	A	A	H	G	A	A	A	G	A	A	G	H	.	H	G	A	G	A	G	A	G	G	G	A	H	A
Chr04	19167013	9K	C	T	0.450262	0.549738	25	31	0.169196	OK	C	H	H	C	.	T	C	T	T	.	C	T	T	C	C	T	T	C	C	C	T	C	C	H	C	C	C	.	C	.	.	T	.	T	T	T	H	T	H
Chr04	19167053	9K	C	T	0.448454	0.551546	27	26	0.151026	OK	C	H	H	C	.	T	C	T	T	.	C	T	T	C	C	T	T	C	C	C	H	H	C	H	C	C	C	.	C	.	.	T	.	T	T	T	H	T	H
Chr04	19252534	9K	A	G	0.454106	0.545894	38	2	0.186638	OK	A	A	G	A	A	G	A	G	G	H	A	G	G	A	A	G	G	A	A	H	G	A	A	G	A	A	A	G	A	G	A	G	A	G	G	G	A	G	A
Chr04	19274020	9K	T	C	0.47191	0.52809	30	39	0.453537	OK	T	H	C	.	T	C	T	C	C	T	T	C	C	T	T	C	.	.	.	T	C	H	T	C	T	T	.	C	T	C	T	C	.	C	C	C	T	H	T
Chr04	19282085	9K	G	A	0.429448	0.570552	25	59	0.0716243	OK	G	G	A	G	G	A	G	A	A	G	G	A	.	G	G	A	A	G	.	G	A	G	G	.	G	G	G	A	G	A	H	A	G	.	A	H	H	A	G
Chr04	19290616	9K	G	T	0.425837	0.574163	30	8	0.0320077	OK	G	G	T	G	G	T	G	T	T	.	G	T	T	G	G	T	T	G	G	G	H	G	G	T	G	G	G	T	G	T	G	T	.	H	H	T	G	T	G
Chr04	19319115	9K	A	G	0.441441	0.558559	25	0	0.0809839	OK	H	A	G	A	A	G	A	G	G	A	A	G	G	A	A	G	G	A	A	A	G	A	A	G	A	A	A	G	A	G	A	G	A	G	H	G	A	G	A
Chr04	19329634	9K	A	G	0.442857	0.557143	32	5	0.09769	OK	A	A	G	A	.	G	A	H	G	H	A	G	G	A	A	G	G	A	A	A	G	A	A	G	A	A	A	G	A	G	A	G	A	G	G	G	H	G	A
Chr04	19360388	9K	C	T	0.402597	0.597403	34	59	0.0156289	OK	.	C	T	C	C	H	C	T	H	C	C	H	H	C	C	H	H	C	C	.	.	.	C	T	C	.	C	T	H	.	C	T	C	.	T	.	C	T	C
Chr04	19423921	9K	A	G	0.440909	0.559091	27	0	0.0796158	OK	A	A	G	A	A	G	A	H	H	A	A	G	G	A	A	G	G	A	A	A	G	A	A	G	A	A	A	G	A	G	A	G	A	G	G	G	A	H	A
Chr04	19479816	9K	G	T	0.460177	0.539823	18	3	0.231173	OK	G	G	T	G	G	T	G	T	T	G	G	T	T	G	G	T	T	G	G	G	T	H	G	T	G	G	G	T	G	T	G	T	G	T	T	T	G	T	G
Chr04	19479916	9K	T	C	0.451327	0.548673	21	0	0.143353	OK	T	T	C	T	T	C	T	C	C	T	T	C	C	T	T	C	C	T	T	T	C	H	T	C	T	T	T	C	T	C	T	C	T	C	C	C	T	C	T
Chr04	19515232	9K	C	A	0.457014	0.542986	24	2	0.201222	OK	C	H	A	C	H	A	C	A	A	C	C	A	A	C	C	A	A	C	C	C	A	C	C	H	C	C	C	A	C	A	C	A	C	A	A	A	C	A	C
Chr04	19534594	9K	G	A	0.413793	0.586207	35	9	0.0140291	OK	G	G	A	G	G	H	G	A	A	G	G	A	.	G	G	A	H	G	G	G	A	G	G	A	G	H	G	A	G	A	G	A	G	H	H	A	G	A	G
Chr04	19576169	9K	A	G	0.43318	0.56682	30	0	0.0489935	OK	A	A	G	A	A	G	A	G	G	A	A	G	G	A	A	G	H	A	A	A	H	A	A	G	A	A	A	H	A	G	A	H	A	G	G	G	A	G	A
Chr04	19580802	9K	T	G	0.434978	0.565022	24	0	0.0521391	OK	T	T	G	T	T	H	T	G	G	T	T	G	G	T	T	G	G	T	T	T	G	T	T	G	T	T	T	G	T	G	T	G	T	G	G	G	T	H	T
Chr04	19640257	9K	C	A	0.427861	0.572139	42	4	0.0408054	OK	C	C	A	C	C	A	C	A	A	C	H	A	A	C	C	A	A	C	C	C	A	C	C	H	C	C	C	H	C	A	C	A	C	A	A	A	C	A	C
Chr04	19640343	9K	T	G	0.421622	0.578378	33	29	0.0329968	OK	T	T	G	T	T	G	T	G	G	T	H	G	G	T	T	G	G	T	T	T	G	T	T	H	T	T	T	H	H	G	T	G	T	G	G	G	T	G	T
Chr04	19676643	9K	T	C	0.493976	0.506024	25	56	0.87664	OK	T	.	C	.	T	H	T	C	C	T	T	C	C	.	T	C	C	.	T	T	C	H	.	.	T	T	.	C	T	H	.	C	.	C	C	H	T	C	.
Chr04	19676660	9K	A	G	0.470899	0.529101	41	17	0.423634	OK	A	H	G	A	A	H	A	G	G	A	A	G	G	A	A	G	G	H	A	A	G	H	A	G	A	A	A	G	A	H	A	G	A	G	G	H	A	G	A
Chr04	19714921	9K	C	T	0.427184	0.572816	41	0	0.0365999	OK	C	C	T	C	C	H	C	H	T	C	C	T	T	C	H	T	H	C	C	C	T	C	C	T	C	C	C	T	C	T	C	T	C	T	H	T	C	T	C
Chr04	19714951	9K	G	T	0.425121	0.574879	40	0	0.0311893	OK	G	G	T	G	G	T	G	H	T	G	G	T	H	G	H	T	H	G	G	G	T	G	G	T	G	G	G	T	G	T	G	T	G	T	H	T	G	T	G
Chr04	19719393	9K	A	T	0.451282	0.548718	38	14	0.173634	OK	A	A	T	A	A	.	A	T	T	A	A	T	T	A	A	T	T	A	A	A	H	A	A	T	A	A	A	H	A	T	A	T	A	.	T	T	A	T	H
Chr04	19721397	9K	C	T	0.43578	0.56422	28	1	0.0579073	OK	C	C	T	C	C	T	C	H	H	C	C	T	T	C	C	T	T	C	C	C	T	C	C	T	C	C	C	T	C	H	C	T	C	T	T	T	C	T	C
Chr04	19887752	9K	T	C	0.460733	0.539267	25	31	0.277761	OK	T	T	C	T	T	C	T	C	C	T	T	C	C	T	T	C	C	.	T	T	C	T	T	C	T	T	T	C	T	C	.	C	T	C	C	C	T	C	T
Chr04	19887929	9K	G	T	0.460733	0.539267	24	32	0.277761	OK	G	G	T	G	G	T	G	T	T	G	G	T	T	G	G	T	T	.	G	G	T	G	G	T	G	G	G	T	G	T	.	T	G	T	T	T	G	T	G
Chr04	19961591	9K	C	T	0.445415	0.554585	18	0	0.0985251	OK	C	C	T	C	C	T	C	T	H	C	C	T	T	C	C	T	T	C	C	C	T	C	C	T	C	C	C	T	C	T	C	T	C	T	T	T	C	T	C
Chr04	19986109	9K	G	C	0.446429	0.553571	21	2	0.108809	OK	G	G	C	G	G	C	G	C	C	G	G	C	C	G	G	C	C	G	G	H	C	G	H	C	G	H	G	C	G	C	G	C	G	C	C	C	G	C	G
Chr04	19986151	9K	C	T	0.446429	0.553571	21	2	0.108809	OK	C	C	T	C	C	T	C	T	T	C	C	T	T	C	C	T	T	C	C	H	T	C	H	T	C	H	C	T	C	T	C	T	C	T	T	T	C	T	C
Chr04	20017496	9K	C	T	0.450704	0.549296	34	0	0.15018	OK	C	H	T	C	C	T	C	T	T	C	C	T	T	C	C	T	T	C	C	C	T	C	C	T	C	H	C	T	C	T	C	T	C	T	T	T	C	T	C
Chr04	20021216	9K	G	A	0.436937	0.563063	25	0	0.0602121	OK	G	G	A	G	G	A	G	A	A	G	G	A	A	G	G	A	A	G	G	G	A	G	G	A	G	G	G	A	G	A	G	A	G	A	A	A	G	H	G
Chr04	20021333	9K	C	T	0.461883	0.538117	24	0	0.254952	OK	C	C	T	C	C	T	C	T	H	C	C	T	T	C	C	T	T	C	C	C	T	C	C	T	C	C	C	T	H	T	H	T	C	T	T	T	C	T	C
Chr04	20034446	9K	C	T	0.492958	0.507042	30	4	0.837137	OK	C	C	T	C	C	T	C	T	T	C	C	T	T	C	C	T	T	C	C	C	T	H	C	T	C	C	C	T	C	T	C	T	C	T	T	T	C	T	C
Chr04	20038681	9K	T	C	0.422111	0.577889	33	15	0.0279825	OK	T	T	C	T	T	C	T	C	C	T	T	.	C	T	T	C	C	T	T	T	C	T	T	H	T	T	T	C	T	C	T	C	T	.	C	C	T	C	T
Chr04	20049986	9K	G	A	0.422018	0.577982	29	0	0.0212918	OK	G	G	A	G	G	A	G	A	A	G	G	A	H	G	G	A	H	G	G	G	A	G	G	A	G	G	G	A	G	A	G	A	G	H	A	A	G	A	G
Chr04	20139173	9K	G	A	0.449339	0.550661	20	0	0.12687	OK	G	G	A	G	G	A	G	A	A	G	G	A	A	G	G	A	A	G	G	G	A	G	G	A	G	G	G	A	G	A	G	A	G	A	A	A	G	A	G
Chr04	20144001	9K	G	A	0.444444	0.555556	22	0	0.0955807	OK	A	A	G	A	A	G	A	G	G	A	A	G	G	A	A	G	G	A	A	A	G	A	A	G	H	H	A	G	A	G	A	G	A	G	G	G	A	G	A
Chr04	20144164	9K	C	T	0.414747	0.585253	30	0	0.0120143	OK	C	C	T	C	C	T	C	T	T	C	C	H	T	C	C	T	T	C	C	C	T	C	C	T	C	C	C	T	C	T	C	T	C	H	H	T	C	T	C
Chr04	20204912	9K	T	C	0.447853	0.552147	32	52	0.18301	OK	T	T	C	T	T	C	H	C	C	H	T	C	C	T	T	C	C	T	T	T	C	H	T	C	T	T	H	C	T	C	T	C	.	C	C	C	T	C	H
Chr04	20250534	9K	T	C	0.460526	0.539474	19	0	0.23323	OK	T	T	C	T	T	C	T	C	C	T	T	C	C	T	T	C	C	H	T	T	C	T	T	C	T	T	T	C	T	C	T	C	T	C	C	C	T	C	T
Chr04	20250544	9K	G	A	0.460526	0.539474	19	0	0.23323	OK	G	G	A	G	G	A	G	A	A	G	G	A	A	G	G	A	A	G	G	G	A	G	G	A	G	G	G	A	G	A	G	A	G	A	A	A	G	A	G
Chr04	20250614	9K	G	A	0.44843	0.55157	24	0	0.123513	OK	G	G	A	G	G	A	G	A	A	G	G	A	A	G	G	A	A	H	G	G	A	G	G	A	G	G	G	A	G	A	G	A	G	A	A	A	G	A	G
Chr04	20347939	9K	C	T	0.423645	0.576355	31	13	0.0295722	OK	C	C	T	C	C	T	C	T	T	C	C	H	T	C	C	T	H	C	C	C	.	C	C	T	C	C	C	T	C	H	C	T	C	T	T	T	C	T	C
Chr04	20428573	9K	C	G	0.451064	0.548936	12	0	0.133523	OK	C	C	G	C	C	G	C	G	G	C	C	G	G	C	C	G	G	C	C	C	G	C	C	G	C	C	C	G	C	G	C	G	C	G	G	G	C	G	C
Chr04	20451726	9K	C	T	0.458716	0.541284	29	0	0.222801	OK	C	C	T	C	C	T	C	T	T	C	C	T	T	C	C	T	T	C	C	C	T	C	C	T	C	C	C	T	C	T	H	T	C	T	T	T	C	T	C
Chr04	20546957	9K	G	A	0.449541	0.550459	27	2	0.136217	OK	G	G	A	G	G	A	G	A	A	G	H	A	A	G	G	A	A	G	G	G	A	G	G	A	G	H	G	A	G	A	G	A	G	A	A	A	G	A	G
Chr04	20546976	9K	G	A	0.451613	0.548387	28	2	0.153992	OK	G	G	A	G	G	A	G	A	A	G	H	A	A	G	G	A	A	G	G	G	A	G	G	A	G	H	G	A	G	A	G	A	G	A	A	A	G	A	G
Chr04	20606767	9K	C	A	0.461883	0.538117	23	1	0.254952	OK	C	C	A	C	C	A	C	A	A	C	C	A	A	C	C	A	A	C	C	H	A	C	C	A	C	C	C	A	C	A	C	A	C	A	A	A	C	A	H
Chr04	20660205	9K	T	C	0.439252	0.560748	32	1	0.075515	OK	T	T	C	T	T	C	T	C	C	T	T	C	C	T	T	C	C	T	T	T	C	T	T	C	T	T	T	C	T	C	T	C	T	H	C	C	T	C	T
Chr04	20660257	9K	C	T	0.439252	0.560748	32	1	0.075515	OK	C	C	T	C	C	T	C	T	T	C	C	T	T	C	C	T	T	C	C	C	T	C	C	T	C	C	C	T	C	T	C	T	C	H	T	T	C	T	C
Chr04	20660279	9K	G	A	0.437209	0.562791	31	1	0.0655652	OK	G	G	A	G	G	A	G	A	A	G	G	A	A	G	G	A	A	G	G	G	A	G	G	A	G	G	G	A	G	A	G	A	G	H	A	A	G	A	G
Chr04	20683483	9K	A	G	0.436937	0.563063	25	0	0.0602121	OK	A	A	G	A	A	G	A	G	G	H	A	H	H	A	A	G	G	A	A	A	G	A	A	G	A	A	A	G	H	G	A	G	A	G	G	G	A	G	A
Chr04	20683645	9K	A	G	0.457944	0.542056	30	3	0.218527	OK	A	A	G	A	A	G	A	G	G	A	A	G	G	A	A	G	G	A	A	A	G	A	A	G	A	A	A	G	A	G	A	G	A	G	G	G	A	G	A
Chr04	20683741	9K	C	T	0.452489	0.547511	25	1	0.15777	OK	C	C	T	C	C	T	C	T	T	C	C	T	T	C	C	T	T	C	C	C	T	C	C	T	C	C	C	T	C	T	C	T	C	T	T	T	C	T	C
Chr04	20999461	9K	C	T	0.450704	0.549296	31	3	0.15018	OK	C	C	T	C	C	T	C	T	T	C	C	T	T	C	C	T	T	C	C	C	T	C	H	T	C	C	C	T	C	T	C	T	C	T	T	T	C	T	C
Chr04	20999552	9K	T	C	0.432161	0.567839	31	17	0.0556228	OK	T	T	C	T	.	C	T	.	C	T	T	C	C	T	T	C	C	T	T	T	C	T	T	C	T	T	T	C	T	C	.	C	T	C	C	H	T	C	T
Chr04	21019721	9K	A	G	0.43299	0.56701	34	19	0.0619447	OK	A	A	.	A	A	H	A	G	G	A	A	G	G	A	.	H	G	A	A	A	G	A	A	G	A	A	A	G	A	G	A	G	.	H	G	G	A	G	.
Chr04	21090782	9K	T	C	0.438914	0.561086	26	0	0.0693372	OK	T	T	H	T	T	C	T	C	C	T	T	C	C	T	T	C	C	T	T	T	C	T	T	C	T	T	T	C	T	C	T	C	T	C	C	H	T	C	T
Chr04	21185207	9K	T	C	0.442922	0.557078	26	2	0.0911536	OK	T	T	C	T	T	C	T	C	C	T	H	C	C	T	T	C	C	H	T	T	C	T	T	C	T	T	T	C	T	C	T	C	T	C	C	C	T	C	T
Chr04	21185238	9K	G	A	0.444954	0.555046	27	2	0.104059	OK	G	G	A	G	G	A	G	A	A	G	H	A	A	G	G	A	A	H	G	G	A	G	G	A	G	G	G	A	G	A	G	A	G	A	A	A	G	A	G
Chr04	21219949	9K	A	G	0.42	0.58	43	4	0.0236516	OK	A	A	G	A	A	G	A	G	G	A	A	G	G	A	A	G	G	A	A	A	G	A	A	G	A	H	A	G	A	G	A	G	A	G	G	H	A	H	A
Chr04	21238495	9K	G	C	0.419811	0.580189	30	5	0.0195367	OK	G	G	C	G	G	C	G	C	C	G	G	C	H	G	G	C	C	G	G	G	C	G	G	C	G	G	G	C	G	C	G	H	G	C	H	C	G	C	G
Chr04	21257166	9K	G	A	0.44335	0.55665	33	11	0.106466	OK	G	G	A	G	G	A	H	A	A	G	H	A	H	G	G	A	A	G	G	G	H	G	G	A	G	G	G	A	G	A	G	A	G	A	A	A	G	A	G
Chr04	21389678	9K	A	C	0.413462	0.586538	39	0	0.0125549	OK	A	A	H	A	A	C	A	C	C	A	H	C	H	A	H	C	C	A	A	A	H	H	A	C	A	A	A	C	A	C	A	C	A	C	H	H	H	C	A
Chr04	21408611	9K	A	T	0.459184	0.540816	39	12	0.253098	OK	A	A	T	A	A	T	A	T	T	A	.	H	H	A	A	T	T	A	A	A	H	A	A	T	A	A	A	T	A	T	H	T	A	.	T	T	A	T	A
Chr04	21408626	9K	A	G	0.470588	0.529412	40	3	0.400814	OK	A	A	G	A	A	G	A	G	G	A	H	H	H	A	A	G	G	H	A	A	H	H	A	G	A	A	A	G	A	G	H	G	A	.	G	G	A	G	A
Chr04	21409069	9K	C	G	0.437209	0.562791	32	0	0.0655652	OK	C	C	G	C	C	G	C	G	H	C	C	G	H	C	C	G	G	C	C	C	G	C	C	G	C	C	C	G	C	G	C	G	C	G	G	G	C	H	C
Chr04	21409148	9K	C	A	0.429907	0.570093	33	0	0.0402905	OK	C	C	A	C	C	A	C	A	H	C	C	A	H	C	C	A	A	C	C	C	A	C	C	A	C	C	C	A	C	A	C	A	C	A	A	H	C	H	C
Chr04	21409186	9K	A	G	0.432558	0.567442	32	0	0.0479531	OK	A	A	G	A	A	G	A	G	H	A	A	G	H	A	A	G	G	A	A	A	G	A	A	G	A	A	A	G	A	G	A	G	A	G	G	H	A	H	A
Chr04	21418925	9K	G	A	0.417526	0.582474	32	21	0.0215922	OK	G	G	A	G	G	.	G	A	A	G	G	A	.	G	.	A	A	G	G	G	H	G	G	.	G	G	G	A	G	H	G	A	G	A	A	A	G	A	G
Chr04	21419144	9K	T	G	0.45977	0.54023	23	50	0.288537	OK	T	T	G	T	T	G	T	G	G	T	T	H	G	T	T	G	G	T	H	T	G	.	T	G	T	H	T	G	H	G	T	G	.	G	G	G	T	G	T
Chr04	21424908	9K	G	A	0.420091	0.579909	28	0	0.0180261	OK	G	G	A	G	G	A	G	A	A	G	G	A	A	G	G	A	A	G	G	G	A	G	G	A	G	G	G	A	G	A	G	A	G	A	A	A	G	A	G
Chr04	21608708	9K	G	A	0.466667	0.533333	32	5	0.333998	OK	G	G	A	G	G	A	G	A	A	G	G	A	A	G	G	A	A	G	G	G	A	G	G	A	G	G	G	A	G	A	G	A	G	A	A	A	G	A	G
Chr04	21608711	9K	G	A	0.466667	0.533333	32	5	0.333998	OK	G	G	A	G	G	A	G	A	A	G	G	A	A	G	G	A	A	G	G	G	A	G	G	A	G	G	G	A	G	A	G	A	G	A	A	A	G	A	G
Chr04	21652184	9K	G	A	0.41784	0.58216	31	3	0.0164776	OK	G	G	A	G	H	A	G	A	A	G	G	A	A	G	G	A	A	G	G	G	A	G	G	H	H	G	G	A	G	A	G	H	G	H	A	A	G	A	G
Chr04	22156022	9K	C	A	0.452128	0.547872	37	22	0.189255	OK	C	C	A	C	C	A	C	A	A	C	C	A	A	.	C	A	A	C	C	C	A	H	C	A	C	C	C	A	.	H	C	H	H	A	A	.	H	H	C
Chr04	22316641	9K	T	A	0.446078	0.553922	32	11	0.123485	OK	T	T	A	T	T	A	T	A	A	T	T	A	A	T	T	A	A	T	T	T	A	T	T	A	T	T	T	A	T	A	T	A	T	A	A	A	T	A	T
Chr04	22316667	9K	T	C	0.44335	0.55665	33	11	0.106466	OK	T	T	C	T	T	C	T	C	C	T	T	C	C	T	T	C	C	T	T	T	C	T	T	C	T	T	T	C	T	C	T	C	T	C	C	C	T	C	T
Chr04	22475744	9K	A	G	0.445	0.555	31	16	0.119795	OK	A	A	G	A	A	G	A	G	G	A	A	G	G	A	A	G	G	A	A	A	G	.	A	G	A	A	A	G	A	G	A	G	A	G	G	G	A	G	A
Chr04	22535479	9K	A	G	0.425121	0.574879	37	3	0.0311893	OK	A	A	G	A	A	G	A	G	G	A	A	H	H	A	A	G	G	H	A	A	H	A	A	G	A	A	A	G	A	G	A	G	A	H	G	H	A	H	A
Chr04	22535558	9K	A	C	0.43128	0.56872	34	2	0.0458858	OK	A	A	C	A	A	C	A	C	C	A	A	H	H	A	A	C	C	A	A	A	C	H	A	C	A	A	A	C	A	C	A	C	A	C	C	C	A	H	A
Chr04	22660501	9K	A	C	0.443709	0.556291	38	58	0.16653	OK	A	.	.	A	A	C	A	C	C	A	.	.	.	A	A	C	C	A	A	A	C	.	.	C	A	A	A	C	A	.	H	C	A	.	C	.	A	C	A
Chr04	22660639	9K	C	A	0.445596	0.554404	42	12	0.130632	OK	C	C	.	C	C	A	C	A	A	C	H	A	H	C	C	A	A	C	C	C	H	C	C	A	C	C	C	A	C	A	H	A	C	H	A	A	C	A	C
Chr04	22711381	9K	C	T	0.419192	0.580808	33	16	0.0229575	OK	C	C	T	C	C	T	C	T	T	C	C	T	T	C	C	T	T	C	C	C	H	.	C	T	C	C	C	H	C	T	C	T	C	H	T	T	C	T	C
Chr04	22820592	9K	A	C	0.44843	0.55157	24	0	0.123513	OK	A	A	C	A	A	C	A	C	C	A	A	C	C	H	A	C	C	A	A	A	C	A	A	C	A	A	A	C	A	C	A	C	A	C	C	C	A	C	A
Chr04	22821760	9K	G	C	0.425339	0.574661	26	0	0.026431	OK	G	G	C	G	G	C	G	C	C	G	G	C	C	G	G	C	C	G	G	G	C	G	G	C	G	G	G	C	G	C	G	C	G	C	C	C	G	C	G
Chr04	22821768	9K	C	T	0.425339	0.574661	26	0	0.026431	OK	C	C	T	C	C	T	C	T	T	C	C	T	T	C	C	T	T	C	C	C	T	C	C	T	C	C	C	T	C	T	C	T	C	T	T	T	C	T	C
Chr04	22821889	9K	C	T	0.44	0.56	22	0	0.0718606	OK	C	C	T	C	C	T	C	T	T	C	C	T	T	C	C	T	T	C	C	C	T	C	C	T	C	C	C	T	C	T	C	T	C	T	T	T	C	T	C
Chr04	22900413	9K	A	G	0.416667	0.583333	31	0	0.0143059	OK	A	A	G	A	A	G	A	G	G	A	A	H	H	A	A	G	G	A	A	A	G	A	A	G	A	A	A	G	A	G	A	G	A	G	G	H	A	G	A
Chr04	22954638	9K	T	G	0.438596	0.561404	37	39	0.108294	OK	T	H	H	T	T	G	T	G	G	T	T	H	H	T	T	G	G	T	T	T	.	.	T	H	T	T	T	H	T	G	H	G	.	.	G	G	T	G	T
Chr04	22986923	9K	T	G	0.41784	0.58216	20	14	0.0164776	OK	T	T	G	T	T	G	T	G	.	T	T	G	G	T	T	.	G	T	T	T	.	T	T	G	T	T	T	G	T	H	T	G	T	G	G	H	T	G	T
Chr04	23020924	9K	A	G	0.442396	0.557604	30	0	0.0896758	OK	A	A	G	A	A	G	A	G	G	A	A	G	G	A	A	G	G	A	A	A	G	A	A	G	A	A	A	G	A	G	H	G	A	G	G	G	A	G	A
Chr04	23185629	9K	T	G	0.455399	0.544601	23	11	0.192965	OK	T	T	G	T	T	G	T	G	G	T	T	.	G	T	T	G	G	T	T	T	G	T	T	G	T	T	T	G	T	G	T	G	T	G	G	G	T	G	T
Chr04	23185791	9K	A	T	0.45283	0.54717	23	12	0.169564	OK	A	A	T	A	A	T	A	T	T	A	A	.	T	A	A	T	T	A	A	A	T	A	A	T	A	A	A	T	A	T	A	T	A	T	T	T	A	T	A
Chr04	23243684	9K	T	C	0.461957	0.538043	39	24	0.302028	OK	T	H	C	T	T	C	T	C	C	T	.	H	.	H	T	C	C	T	H	T	C	T	T	.	T	T	T	C	T	H	T	C	T	C	C	H	T	H	T
Chr04	23291228	9K	G	A	0.470199	0.529801	40	56	0.463919	OK	G	G	H	.	G	.	G	A	A	.	G	A	A	G	G	A	A	H	.	G	H	G	.	H	G	.	G	A	G	A	G	.	G	H	H	A	G	A	G
Chr04	23448878	9K	G	C	0.448889	0.551111	21	1	0.125194	OK	G	G	C	G	G	C	G	C	C	G	G	C	C	G	G	C	C	G	G	G	C	G	G	C	G	G	G	C	G	C	H	C	G	C	C	C	H	C	G
Chr04	23451995	9K	A	T	0.453333	0.546667	22	0	0.161513	OK	A	A	T	A	A	T	A	T	T	A	A	T	T	A	A	T	T	A	A	A	T	A	A	T	A	A	A	T	A	T	A	T	A	T	T	T	A	T	A
Chr04	23528419	9K	C	T	0.470899	0.529101	24	34	0.423634	OK	H	C	T	C	C	T	C	T	T	C	H	T	T	C	C	T	T	C	C	C	T	C	C	T	C	H	C	T	C	T	.	T	H	H	T	T	C	T	C
Chr04	23528434	9K	T	C	0.470899	0.529101	24	34	0.423634	OK	H	T	C	T	T	C	T	C	C	T	H	C	C	T	T	C	C	T	T	T	C	T	T	C	T	H	T	C	T	C	.	C	H	H	C	C	T	C	T
Chr04	23528440	9K	C	G	0.465241	0.534759	24	36	0.34178	OK	H	C	G	C	C	G	C	G	G	C	H	G	G	C	C	G	G	C	C	C	G	C	C	G	C	H	C	G	C	G	.	G	H	H	G	G	C	G	C
Chr04	23533670	9K	G	A	0.434389	0.565611	26	0	0.0510867	OK	G	G	A	G	G	A	G	A	A	G	G	A	A	G	G	A	A	G	G	G	A	G	G	A	G	G	G	A	G	A	G	A	G	A	A	A	G	A	G
Chr04	23533847	9K	G	A	0.431193	0.568807	29	0	0.0421682	OK	G	G	H	G	G	A	G	A	A	G	G	A	A	G	G	A	A	G	G	G	A	G	G	A	G	G	G	A	G	A	G	A	G	A	A	A	G	A	G
Chr04	23690115	9K	T	G	0.418269	0.581731	39	0	0.0183997	OK	T	T	G	T	T	G	T	G	G	T	T	G	H	T	T	G	G	T	T	T	G	T	T	G	T	T	H	G	T	H	T	G	T	G	G	G	T	H	T
Chr04	23719365	9K	T	C	0.418269	0.581731	33	6	0.0183997	OK	T	T	C	T	T	C	T	C	C	T	T	C	C	T	T	C	C	T	T	T	H	T	T	C	T	T	T	C	T	C	T	C	T	C	C	H	T	H	T
Chr04	23745599	9K	G	A	0.43787	0.56213	20	58	0.106227	OK	G	G	A	.	G	A	G	A	A	G	G	A	H	G	G	A	A	.	G	G	A	G	G	.	G	G	G	.	G	A	.	A	G	A	A	A	G	A	G
Chr04	23754267	9K	G	A	0.440594	0.559406	26	19	0.0912896	OK	G	G	.	G	G	H	G	A	A	G	G	A	A	G	G	A	A	G	G	G	A	G	G	H	G	.	G	A	G	A	.	A	G	H	A	A	G	A	G
Chr04	23771064	9K	G	A	0.437209	0.562791	32	0	0.0655652	OK	G	G	A	G	G	A	G	A	A	G	G	A	A	G	G	A	A	G	G	G	H	G	G	A	G	G	G	A	G	A	G	A	G	A	A	A	G	A	G
Chr04	23771235	9K	C	T	0.438679	0.561321	35	0	0.0741499	OK	C	C	T	C	C	T	C	T	T	C	C	T	T	C	C	T	T	C	C	C	H	C	C	T	C	C	C	T	C	T	C	T	C	T	T	T	C	T	C
Chr04	23771249	9K	G	A	0.43662	0.56338	34	0	0.0643122	OK	G	G	A	G	G	A	G	A	A	G	G	A	A	G	G	A	A	G	G	G	H	G	G	A	G	G	G	A	G	A	G	A	G	A	A	A	G	A	G
Chr04	23785882	9K	G	A	0.44843	0.55157	21	3	0.123513	OK	G	G	A	G	G	A	G	A	A	G	G	H	A	G	G	A	A	G	G	G	A	G	G	A	G	G	G	A	G	A	G	A	G	H	A	A	G	A	G
Chr04	23785954	9K	G	A	0.44843	0.55157	22	2	0.123513	OK	G	G	A	G	G	A	G	A	A	G	G	H	A	G	G	A	A	G	G	G	A	G	G	A	G	G	G	A	G	A	G	A	G	H	A	A	G	A	G
Chr04	23793128	9K	A	G	0.413146	0.586854	34	0	0.0112384	OK	A	A	G	A	A	G	A	G	G	A	A	H	G	A	A	G	G	A	A	A	G	A	A	G	A	A	A	G	A	G	A	G	A	G	G	H	A	H	A
Chr04	23851360	9K	C	T	0.444444	0.555556	38	2	0.109907	OK	C	C	T	C	H	T	C	T	T	C	C	T	T	C	C	T	T	C	C	C	T	C	C	T	C	H	H	T	C	T	H	T	C	T	T	H	C	T	C
Chr04	23911203	9K	T	A	0.419512	0.580488	33	9	0.0211767	OK	T	T	A	T	T	A	T	A	A	T	T	A	H	T	T	A	A	T	T	T	A	T	T	H	T	T	T	A	T	A	T	A	T	A	A	A	T	A	T
Chr04	23911233	9K	C	T	0.416667	0.583333	34	9	0.0172903	OK	C	C	T	C	C	T	C	T	T	C	C	T	H	C	C	T	T	C	C	C	T	C	C	H	C	C	C	T	C	T	C	T	C	T	T	T	C	T	C
Chr04	23945113	9K	C	T	0.412621	0.587379	40	1	0.0121335	OK	C	C	T	C	C	T	C	T	T	C	C	H	T	C	C	T	T	C	C	C	H	C	C	T	C	C	C	T	C	T	C	T	C	T	H	H	C	T	C
Chr04	23953629	9K	T	C	0.441964	0.558036	23	0	0.0823522	OK	T	T	C	T	T	C	T	C	C	T	H	C	C	T	T	C	C	T	T	T	C	T	T	C	T	T	T	C	T	C	T	C	T	C	C	C	T	C	T
Chr04	23965980	9K	C	T	0.435897	0.564103	39	52	0.109315	FIXED	C	.	H	C	C	T	.	T	.	H	H	T	T	.	C	T	T	C	H	C	H	.	C	T	C	.	C	H	.	T	C	T	C	T	T	T	C	T	.
Chr04	24041746	9K	T	C	0.45283	0.54717	31	57	0.234213	OK	T	.	C	.	T	C	T	C	C	T	T	C	C	T	T	C	C	.	H	T	C	T	T	.	T	H	.	.	T	C	.	C	T	C	C	C	H	C	T
Chr04	24043731	9K	T	A	0.452489	0.547511	24	2	0.15777	OK	T	T	A	T	T	A	T	A	A	T	T	A	A	T	T	A	A	T	T	T	A	T	T	A	T	T	T	A	T	A	T	A	T	A	A	A	T	A	H
Chr04	24067772	9K	C	A	0.409357	0.590643	36	40	0.0177578	OK	C	C	A	C	C	A	C	A	A	C	.	H	.	.	C	H	A	H	C	H	H	.	C	H	C	H	H	A	.	.	C	A	C	.	A	A	C	A	C
Chr04	24068117	9K	G	A	0.440994	0.559006	35	51	0.134287	OK	G	G	H	G	G	A	G	A	H	H	G	.	.	G	G	A	A	G	G	G	H	G	G	A	G	G	G	A	H	A	.	A	.	A	H	H	G	A	G
Chr04	24068263	9K	T	C	0.429245	0.570755	35	0	0.0393595	OK	T	T	H	T	T	C	T	H	C	T	T	C	H	T	T	C	C	T	T	T	H	T	T	C	T	T	T	C	T	C	T	H	T	H	C	C	T	C	T
Chr04	24068347	9K	T	C	0.429907	0.570093	33	0	0.0402905	OK	T	T	H	T	T	C	T	H	C	T	T	C	H	T	T	C	C	T	T	T	C	T	T	C	T	T	T	C	T	C	T	H	T	H	C	C	T	C	T
Chr04	24068383	9K	G	A	0.414634	0.585366	34	8	0.0145051	OK	G	G	H	G	G	A	G	H	A	G	G	A	H	G	G	A	A	G	G	G	A	G	G	A	G	G	G	A	G	A	G	A	G	H	A	A	G	H	G
Chr04	24073864	9K	T	A	0.439815	0.560185	31	0	0.0768812	OK	H	T	A	T	T	A	T	A	H	T	T	A	A	T	T	A	A	T	T	T	A	T	T	A	T	T	T	A	T	A	T	A	H	A	A	A	T	A	T
Chr04	24073921	9K	G	A	0.438679	0.561321	35	0	0.0741499	OK	H	G	A	G	G	A	G	A	H	G	G	A	A	G	G	A	A	G	G	G	A	G	H	A	G	G	G	A	G	A	G	A	H	A	A	A	G	A	G
Chr04	24190920	9K	T	C	0.435644	0.564356	38	7	0.0673467	OK	T	T	C	T	T	C	T	H	C	T	T	H	C	T	T	H	C	T	H	T	C	.	T	C	T	T	T	C	T	H	T	H	T	C	C	.	T	C	T
Chr04	24190954	9K	A	T	0.450262	0.549738	42	14	0.169196	OK	A	A	T	A	A	H	H	H	T	A	.	H	T	A	A	H	T	A	H	A	T	A	A	T	A	A	A	T	A	H	A	H	A	T	T	.	A	T	A
Chr04	24268068	9K	C	T	0.473934	0.526066	17	19	0.448887	OK	C	C	T	C	C	T	C	T	T	C	H	T	T	C	C	T	T	C	C	C	T	.	C	T	C	C	C	T	C	T	C	T	C	.	T	T	C	T	C
Chr04	24268114	9K	C	T	0.477876	0.522124	19	2	0.505929	OK	C	C	T	C	C	T	C	T	T	C	H	T	T	C	C	T	T	C	C	C	T	.	C	T	C	C	C	T	C	T	C	T	C	T	T	T	C	T	C
Chr04	24333652	9K	G	A	0.425339	0.574661	26	0	0.026431	OK	G	G	A	G	G	A	G	A	A	G	G	A	A	G	G	A	A	G	G	G	H	G	G	A	G	G	G	A	G	A	G	A	G	A	A	A	G	A	G
Chr04	24333725	9K	T	C	0.429864	0.570136	26	0	0.0370434	OK	T	T	C	T	T	C	T	C	C	T	T	C	C	T	T	C	C	T	T	T	H	T	T	C	T	T	T	C	T	C	T	C	T	C	C	C	T	C	T
Chr04	24333737	9K	A	T	0.419355	0.580645	30	0	0.0175036	OK	A	A	T	A	A	T	A	T	T	A	A	T	T	A	A	T	T	A	A	A	H	A	A	H	A	A	A	T	A	T	A	T	A	T	T	T	A	T	A
Chr04	24333859	9K	G	C	0.425339	0.574661	26	0	0.026431	OK	G	G	C	G	G	C	G	C	C	G	G	C	C	G	G	C	C	G	G	G	C	G	G	H	G	G	G	C	G	C	G	C	G	C	C	C	G	C	G
Chr04	24333928	9K	A	C	0.425339	0.574661	26	0	0.026431	OK	A	A	C	A	A	C	A	C	C	A	A	C	C	A	A	C	C	A	A	A	C	A	A	H	A	A	A	C	A	C	A	C	A	C	C	C	A	C	A
Chr04	24352872	9K	G	A	0.473373	0.526627	35	43	0.488744	OK	.	G	A	H	G	A	G	A	A	.	H	A	A	H	G	A	A	G	G	H	A	G	G	.	.	.	G	A	G	.	.	A	G	A	A	A	G	A	G
Chr04	24352934	9K	A	G	0.495	0.505	40	7	0.887537	OK	A	A	G	H	A	G	A	G	G	A	H	G	G	H	A	G	G	A	A	H	G	A	A	G	.	A	A	G	A	.	A	G	A	G	G	G	A	G	A
Chr04	24352944	9K	G	A	0.497512	0.502488	40	6	0.943768	OK	G	G	A	H	G	A	G	A	A	G	H	A	A	H	G	A	A	G	G	H	A	G	G	A	.	G	G	A	G	.	G	A	G	A	A	A	G	A	G
Chr04	24355875	9K	C	G	0.440909	0.559091	27	0	0.0796158	OK	C	C	G	C	C	G	C	G	G	C	C	G	G	C	C	G	G	C	C	C	G	C	C	G	C	C	C	G	C	G	C	G	C	G	G	G	C	G	C
Chr04	24355891	9K	C	T	0.440909	0.559091	27	0	0.0796158	OK	C	C	T	C	C	T	C	T	T	C	C	T	T	C	C	T	T	C	C	C	T	C	C	T	C	C	C	T	C	T	C	T	C	T	T	T	C	T	C
Chr04	24355961	9K	C	G	0.43578	0.56422	29	0	0.0579073	OK	C	C	G	C	C	G	C	G	G	C	C	G	G	C	C	G	G	C	C	C	H	C	C	G	C	C	C	G	C	G	C	G	C	G	G	G	C	G	C
Chr04	24356085	9K	T	C	0.454955	0.545045	24	1	0.179495	OK	T	T	C	T	T	C	T	C	C	T	T	C	C	T	T	C	C	T	T	T	C	T	T	C	T	T	T	C	T	C	T	C	T	C	C	C	T	C	T
Chr04	24356256	9K	G	A	0.440758	0.559242	33	3	0.0852379	OK	G	G	A	G	G	A	G	A	A	G	G	H	A	G	G	A	A	G	G	G	.	G	G	A	G	H	G	A	G	H	G	A	G	H	A	A	G	A	G
Chr04	24356287	9K	C	T	0.423645	0.576355	35	9	0.0295722	OK	C	C	T	C	C	T	C	T	T	C	C	H	T	C	C	T	T	C	C	C	.	C	C	T	C	H	C	T	C	H	C	T	C	.	T	T	C	T	C
Chr04	24356294	9K	C	T	0.426471	0.573529	34	9	0.0356919	OK	C	C	T	C	C	T	C	T	T	C	C	H	T	C	C	T	T	C	C	C	.	C	C	T	C	H	C	T	C	H	C	T	C	.	T	T	C	T	C
Chr04	24380980	9K	G	C	0.428571	0.571429	28	2	0.0353421	OK	G	G	C	G	G	C	G	C	C	G	G	C	C	G	G	C	C	G	G	G	.	G	G	C	G	G	G	C	G	C	G	C	G	C	C	C	G	C	G
Chr04	24381012	9K	C	T	0.428571	0.571429	28	2	0.0353421	OK	C	C	T	C	C	T	C	T	T	C	C	T	T	C	C	T	T	C	C	C	.	C	C	T	C	C	C	T	C	T	C	T	C	T	T	T	C	T	C
Chr04	24381131	9K	C	T	0.430556	0.569444	27	4	0.0412268	OK	C	C	T	C	C	T	C	T	T	C	C	T	T	C	C	T	T	C	C	C	.	C	C	H	C	C	C	T	C	T	C	T	C	T	T	T	C	T	C
Chr04	24389645	9K	A	T	0.428571	0.571429	26	4	0.0353421	OK	T	T	A	H	T	A	T	A	A	T	T	A	A	T	T	A	A	T	T	T	A	T	T	A	T	T	T	A	T	A	T	A	T	A	A	A	T	A	T
Chr04	24390083	9K	A	G	0.437209	0.562791	32	0	0.0655652	OK	A	A	H	A	A	G	A	G	G	A	A	G	H	A	A	G	G	A	A	A	G	A	A	G	A	A	A	G	A	H	A	G	A	G	G	G	A	G	A
Chr04	24445439	9K	T	C	0.418605	0.581395	41	34	0.0327626	OK	H	.	C	.	T	C	T	.	C	T	T	H	C	T	T	.	C	T	T	T	.	T	T	C	T	T	T	C	T	H	T	C	T	C	C	H	.	C	T
Chr04	24446113	9K	A	C	0.430556	0.569444	29	2	0.0412268	OK	A	A	H	A	A	C	A	C	H	A	A	H	C	A	A	C	C	A	A	A	C	H	A	C	A	A	A	C	A	H	A	C	A	H	C	C	A	C	A
Chr04	24476170	9K	T	A	0.428571	0.571429	42	37	0.0640775	OK	T	T	A	T	.	H	T	H	A	H	T	.	A	T	T	A	A	.	T	T	A	T	T	.	T	T	T	A	T	A	T	A	T	A	H	.	T	A	T
Chr04	24544474	9K	G	A	0.435897	0.564103	35	56	0.109315	OK	G	.	H	G	G	A	G	A	A	H	G	A	H	G	G	A	A	H	G	G	A	G	G	H	G	G	G	A	G	A	.	A	G	A	A	A	G	A	G
Chr04	24544489	9K	T	G	0.432258	0.567742	35	57	0.0916494	OK	T	.	H	T	T	G	T	G	G	H	T	G	.	T	T	G	G	H	T	T	G	T	T	H	T	T	T	G	T	G	.	G	T	G	G	G	T	G	T
Chr04	24780823	9K	A	G	0.42654	0.57346	34	2	0.0328323	OK	A	A	G	A	A	H	A	G	G	A	A	G	G	A	A	G	G	A	A	A	G	H	A	G	A	A	A	G	A	G	A	G	A	G	G	H	A	G	A
Chr04	24783661	9K	C	T	0.436364	0.563636	25	2	0.0590582	OK	C	C	T	C	C	H	C	T	T	C	C	T	T	C	C	T	T	C	C	C	T	H	C	T	C	C	C	T	C	T	C	T	C	T	T	H	C	T	C
Chr04	24783697	9K	C	T	0.434978	0.565022	22	2	0.0521391	OK	C	C	T	C	C	H	C	T	T	C	C	T	T	C	C	T	T	C	C	C	T	C	C	T	C	C	C	T	C	T	C	T	C	T	T	H	C	T	C
Chr04	24807959	9K	A	G	0.456044	0.543956	44	21	0.235623	OK	A	A	G	A	A	H	A	G	G	H	A	G	G	A	A	G	G	A	A	A	G	A	.	G	A	A	A	G	A	G	.	G	A	H	H	G	A	G	A
Chr04	24826982	9K	T	C	0.46798	0.53202	34	10	0.361547	OK	T	T	C	H	T	C	T	C	C	T	T	C	C	T	T	C	C	.	T	T	H	T	T	C	T	T	T	C	T	C	T	C	T	C	C	C	T	C	T
Chr04	24829400	9K	G	A	0.438679	0.561321	34	1	0.0741499	OK	G	G	A	G	G	A	G	A	A	G	G	A	A	H	G	A	A	G	G	G	A	G	G	H	G	G	H	A	G	A	G	A	G	A	A	H	G	A	G
Chr04	24829416	9K	C	A	0.436019	0.563981	35	1	0.0630616	OK	C	C	A	C	C	A	C	A	A	C	C	A	A	H	C	A	A	C	C	C	A	C	C	H	C	C	H	A	C	A	C	A	C	A	A	H	C	A	C
Chr04	24854905	9K	G	A	0.434389	0.565611	26	0	0.0510867	OK	G	G	A	G	G	A	G	A	A	G	G	A	A	G	G	A	A	G	G	G	A	G	G	A	G	G	G	A	G	A	G	A	G	A	A	A	G	A	G
Chr04	24895299	9K	G	A	0.447619	0.552381	35	2	0.128978	OK	G	G	A	G	G	A	G	A	A	H	G	A	A	G	G	A	A	G	G	G	A	G	G	A	G	G	G	A	G	A	G	H	G	A	A	.	G	A	G
Chr04	24895418	9K	C	T	0.443396	0.556604	34	1	0.0992856	OK	C	C	T	C	C	T	C	T	T	H	C	T	T	C	C	T	T	C	C	C	T	C	C	T	C	C	C	H	C	T	C	H	C	T	T	T	C	T	C
Chr04	24895466	9K	T	G	0.425121	0.574879	39	1	0.0311893	OK	T	T	G	T	T	G	T	G	H	H	T	G	G	T	T	G	G	T	T	T	G	T	T	G	T	T	T	H	T	G	T	H	T	G	G	G	T	G	T
Chr04	24945458	9K	T	A	0.444934	0.555066	20	0	0.0970537	OK	T	T	A	T	T	A	T	A	A	T	T	A	A	T	T	A	A	T	T	T	A	T	T	H	T	T	T	A	T	A	T	A	T	A	A	A	T	A	T
Chr04	24945459	9K	A	G	0.444934	0.555066	20	0	0.0970537	OK	A	A	G	A	A	G	A	G	G	A	A	G	G	A	A	G	G	A	A	A	G	A	A	H	A	A	A	G	A	G	A	G	A	G	G	G	A	G	A
Chr04	24956062	9K	C	A	0.4375	0.5625	31	40	0.0972544	OK	C	C	A	C	C	A	C	A	A	C	C	A	H	.	C	A	A	C	C	H	A	.	C	A	C	.	C	A	H	A	.	A	C	A	A	A	C	.	C
Chr04	24966471	9K	C	A	0.43662	0.56338	30	4	0.0643122	OK	C	C	A	C	C	A	C	A	H	C	C	A	A	C	C	A	A	C	C	C	A	H	C	A	C	C	C	A	C	H	C	A	C	A	A	A	C	A	C
Chr04	24975357	9K	G	T	0.418269	0.581731	34	5	0.0183997	OK	G	G	T	G	G	T	G	T	T	G	G	T	T	G	G	H	T	G	G	G	T	G	G	H	G	G	G	T	G	T	G	T	G	T	T	T	G	T	G
Chr04	24975433	9K	C	G	0.419512	0.580488	27	15	0.0211767	OK	C	C	G	C	C	G	C	G	G	C	C	G	G	C	C	H	G	C	C	C	G	C	C	H	C	C	C	G	C	G	C	G	C	G	G	G	C	G	C
Chr04	24980528	9K	G	A	0.427184	0.572816	26	15	0.0365999	OK	G	G	A	G	G	A	G	H	A	G	G	A	A	.	G	.	A	G	G	G	A	G	G	H	G	.	G	A	G	A	G	A	G	.	A	A	G	A	G
Chr04	24980536	9K	G	A	0.427184	0.572816	26	15	0.0365999	OK	G	G	A	G	G	A	G	H	A	G	G	A	A	.	G	.	A	G	G	G	A	G	G	H	G	.	G	A	G	A	G	A	G	.	A	A	G	A	G
Chr04	24992965	9K	T	A	0.44	0.56	22	0	0.0718606	OK	T	T	A	T	T	A	T	A	A	T	T	A	A	T	T	A	A	T	T	T	H	T	T	A	T	T	T	A	T	A	T	A	T	H	A	A	T	A	T
Chr04	24992983	9K	A	C	0.4375	0.5625	23	0	0.0613688	OK	A	A	C	A	A	C	A	C	C	A	A	C	C	A	A	C	C	A	A	A	H	A	A	C	A	A	A	C	A	C	A	C	A	H	C	C	A	C	A
Chr04	24992993	9K	G	A	0.44	0.56	22	0	0.0718606	OK	G	G	A	G	G	A	G	A	A	G	G	A	A	G	G	A	A	G	G	G	H	G	G	A	G	G	G	A	G	A	G	A	G	H	A	A	G	A	G
Chr04	25005778	9K	C	T	0.46875	0.53125	23	0	0.349575	OK	C	C	T	C	C	T	C	T	T	C	C	T	T	C	C	T	H	C	C	C	T	C	C	T	C	C	C	T	C	T	C	T	C	T	T	T	C	T	C
Chr04	25005907	9K	T	C	0.464286	0.535714	22	1	0.285049	OK	T	T	C	T	T	C	T	C	C	T	T	C	C	T	T	C	H	T	T	T	C	T	T	C	T	T	T	C	T	H	T	C	T	C	C	C	T	C	T
Chr04	25121565	9K	G	T	0.431373	0.568627	31	12	0.04995	OK	G	G	T	G	G	T	G	T	T	G	G	T	T	G	G	T	T	G	G	G	T	G	G	T	G	G	G	T	G	T	G	T	G	T	T	.	G	T	G
Chr04	25121708	9K	T	C	0.439024	0.560976	32	10	0.0807978	OK	T	T	C	T	T	C	T	C	H	T	T	C	C	T	T	C	C	T	T	T	C	T	T	C	T	T	T	C	T	C	T	C	T	C	C	C	T	C	T
Chr04	25288084	9K	C	G	0.477011	0.522989	40	33	0.544197	OK	C	C	.	C	C	H	C	H	G	C	H	G	G	.	C	G	G	C	.	.	G	.	C	G	C	.	C	G	.	G	C	G	C	G	G	G	.	G	C
Chr04	25339218	9K	C	T	0.464286	0.535714	47	60	0.398025	OK	C	.	T	H	.	T	C	T	T	C	C	H	.	H	C	T	T	H	C	C	H	.	C	T	C	.	C	T	C	T	C	T	.	H	T	.	.	H	.
Chr04	25513054	9K	T	A	0.472362	0.527638	29	19	0.435527	OK	T	T	A	T	T	A	T	A	A	H	T	A	A	T	T	A	A	T	T	T	A	T	T	A	T	T	T	A	T	A	H	A	T	A	A	A	T	A	T
Chr04	25513212	9K	A	G	0.469072	0.530928	36	17	0.388935	OK	A	A	G	A	A	G	A	G	G	H	A	G	G	A	H	G	G	A	A	A	G	H	A	G	A	A	A	G	A	G	H	G	A	G	G	G	A	G	A
Chr04	25513345	9K	T	C	0.451613	0.548387	34	27	0.186894	OK	T	H	C	H	T	C	T	C	C	H	T	C	H	T	T	C	C	.	T	T	C	H	H	C	T	T	.	C	T	C	.	C	T	C	C	C	T	C	T
Chr04	25513529	9K	G	A	0.497696	0.502304	30	0	0.945878	OK	G	G	A	G	H	A	G	A	A	G	G	A	H	G	G	A	A	G	G	G	A	H	G	A	G	G	G	A	H	A	G	A	H	A	A	A	G	A	G
Chr04	25513540	9K	G	A	0.432161	0.567839	48	0	0.0556228	OK	G	H	A	G	H	A	G	A	A	G	G	A	A	G	H	A	A	G	G	H	A	H	G	A	G	H	G	A	H	A	G	A	H	A	A	A	G	A	H
Chr04	25688289	9K	A	C	0.462766	0.537234	38	21	0.307228	OK	A	H	C	A	A	C	A	H	H	A	A	C	C	A	A	C	.	A	A	A	C	H	A	C	A	A	A	C	H	C	H	C	H	.	C	C	A	C	A
Chr04	25761304	9K	C	T	0.45	0.55	26	1	0.138011	OK	C	C	T	C	C	T	C	T	T	C	C	T	T	C	C	T	T	C	C	C	T	C	C	T	C	C	C	T	C	T	C	T	C	T	T	T	C	T	C
Chr04	25761355	9K	A	G	0.45045	0.54955	24	1	0.139798	OK	A	A	G	A	A	G	A	G	G	A	A	G	G	A	A	G	G	A	A	A	G	A	A	G	A	A	A	G	A	G	A	G	A	G	G	G	A	G	A
Chr04	25767747	9K	A	T	0.427807	0.572193	38	22	0.0483322	OK	A	A	T	H	A	T	A	T	T	A	A	T	T	A	A	T	T	.	A	A	T	A	A	.	A	A	A	H	A	T	A	T	A	T	T	T	A	T	A
Chr04	25776744	9K	G	A	0.440529	0.559471	20	0	0.0731245	OK	G	G	A	G	G	A	G	A	A	G	G	A	A	G	G	A	A	G	G	G	H	G	G	A	G	G	G	H	G	A	G	A	G	H	A	A	G	A	G
Chr04	25776823	9K	G	A	0.441048	0.558952	18	0	0.0743895	OK	G	G	A	G	G	A	G	A	A	G	G	A	A	G	G	A	A	G	G	G	H	G	G	A	G	G	G	H	G	A	G	A	G	H	A	A	G	A	G
Chr04	26052754	9K	A	C	0.418719	0.581281	36	8	0.0205503	OK	A	A	C	A	A	C	.	C	C	A	A	C	C	A	A	H	C	A	A	A	H	A	A	C	A	A	A	C	A	C	A	C	A	.	C	C	A	C	A
Chr04	26052881	9K	C	T	0.4375	0.5625	32	7	0.0714235	OK	C	C	T	C	C	T	.	H	T	C	.	T	T	C	C	H	T	C	C	C	H	H	C	T	C	C	C	T	C	T	C	T	C	.	T	T	C	T	C
Chr04	26078877	9K	A	C	0.428571	0.571429	34	45	0.0640775	OK	A	.	H	.	A	H	A	H	C	A	A	C	H	A	A	.	C	A	A	A	C	.	A	H	A	A	A	C	A	C	A	.	H	C	C	C	A	.	A
Chr04	26079998	9K	G	C	0.445	0.555	28	19	0.119795	OK	G	G	C	H	G	C	G	C	H	G	G	C	H	G	H	C	C	G	G	G	C	G	G	C	G	G	G	C	G	C	G	C	G	C	C	C	G	C	G
Chr04	26080049	9K	A	T	0.442786	0.557214	26	20	0.10474	OK	A	A	T	H	A	T	A	T	H	A	A	T	H	A	H	T	T	A	A	A	T	A	A	T	A	A	A	T	A	T	A	T	A	T	T	T	A	T	A
Chr04	26141594	9K	A	G	0.497175	0.502825	49	21	0.940084	OK	A	A	G	A	A	G	A	G	G	A	A	G	G	A	A	G	G	.	A	A	G	H	A	G	A	A	A	H	A	G	H	G	A	G	G	G	H	G	H
Chr04	26237185	9K	A	G	0.425234	0.574766	31	2	0.0287079	OK	A	A	G	A	A	G	A	G	G	A	A	G	G	A	A	G	H	A	H	A	G	A	A	G	A	A	A	G	A	G	A	G	A	G	G	G	A	G	A
Chr04	26239803	9K	A	G	0.43617	0.56383	35	24	0.0800528	OK	A	A	G	H	A	G	A	G	G	A	A	H	G	A	A	G	G	H	A	A	G	A	A	G	A	A	A	G	A	G	A	G	A	G	G	G	A	G	A
Chr04	26352267	9K	T	C	0.441441	0.558559	25	0	0.0809839	OK	T	T	C	T	T	C	T	C	C	T	T	C	C	T	T	C	C	T	T	T	C	T	T	C	T	T	T	C	T	C	T	C	T	C	C	C	T	C	T
Chr04	26352281	9K	T	C	0.441441	0.558559	25	0	0.0809839	OK	T	T	C	T	T	C	T	C	C	T	T	C	C	T	T	C	C	T	T	T	C	T	T	C	T	T	T	C	T	C	T	C	T	C	C	C	T	C	T
Chr04	26445083	9K	T	C	0.448276	0.551724	35	9	0.140506	OK	T	T	C	T	T	C	T	C	C	T	H	C	C	T	T	C	C	T	T	H	C	H	T	C	T	T	T	C	T	C	T	C	H	C	C	C	T	C	T
Chr04	26457508	9K	A	G	0.457711	0.542289	29	17	0.230494	OK	A	A	G	A	A	H	A	G	H	A	A	G	G	H	A	G	G	A	A	A	.	.	A	G	A	.	A	G	A	G	A	G	A	G	G	G	A	G	A
Chr04	26457761	9K	A	T	0.455026	0.544974	33	25	0.216247	OK	A	A	T	A	A	H	A	T	H	A	A	T	T	A	A	T	T	A	A	A	T	H	A	.	A	A	A	T	A	T	A	T	A	T	T	T	A	T	A
Chr04	26516715	9K	C	A	0.438596	0.561404	19	0	0.0636898	OK	C	C	A	C	C	A	C	A	A	C	C	A	H	C	C	A	A	C	C	C	H	C	C	A	C	C	C	A	C	A	C	A	C	A	A	A	C	A	C
Chr04	26516744	9K	C	T	0.440529	0.559471	20	0	0.0731245	OK	C	C	T	C	C	T	C	T	T	C	C	T	H	C	C	T	T	C	C	C	H	C	C	T	C	C	C	T	C	T	C	T	C	T	T	T	C	T	C
Chr04	26535327	9K	G	A	0.418605	0.581395	23	9	0.0169874	OK	G	.	A	G	G	A	G	A	A	G	G	A	A	G	G	H	A	G	G	G	A	G	G	H	G	G	G	A	G	A	G	A	G	H	A	A	G	H	G
Chr04	26541151	9K	T	C	0.446429	0.553571	22	1	0.108809	OK	T	T	C	T	T	C	T	C	C	T	T	C	C	T	T	C	C	T	T	T	C	T	T	C	T	T	T	C	T	C	T	C	T	H	C	C	T	H	T
Chr04	26547626	9K	G	A	0.440529	0.559471	20	0	0.0731245	OK	G	G	A	G	G	A	G	A	A	G	G	A	A	G	G	A	A	G	G	G	A	G	G	A	G	G	G	A	G	A	G	A	G	A	A	A	G	A	G
Chr04	26547739	9K	A	G	0.447368	0.552632	19	0	0.111961	OK	A	A	G	A	A	G	A	G	G	A	A	G	G	A	A	G	G	A	A	A	G	A	A	G	A	A	A	G	A	G	A	G	A	G	G	G	A	G	A
Chr04	26575257	9K	A	G	0.441964	0.558036	23	0	0.0823522	OK	A	A	G	A	A	G	A	G	G	A	A	G	G	A	A	G	G	A	A	A	G	A	A	G	A	A	A	G	A	G	A	G	A	H	G	H	A	G	A
Chr04	26575262	9K	C	A	0.441964	0.558036	23	0	0.0823522	OK	C	C	A	C	C	A	C	A	A	C	C	A	A	C	C	A	A	C	C	C	A	C	C	A	C	C	C	A	C	A	C	A	C	H	A	H	C	A	C
Chr04	26670828	9K	A	G	0.418182	0.581818	41	41	0.0355579	FIXED	A	A	G	A	A	G	A	G	G	.	A	H	H	.	A	.	.	A	A	.	.	A	A	G	A	.	A	G	H	.	A	G	A	G	G	G	.	H	A
Chr04	26748497	9K	G	T	0.453704	0.546296	29	2	0.173568	OK	G	G	T	G	G	T	G	T	T	G	G	T	H	.	G	T	T	G	G	G	T	G	G	T	G	G	G	T	G	T	G	T	G	T	T	T	G	T	G
Chr04	26835164	9K	G	A	0.415584	0.584416	39	54	0.0361586	OK	G	G	A	G	G	A	G	A	A	H	G	A	.	.	G	A	A	G	G	G	A	.	.	H	.	.	H	A	H	.	G	A	.	.	A	.	G	A	G
Chr04	27178312	9K	C	T	0.443925	0.556075	19	14	0.100879	OK	.	C	.	C	C	H	C	H	T	C	C	T	T	C	C	T	T	C	C	C	T	C	C	T	C	C	C	T	H	T	C	T	C	T	T	H	C	T	C
Chr04	27421645	9K	C	G	0.415789	0.584211	33	24	0.0202586	OK	C	C	G	C	C	G	C	G	G	C	C	G	.	H	C	G	G	C	C	C	G	.	H	G	C	C	H	G	C	.	.	G	C	G	G	G	C	G	C
Chr04	27995324	9K	T	C	0.454054	0.545946	47	15	0.211349	OK	T	H	H	T	H	C	H	C	C	H	H	C	C	H	H	C	C	T	T	T	C	T	T	C	T	H	T	C	H	C	T	C	T	C	C	C	T	C	T
Chr04	28074809	9K	A	G	0.42233	0.57767	37	4	0.0257776	OK	A	A	G	A	A	G	A	G	G	A	A	G	G	A	A	G	G	A	A	A	H	A	A	G	A	A	A	H	A	G	A	G	A	G	G	H	A	G	A
Chr04	28074837	9K	A	G	0.427184	0.572816	37	4	0.0365999	OK	A	A	G	A	A	G	A	G	G	A	A	G	G	A	A	G	G	A	A	H	H	A	A	G	A	A	A	G	A	G	A	G	A	G	G	H	A	G	A
Chr04	28727970	9K	C	T	0.407186	0.592814	36	44	0.0164466	OK	C	C	T	C	C	T	C	T	T	C	.	T	.	C	C	T	T	C	H	C	T	H	C	T	C	C	.	T	C	T	.	T	C	H	T	T	C	T	C
Chr04	28824623	9K	A	G	0.4375	0.5625	27	60	0.113846	OK	A	A	H	A	A	G	A	G	G	A	A	G	G	A	A	G	G	H	A	A	G	A	A	G	A	.	A	G	A	G	A	G	.	G	G	G	A	G	A
Chr04	28824933	9K	C	T	0.435185	0.564815	29	2	0.0567594	OK	C	C	T	C	C	T	C	T	T	C	C	T	T	C	C	T	T	C	C	C	T	C	C	T	C	C	C	T	C	T	C	T	C	T	T	T	C	T	C
Chr04	29352746	9K	A	G	0.436937	0.563063	25	0	0.0602121	OK	A	A	G	A	A	G	A	G	G	A	A	G	H	A	A	H	G	A	A	A	G	A	A	G	A	A	A	G	A	H	A	G	A	H	G	G	A	G	A
Chr04	29400707	9K	T	G	0.472362	0.527638	31	17	0.435527	OK	T	T	G	H	T	G	T	G	G	T	T	G	G	T	T	G	G	.	T	T	G	T	T	H	T	T	T	G	T	G	T	G	T	G	G	G	T	G	T
Chr04	29643676	9K	C	G	0.448485	0.551515	36	46	0.185686	FIXED	C	C	G	C	C	G	.	G	H	C	C	G	G	C	.	G	G	C	H	C	H	.	C	G	C	C	C	G	C	G	C	G	C	.	G	G	C	.	C
Chr04	29643717	9K	C	T	0.447853	0.552147	36	48	0.18301	FIXED	C	C	T	C	C	T	.	T	H	C	C	T	T	C	.	T	T	C	H	C	H	.	C	T	C	C	C	T	C	T	C	T	C	.	T	T	C	.	C
Chr04	29759324	9K	G	T	0.447489	0.552511	28	0	0.120138	OK	G	G	T	G	G	T	G	T	T	G	G	T	T	G	G	T	T	G	G	G	T	G	G	T	G	G	H	T	G	T	G	T	G	T	T	H	G	T	G
Chr04	30187490	9K	A	G	0.438356	0.561644	26	2	0.0680779	OK	A	A	G	A	A	G	A	G	G	A	A	G	H	A	A	G	G	A	A	A	G	A	A	G	A	A	A	G	A	G	A	G	A	G	G	G	A	G	A
Chr04	30247488	9K	C	T	0.451429	0.548571	28	44	0.198765	OK	C	C	T	H	C	T	C	T	T	.	H	T	.	C	C	T	T	.	.	C	T	.	.	T	C	C	C	.	.	.	C	T	C	T	T	T	C	T	C
Chr04	30328347	9K	C	T	0.443925	0.556075	33	0	0.100879	OK	C	C	T	C	C	T	C	T	T	C	C	T	T	H	C	T	T	C	H	C	H	C	C	T	H	C	C	T	C	T	C	T	C	T	T	T	C	T	C
Chr04	30477701	9K	C	A	0.45815	0.54185	20	0	0.207282	OK	C	C	A	C	C	A	C	A	A	C	C	A	A	C	C	A	A	C	C	C	A	C	C	A	H	C	C	A	C	A	C	A	C	A	A	A	C	A	C
Chr04	30770091	9K	T	C	0.451282	0.548718	21	31	0.173634	OK	T	T	C	T	T	C	T	C	C	T	T	C	C	T	T	C	C	T	T	T	C	.	T	C	T	T	T	C	T	C	T	C	T	C	C	C	T	C	T
Chr04	30815872	9K	A	C	0.42439	0.57561	42	0	0.0303774	OK	A	A	H	A	A	H	A	C	C	A	A	C	C	A	A	C	C	A	A	A	C	H	A	C	A	A	A	C	A	H	A	C	A	C	C	H	A	C	A
Chr04	30996155	9K	G	A	0.440217	0.559783	32	31	0.104833	FIXED	G	G	A	G	G	A	G	A	A	G	G	A	H	G	G	A	A	G	G	G	A	.	G	A	G	G	G	A	G	A	G	A	H	A	A	A	G	A	H
Chr04	31061753	9K	G	A	0.429224	0.570776	23	5	0.03619	OK	G	G	A	G	G	.	G	A	H	G	G	A	A	G	G	A	A	G	G	G	A	G	G	A	G	G	G	A	G	A	G	A	G	A	A	.	G	A	G
Chr04	31379730	9K	G	A	0.460227	0.539773	33	38	0.291293	OK	G	G	A	G	G	A	G	A	A	.	H	A	A	G	G	A	A	G	G	G	.	G	.	A	.	G	G	A	G	A	G	A	G	.	A	.	.	H	G
Chr04	31447223	9K	A	C	0.471698	0.528302	32	3	0.409847	OK	A	A	C	A	A	C	A	H	C	A	A	C	C	A	A	C	C	A	A	A	C	A	A	C	A	A	A	C	A	C	A	C	A	C	C	H	A	C	A
Chr04	31494090	9K	T	C	0.43318	0.56682	30	0	0.0489935	OK	T	T	C	T	T	C	T	C	C	T	T	C	H	T	T	H	C	T	T	T	C	T	T	C	T	T	T	C	T	C	T	C	T	H	C	H	T	C	T
Chr04	31725746	9K	A	G	0.413636	0.586364	27	0	0.0104083	OK	A	A	H	A	A	G	A	G	H	A	A	G	G	A	A	G	G	A	A	A	H	A	A	G	A	A	A	G	A	G	A	G	A	G	G	H	A	G	A
Chr04	32083705	9K	G	A	0.421569	0.578431	28	15	0.0250618	OK	G	G	.	G	G	A	G	A	A	G	G	A	A	G	G	A	A	G	G	G	.	G	G	A	G	G	G	A	G	H	G	A	H	A	A	A	G	A	G
Chr04	32362909	9K	T	C	0.417143	0.582857	27	45	0.0283655	OK	T	.	C	.	T	C	T	C	.	T	T	C	C	H	H	C	C	T	T	T	C	H	T	C	T	T	.	.	T	H	T	C	T	C	C	.	T	.	T
Chr04	32397577	9K	A	G	0.432927	0.567073	35	48	0.0858128	OK	H	A	G	A	.	.	A	.	G	A	A	G	.	H	A	G	G	A	A	.	G	.	A	G	.	.	.	G	A	.	.	G	A	G	G	.	A	G	A
Chr04	32471519	9K	C	A	0.438914	0.561086	26	0	0.0693372	OK	C	C	H	C	C	A	C	A	A	C	C	A	A	C	C	A	A	C	C	C	A	C	C	A	C	C	C	A	C	A	C	A	C	A	A	H	C	A	C
Chr04	32485736	9K	G	A	0.432692	0.567308	30	9	0.0522036	OK	G	G	A	G	G	A	G	A	A	G	H	A	A	G	G	H	A	G	G	G	A	G	G	A	G	G	G	A	G	A	G	A	G	A	A	H	G	A	G
Chr04	32706029	9K	G	A	0.449495	0.550505	36	13	0.155218	OK	G	G	H	G	G	A	G	A	A	G	.	H	A	G	G	A	A	G	G	G	H	H	G	A	H	G	G	H	G	H	G	A	G	H	A	H	G	A	G
Chr04	32850701	9K	G	T	0.440217	0.559783	22	41	0.104833	OK	G	G	T	.	G	T	G	T	T	G	G	T	T	G	G	T	T	G	G	G	T	G	G	.	G	G	G	T	G	T	H	T	G	T	T	T	G	T	G
Chr04	33052499	9K	C	T	0.447514	0.552486	47	19	0.157874	OK	C	C	T	C	C	T	C	T	H	C	C	T	T	C	C	T	T	C	.	C	H	.	C	T	C	C	C	T	C	T	C	H	C	.	T	T	C	T	C
Chr04	33139773	9K	C	T	0.434579	0.565421	32	1	0.055615	OK	C	C	H	C	C	T	C	T	H	H	C	T	T	C	C	T	T	C	C	C	T	C	C	T	C	C	C	T	H	T	C	T	C	H	T	T	C	T	C
Chr04	33246778	9K	G	A	0.438679	0.561321	35	0	0.0741499	OK	G	G	A	G	G	A	G	A	A	G	G	A	A	G	G	A	A	G	G	G	A	G	G	A	G	G	G	A	G	H	G	A	G	A	A	A	G	H	G
Chr04	33571598	9K	C	A	0.43128	0.56872	35	1	0.0458858	OK	C	C	A	C	C	A	C	A	A	C	C	A	H	C	C	A	A	C	C	C	A	H	C	A	C	C	C	A	C	A	C	A	C	A	A	A	H	A	C
Chr04	33614845	9K	T	A	0.434389	0.565611	26	0	0.0510867	OK	T	T	A	T	T	A	T	A	A	H	T	H	A	T	T	A	A	T	T	T	A	T	T	A	T	T	T	A	T	A	T	A	T	A	A	A	T	H	T
Chr04	33678740	9K	G	A	0.432558	0.567442	32	0	0.0479531	OK	G	G	A	G	G	A	G	A	A	G	G	H	A	G	G	A	H	G	G	G	A	G	G	A	G	G	G	A	G	A	G	H	G	H	A	A	G	A	G
Chr04	33678750	9K	A	G	0.42381	0.57619	33	4	0.0272297	OK	A	A	G	A	A	G	A	G	G	A	A	H	G	A	A	G	H	A	A	A	G	A	A	G	A	A	A	G	A	G	A	H	A	H	G	G	A	G	H
Chr04	33679344	9K	G	A	0.434286	0.565714	42	30	0.0820987	OK	G	.	.	G	G	A	G	A	A	G	G	A	H	G	G	A	A	G	G	G	A	.	G	A	G	H	H	A	G	H	G	H	.	H	A	A	G	A	G
Chr04	33688655	9K	T	C	0.484663	0.515337	31	53	0.695331	OK	T	T	C	T	T	C	H	C	C	T	T	C	C	.	T	C	C	T	T	T	C	.	.	C	T	T	T	C	T	C	T	C	T	H	C	C	T	C	T
Chr04	33690963	9K	C	T	0.456522	0.543478	17	0	0.187249	OK	C	C	T	C	C	T	C	T	T	C	C	T	T	C	C	T	T	C	C	C	T	C	C	T	C	C	C	T	C	T	C	T	C	T	T	H	C	T	C
Chr04	33691008	9K	C	T	0.457778	0.542222	22	0	0.205275	OK	C	C	T	C	C	T	C	T	T	H	C	T	T	C	C	T	H	C	C	C	T	C	C	T	C	C	C	T	C	T	C	T	C	T	T	H	C	T	C
Chr04	33719401	9K	T	C	0.443299	0.556701	42	11	0.11422	OK	T	T	C	T	T	C	T	C	C	T	T	C	H	T	T	C	C	T	.	T	C	H	T	C	T	T	T	C	T	C	T	C	T	H	C	C	T	C	H
Chr04	33859871	9K	A	G	0.420561	0.579439	31	2	0.0201152	FIXED	A	A	G	A	A	G	H	G	G	A	A	G	H	A	A	G	G	A	A	A	G	A	A	G	A	A	A	G	A	H	A	G	A	G	G	G	A	G	A
Chr04	33891226	9K	G	A	0.423077	0.576923	35	56	0.0546639	OK	G	G	A	G	G	A	G	.	A	.	G	.	A	G	G	H	.	G	G	G	.	.	G	A	H	H	G	A	G	.	G	A	.	A	.	.	.	A	G
Chr04	33939982	9K	A	G	0.42381	0.57619	35	2	0.0272297	OK	A	A	G	A	A	G	A	G	H	A	A	G	H	A	A	G	G	A	A	A	G	A	A	G	A	A	A	G	A	G	A	G	A	H	G	G	A	G	A
Chr04	33942872	9K	G	T	0.446903	0.553097	21	0	0.110387	OK	G	G	T	G	G	T	G	T	T	G	G	T	T	G	G	T	T	G	G	G	T	G	G	T	G	G	G	T	G	T	G	T	G	T	T	T	G	H	G
Chr04	34155987	9K	C	A	0.425121	0.574879	34	6	0.0311893	OK	C	C	A	C	C	A	C	A	A	C	C	A	A	C	H	A	A	C	C	H	A	C	C	A	C	C	C	A	C	A	C	H	C	H	A	A	C	A	C
Chr04	34264625	9K	C	G	0.468599	0.531401	24	16	0.366227	OK	C	H	G	C	C	G	C	G	G	C	C	G	G	C	C	G	G	C	C	C	G	C	C	H	C	C	C	G	C	G	C	G	C	G	G	G	C	G	C
Chr04	34265990	9K	T	C	0.424658	0.575342	28	0	0.0257519	OK	T	T	C	T	T	C	T	C	C	T	T	C	C	T	T	H	C	T	T	T	C	T	T	C	T	T	T	C	T	H	T	C	T	C	C	C	H	C	T
Chr04	34397239	9K	A	G	0.44843	0.55157	22	2	0.123513	OK	A	A	G	A	A	G	A	G	G	A	A	G	G	A	A	G	G	A	A	A	G	A	A	G	A	A	A	G	A	G	A	G	A	H	G	G	A	G	A
Chr04	34404429	9K	C	T	0.434978	0.565022	24	0	0.0521391	OK	C	H	T	C	C	T	C	T	T	C	C	T	T	C	C	T	T	C	C	C	H	C	C	T	C	C	C	T	C	T	C	T	C	H	T	T	C	T	C
Chr04	34406570	9K	A	G	0.432692	0.567308	39	0	0.0522036	OK	A	A	H	A	A	G	A	G	G	A	A	G	G	A	A	G	G	A	A	A	G	A	A	H	A	A	A	G	A	G	A	G	A	H	G	H	A	G	A
Chr04	34790089	9K	G	A	0.433962	0.566038	34	1	0.054474	OK	G	G	H	G	G	A	G	A	A	H	G	H	A	H	G	A	A	G	G	G	A	G	G	A	G	G	G	A	G	H	G	A	G	H	A	H	G	A	G
Chr04	34990013	9K	A	T	0.406061	0.593939	31	51	0.0158068	OK	.	A	T	A	A	.	A	T	.	.	.	.	.	A	A	.	T	A	A	A	.	.	A	T	A	A	.	.	.	T	.	T	A	.	.	.	A	T	A
Chr04	34990047	9K	G	A	0.425	0.575	37	10	0.0338949	OK	G	G	H	G	G	A	G	A	A	G	G	A	H	G	G	A	A	G	G	G	A	G	G	A	G	G	G	A	G	A	G	A	.	A	A	H	G	A	G
Chr04	35097118	9K	A	G	0.421875	0.578125	36	19	0.0303828	OK	A	A	G	A	A	G	A	G	G	A	A	G	G	A	A	G	G	A	A	A	G	H	A	G	A	A	A	G	A	G	A	G	A	G	G	G	A	H	A
Chr04	35290202	9K	C	A	0.438503	0.561497	25	35	0.0925831	OK	C	C	A	.	C	A	C	A	A	.	C	H	.	C	C	A	A	C	C	.	A	C	C	A	C	C	C	A	C	.	C	A	C	A	A	H	C	A	C
Chr04	35464049	9K	G	T	0.451613	0.548387	38	23	0.186894	OK	G	G	T	G	G	T	G	T	T	G	G	T	.	G	G	T	T	G	.	G	H	.	G	T	G	G	G	T	G	T	G	T	G	T	T	.	H	.	G
Chr04	35500367	9K	G	A	0.462766	0.537234	18	41	0.307228	OK	G	G	A	G	G	A	H	A	A	G	G	A	A	G	G	A	A	G	G	G	A	G	G	A	H	G	G	A	G	A	.	A	G	A	A	H	G	A	G
Chr04	35528737	9K	C	T	0.452915	0.547085	23	1	0.159646	OK	C	C	T	C	C	T	C	H	T	C	H	T	T	C	C	H	T	C	C	C	T	C	C	T	C	C	C	T	C	T	C	T	C	T	T	T	C	T	C
Chr04	35589520	9K	T	C	0.450644	0.549356	14	0	0.131867	OK	T	T	C	T	T	C	T	C	C	T	T	C	C	T	T	C	C	T	T	T	C	T	T	C	T	T	T	C	T	C	T	C	T	C	C	C	T	C	T
Chr04	36172639	9K	T	C	0.436893	0.563107	30	11	0.0700626	OK	T	T	C	H	T	C	.	C	.	T	T	H	C	T	H	C	C	T	T	T	H	T	T	C	T	.	T	C	T	C	T	C	T	C	C	.	T	C	T
Chr04	36248196	9K	T	A	0.43	0.57	35	12	0.0477149	OK	T	T	A	T	T	A	T	A	A	T	T	H	A	T	T	H	A	T	T	T	A	T	T	A	T	T	T	A	T	A	T	H	T	.	A	A	T	A	T
Chr04	36254561	9K	C	T	0.473684	0.526316	36	59	0.516412	OK	.	C	T	C	H	.	C	T	T	.	.	.	.	.	.	T	T	C	C	C	T	.	C	T	C	.	C	T	C	H	H	T	.	H	H	T	C	T	C
Chr04	36255872	9K	T	C	0.446512	0.553488	27	5	0.116744	OK	T	T	C	T	T	C	T	C	C	.	T	.	C	T	T	C	C	T	T	T	C	T	T	C	T	T	T	C	T	C	T	C	T	C	C	C	T	C	T
Chr04	36348338	9K	G	A	0.423913	0.576087	39	24	0.039	OK	G	G	A	G	G	H	G	A	A	H	G	A	A	G	G	A	A	G	G	G	A	G	G	A	G	G	G	A	G	A	.	A	G	A	A	A	G	A	G
Chr04	36361533	9K	T	C	0.423077	0.576923	39	0	0.0265003	OK	T	T	C	T	T	H	T	C	H	T	T	C	H	H	T	C	C	T	T	T	C	T	T	C	T	T	T	C	T	C	T	C	T	C	C	H	T	C	T
Chr04	36404759	9K	G	C	0.427807	0.572193	33	27	0.0483322	OK	G	G	C	G	G	C	G	C	H	G	G	C	C	G	G	C	C	G	G	G	.	G	H	H	G	G	G	C	G	H	G	C	G	C	C	.	G	C	G
Chr04	36451630	9K	C	T	0.482759	0.517241	34	39	0.649211	OK	.	C	T	C	C	T	C	T	T	.	H	T	T	C	C	T	T	C	C	C	T	C	C	T	H	C	C	T	C	T	C	T	C	T	T	T	C	H	H
Chr04	36464711	9K	T	C	0.473684	0.526316	25	13	0.446725	OK	T	T	C	T	T	C	T	C	C	T	T	H	H	T	T	C	C	T	T	T	C	T	T	C	T	T	T	C	T	C	T	C	T	C	C	C	T	C	T
Chr04	36530936	9K	G	A	0.457944	0.542056	33	0	0.218527	OK	G	G	A	G	G	A	G	H	A	G	G	A	A	G	G	A	A	G	G	G	A	G	G	A	G	G	H	A	G	A	G	A	G	A	A	A	G	A	G
Chr04	36578441	9K	C	A	0.42381	0.57619	34	3	0.0272297	OK	C	C	H	C	C	A	C	A	A	C	C	A	H	C	C	A	A	C	C	C	H	C	C	A	C	C	C	A	C	A	C	A	C	H	A	A	C	A	C
Chr04	36578576	9K	G	A	0.413146	0.586854	34	0	0.0112384	OK	G	G	H	G	G	A	G	A	A	G	G	A	H	G	G	A	A	G	G	G	H	G	G	A	G	G	G	A	G	A	G	A	G	H	A	A	G	A	G
Chr04	36583298	9K	A	G	0.447964	0.552036	14	12	0.121828	OK	A	A	H	A	A	G	A	G	G	A	A	G	G	A	A	G	G	A	A	A	G	A	A	G	A	A	A	G	A	G	A	G	H	G	G	G	A	G	A
Chr04	38050084	9K	T	C	0.451163	0.548837	31	1	0.15209	OK	T	T	H	T	T	C	T	C	C	T	T	C	C	T	T	C	C	T	T	H	C	T	T	C	T	H	T	C	T	C	T	C	T	C	H	C	T	C	T
Chr04	38413887	9K	G	T	0.448454	0.551546	27	26	0.151026	OK	G	G	T	G	G	T	G	T	.	G	G	T	T	G	G	T	T	G	G	G	T	G	G	.	G	H	G	T	G	T	G	T	H	T	T	T	G	T	G
Chr04	38712008	9K	G	A	0.464286	0.535714	26	25	0.317311	OK	G	G	A	G	G	A	G	A	A	G	G	A	A	.	G	A	A	G	H	G	A	G	G	H	G	G	G	A	G	A	G	A	.	A	A	A	G	A	G
Chr04	40705637	9K	T	C	0.457778	0.542222	22	0	0.205275	OK	C	C	T	C	C	T	C	T	T	C	C	T	H	C	C	T	T	C	C	C	T	C	C	H	C	C	C	T	C	H	C	T	C	T	T	T	C	T	C
Chr04	40796702	9K	A	T	0.474886	0.525114	17	11	0.457293	OK	T	T	A	T	T	A	T	A	A	T	T	A	A	T	T	A	A	T	T	T	A	T	T	H	T	T	T	A	T	A	T	A	T	A	A	A	T	A	T
Chr04	40876190	9K	T	C	0.49375	0.50625	41	46	0.874367	OK	C	C	T	C	C	T	C	T	T	C	C	T	T	C	C	.	T	H	C	C	T	.	C	H	C	H	C	T	C	T	.	T	H	.	T	.	C	T	C
Chr04	41006254	9K	T	C	0.455752	0.544248	21	0	0.183393	OK	C	C	T	C	C	T	C	T	T	C	C	H	T	C	C	T	T	C	C	C	T	C	C	H	C	C	C	T	C	T	C	T	C	T	T	T	C	T	C
Chr04	41230516	9K	T	C	0.472727	0.527273	27	0	0.418492	OK	C	C	T	C	C	T	C	T	T	C	C	T	T	C	C	T	T	C	C	C	T	C	C	H	C	C	H	T	C	T	C	T	C	T	T	T	C	T	C
Chr04	41320598	9K	G	A	0.434389	0.565611	26	0	0.0510867	OK	A	A	G	A	A	G	A	G	G	A	A	G	G	A	A	G	H	A	A	A	H	A	A	H	A	A	A	G	A	G	A	G	A	G	G	G	A	G	A
Chr04	41326567	9K	T	A	0.465909	0.534091	32	39	0.365712	OK	A	H	T	A	A	H	A	T	T	A	A	T	T	A	A	T	T	.	A	A	T	A	A	.	A	A	A	H	H	T	H	T	A	T	T	T	A	T	A
Chr04	41367493	9K	C	A	0.463303	0.536697	28	1	0.278517	OK	A	A	H	A	A	H	A	C	C	A	A	C	C	A	A	C	C	A	A	A	C	A	A	H	A	A	A	C	A	C	A	C	A	C	C	C	A	C	A
Chr04	41367566	9K	C	G	0.464455	0.535545	30	6	0.301771	OK	G	G	C	G	G	C	G	C	H	G	G	C	C	G	G	C	C	G	G	G	C	G	G	H	G	G	G	C	G	C	G	C	G	C	C	C	G	C	G
Chr04	41380772	9K	C	A	0.464115	0.535885	32	6	0.29947	OK	A	A	C	A	A	C	H	C	C	A	A	C	C	A	A	C	C	A	A	A	H	A	A	H	A	.	A	C	H	C	A	C	A	C	C	C	.	C	H
Chr04	41380854	9K	C	A	0.434579	0.565421	33	0	0.055615	OK	A	A	C	A	A	C	A	C	C	A	A	C	H	A	A	C	C	A	A	A	H	A	A	H	A	A	A	H	H	C	A	C	A	C	C	C	A	C	A
Chr04	41380864	9K	T	C	0.452381	0.547619	37	0	0.167546	OK	C	C	T	C	C	T	C	T	H	C	C	T	H	C	C	T	T	C	C	C	H	C	C	H	C	C	C	T	H	T	C	T	C	T	T	T	C	T	C
Chr04	41382811	9K	A	T	0.440909	0.559091	27	0	0.0796158	OK	T	T	A	T	T	A	T	A	H	T	T	H	A	T	T	A	A	T	T	T	H	T	T	H	T	T	T	A	T	A	T	A	T	A	A	A	T	A	T
Chr04	41995253	9K	C	A	0.427136	0.572864	34	14	0.0398061	OK	A	A	C	A	A	H	A	C	C	A	A	C	.	A	.	C	C	A	.	A	.	A	A	H	A	A	.	C	A	H	A	C	A	H	C	C	A	C	A
Chr04	42066479	9K	T	C	0.460829	0.539171	29	1	0.248486	OK	C	C	T	C	C	T	C	T	T	C	C	T	T	C	C	H	T	C	C	C	T	C	C	H	C	C	C	T	C	T	C	T	C	T	T	T	C	H	C
Chr04	42166560	9K	T	C	0.4689	0.5311	34	4	0.368531	OK	C	C	T	C	C	T	C	T	T	C	C	H	T	C	C	T	T	C	C	C	T	C	C	H	H	C	C	T	H	T	C	T	C	H	T	H	C	T	C
Chr04	42166563	9K	G	A	0.4689	0.5311	34	4	0.368531	OK	A	A	G	A	A	G	A	G	G	A	A	H	G	A	A	G	G	A	A	A	G	A	A	H	H	A	A	G	H	G	A	G	A	H	G	H	A	G	A
Chr04	42166896	9K	A	G	0.450495	0.549505	34	11	0.15937	OK	G	H	A	G	G	A	G	A	A	G	G	A	A	G	G	A	A	G	G	G	A	H	G	H	G	G	G	A	G	A	G	A	G	H	A	A	G	A	G
Chr04	42168070	9K	T	C	0.450495	0.549505	34	11	0.15937	OK	C	C	T	C	C	T	C	T	T	C	C	H	T	C	C	T	T	C	C	C	H	C	C	H	C	C	C	H	C	T	C	T	C	.	T	T	C	T	C
Chr04	44450553	9K	G	A	0.452586	0.547414	15	0	0.148635	OK	G	G	A	A	G	A	G	G	A	G	G	A	A	G	G	G	A	G	G	G	A	G	G	H	G	G	G	A	G	A	G	A	G	A	A	A	G	A	G
Chr04	44559815	9K	G	T	0.413174	0.586826	25	55	0.0248268	OK	G	G	T	.	G	T	G	G	T	G	G	T	T	G	G	G	T	.	G	G	T	G	G	.	H	H	G	.	G	T	G	T	G	T	T	T	G	T	G
Chr04	44623714	9K	A	T	0.481651	0.518349	29	0	0.587937	OK	A	A	T	T	A	T	A	A	T	A	H	T	T	A	A	A	T	A	A	A	T	A	A	H	A	A	A	T	H	T	A	T	A	T	T	T	A	T	A
Chr04	44640082	9K	G	A	0.48731	0.51269	33	17	0.721664	OK	H	G	A	H	G	A	G	G	A	G	G	A	A	G	G	G	A	G	G	G	A	G	G	H	G	G	H	A	G	A	.	A	G	A	A	A	G	A	G
Chr04	44706481	9K	A	G	0.419214	0.580786	18	0	0.0144841	OK	A	A	G	H	A	G	A	A	G	A	A	G	G	A	A	A	A	A	A	A	H	A	A	H	A	A	A	G	A	G	A	A	A	G	A	G	A	G	A
Chr04	44706508	9K	T	A	0.421053	0.578947	19	0	0.0171182	OK	T	T	A	H	T	A	T	T	H	T	T	A	A	T	T	T	T	T	T	T	H	T	T	H	T	T	T	A	T	A	T	T	T	A	T	A	T	A	T
Chr04	44905417	9K	A	G	0.412844	0.587156	29	0	0.0100622	OK	A	A	G	G	A	G	G	A	G	A	A	H	H	A	A	A	H	A	A	A	G	A	A	H	A	A	A	G	A	G	A	A	A	G	A	H	A	G	A
Chr04	44908818	9K	A	G	0.417062	0.582938	34	2	0.0159744	OK	A	A	G	G	A	.	G	A	G	A	A	G	G	A	A	H	A	A	A	A	G	H	A	H	A	A	A	G	A	G	A	A	A	G	A	H	A	G	A
Chr04	44922410	9K	C	A	0.430769	0.569231	15	37	0.0531734	OK	.	C	.	H	C	.	A	C	A	.	H	A	.	C	C	C	.	C	C	C	A	C	C	H	C	C	C	.	C	A	.	C	C	.	C	A	C	A	C
Chr04	44922473	9K	C	T	0.43318	0.56682	23	7	0.0489935	OK	C	C	T	T	C	T	T	C	H	C	H	T	T	C	C	C	C	C	C	C	T	C	C	H	C	C	C	T	C	T	C	C	C	T	C	T	C	T	C
Chr04	44922507	9K	G	A	0.417526	0.582474	19	34	0.0215922	OK	.	G	.	A	G	A	A	G	H	.	H	A	.	G	G	G	.	G	G	G	A	G	G	H	G	G	G	.	G	A	.	G	G	.	G	A	G	A	G
Chr04	44939789	9K	T	C	0.463277	0.536723	50	20	0.3285	OK	T	T	C	C	T	C	C	T	C	T	T	C	.	T	T	T	T	H	T	T	C	T	H	.	T	T	T	C	T	C	T	T	T	H	T	C	T	C	T
Chr04	45078392	9K	A	G	0.403409	0.596591	28	43	0.0103818	OK	A	A	G	.	A	G	G	A	G	A	A	G	G	A	A	A	A	.	A	A	G	A	A	.	A	A	A	.	H	G	H	A	A	.	A	.	A	G	A
Chr04	45078401	9K	C	T	0.403409	0.596591	28	43	0.0103818	OK	C	C	T	.	C	T	T	C	T	C	C	T	T	C	C	C	C	.	C	C	T	C	C	.	C	C	C	.	H	T	H	C	C	.	C	.	C	T	C
Chr04	45157363	9K	A	G	0.435754	0.564246	36	32	0.085596	OK	A	A	G	G	A	G	G	.	H	A	A	G	.	A	A	A	H	A	A	A	G	.	A	H	A	A	H	G	A	G	.	A	H	G	A	G	A	G	A
Chr04	45157450	9K	A	G	0.421348	0.578652	33	36	0.0358443	OK	A	A	H	G	A	G	G	.	G	A	A	G	.	A	A	A	H	A	A	A	G	.	A	H	A	A	A	G	A	G	.	A	.	G	A	G	A	G	A
Chr04	45157456	9K	A	G	0.426966	0.573034	35	34	0.0513214	OK	A	A	H	G	A	G	G	.	G	A	A	G	.	A	A	A	H	A	A	A	G	.	A	H	A	A	A	G	A	G	.	A	.	G	A	G	A	G	A
Chr04	45188365	9K	G	T	0.401198	0.598802	30	50	0.0106611	OK	G	G	H	.	G	T	T	G	T	G	G	T	T	G	G	G	G	.	G	G	T	.	G	.	G	G	G	T	G	T	.	G	G	T	G	T	G	T	G
Chr04	45197525	9K	T	C	0.421801	0.578199	20	16	0.0230978	OK	C	C	T	T	C	T	T	C	T	C	C	T	T	C	C	C	C	C	C	C	T	C	C	H	C	C	C	T	C	T	C	C	C	T	C	T	C	T	C
Chr04	45235675	9K	C	A	0.462222	0.537778	22	0	0.257074	OK	A	A	C	C	A	C	C	A	C	H	A	C	H	A	A	A	H	A	A	A	C	A	A	H	A	A	A	C	A	C	A	A	A	C	A	C	H	C	A
Chr04	45300641	9K	G	A	0.423423	0.576577	25	0	0.0224934	OK	G	G	A	A	G	A	A	H	A	H	G	A	A	G	G	G	G	G	G	G	A	G	G	H	G	G	G	A	G	A	G	G	G	A	G	A	G	A	G
Chr04	45300696	9K	C	A	0.431111	0.568889	22	0	0.0387656	OK	C	C	A	A	C	A	A	H	A	H	C	A	A	C	C	C	C	C	C	C	A	C	C	H	C	C	C	A	C	A	C	C	C	A	C	A	C	A	C
Chr04	45300715	9K	G	A	0.442478	0.557522	21	0	0.0837207	OK	A	A	G	G	A	G	G	H	G	H	A	G	G	A	A	A	A	A	A	A	G	A	A	H	A	A	A	G	A	G	A	A	A	G	A	G	A	G	A
Chr04	45306471	9K	C	T	0.429379	0.570621	28	42	0.0602288	OK	C	C	.	H	.	T	T	C	T	C	C	T	T	C	C	C	C	C	C	C	T	C	C	H	C	C	C	H	C	T	.	C	C	T	C	T	C	T	C
Chr04	45306543	9K	C	T	0.439306	0.560694	24	50	0.110355	OK	T	T	.	H	.	C	C	T	C	T	T	C	C	T	T	T	T	T	T	T	C	T	T	H	T	H	T	H	T	C	.	T	T	.	T	.	T	C	T
Chr04	45350510	9K	T	A	0.411765	0.588235	38	5	0.0117187	OK	T	T	H	H	T	A	A	T	A	T	T	A	A	.	T	T	T	T	T	T	A	T	T	H	T	T	T	A	T	A	T	T	T	A	T	A	T	H	T
Chr04	45452009	9K	A	C	0.455357	0.544643	23	0	0.181449	OK	C	C	A	A	C	A	A	C	A	C	C	A	A	C	H	C	C	C	C	C	A	C	C	H	C	C	C	A	C	A	C	C	C	A	C	A	C	A	C
Chr04	45554704	9K	T	C	0.463768	0.536232	25	15	0.297147	OK	C	H	T	T	C	T	T	C	T	C	C	.	T	C	C	C	C	C	C	C	T	C	.	.	C	C	C	T	C	T	C	C	C	T	C	T	C	T	C
Chr04	45554825	9K	C	T	0.462264	0.537736	33	2	0.271818	OK	T	H	C	C	T	C	C	T	C	T	T	C	C	T	T	T	T	T	T	T	C	T	H	H	T	T	T	C	T	C	T	T	T	C	T	C	T	C	T
Chr04	45775202	9K	G	A	0.458333	0.541667	31	0	0.220671	OK	H	A	H	G	A	G	G	G	G	A	A	G	H	A	A	H	A	A	A	A	G	A	A	A	A	A	H	G	A	A	H	A	A	G	A	G	A	G	A
Chr04	45775215	9K	A	G	0.460465	0.539535	32	0	0.246297	OK	H	G	H	A	G	A	A	A	A	G	G	A	H	G	G	H	G	G	G	G	A	G	G	G	G	G	H	A	G	G	H	G	G	A	G	A	G	A	G
Chr04	45775285	9K	C	T	0.458333	0.541667	31	0	0.220671	OK	H	T	H	C	T	C	C	C	C	T	T	C	C	T	T	H	T	T	T	T	C	T	T	T	T	T	T	C	T	T	H	T	T	C	T	C	T	C	T
Chr04	45775355	9K	C	T	0.458333	0.541667	31	0	0.220671	OK	H	T	H	C	T	C	C	C	C	T	T	C	H	T	T	H	T	T	T	T	C	T	T	T	T	T	T	C	T	T	H	T	T	C	T	C	T	C	T
Chr04	45778643	9K	A	C	0.447489	0.552511	28	0	0.120138	OK	C	C	A	A	C	A	A	A	A	C	C	A	A	C	C	C	C	C	C	H	H	C	C	C	C	C	C	A	C	C	C	H	H	A	C	A	C	A	C
Chr04	45867512	9K	T	C	0.453333	0.546667	22	0	0.161513	OK	C	C	T	T	H	T	T	T	T	C	C	T	T	C	C	C	C	C	C	C	T	C	C	H	C	C	C	T	C	C	C	C	C	T	C	T	C	T	C
Chr04	45867637	9K	G	T	0.434211	0.565789	19	0	0.0469447	OK	G	G	T	H	G	T	T	T	T	G	G	T	T	G	G	G	G	G	G	G	H	G	G	G	G	G	G	T	G	G	G	G	G	T	G	T	G	T	G
Chr04	45913067	9K	C	T	0.452174	0.547826	16	1	0.146881	OK	T	T	C	C	T	C	C	C	H	T	T	C	C	T	T	T	T	T	T	T	C	T	T	T	T	T	T	C	T	T	T	T	T	H	T	C	T	C	T
Chr04	45944922	9K	C	T	0.433526	0.566474	53	21	0.0803502	OK	T	T	C	H	T	C	C	C	C	T	T	C	C	T	T	T	T	H	T	T	C	T	T	.	T	T	H	C	T	T	H	T	T	C	H	C	H	C	T
Chr04	45992398	9K	G	A	0.452381	0.547619	38	41	0.217044	FIXED	A	.	G	G	A	G	G	G	G	A	A	G	G	A	A	A	A	.	H	A	G	A	A	.	A	H	.	G	A	A	A	A	H	G	H	G	.	G	.
Chr04	46035646	9K	A	G	0.43956	0.56044	27	38	0.102943	OK	G	G	A	A	G	A	A	A	A	H	.	A	A	G	G	G	G	G	G	.	A	G	G	G	A	G	G	A	G	G	G	H	.	A	H	A	G	A	G
Chr04	46035665	9K	T	C	0.432432	0.567568	26	36	0.066057	OK	C	C	T	T	C	T	T	T	T	C	C	T	T	C	C	C	C	C	C	.	T	C	C	C	T	C	C	T	C	C	C	H	.	T	H	T	C	T	C
Chr04	46035719	9K	T	C	0.430851	0.569149	25	34	0.0579277	OK	C	C	T	T	C	T	T	T	T	C	C	T	T	C	C	C	C	C	C	.	T	C	C	C	T	C	C	T	C	C	C	H	.	T	H	T	C	T	C
Chr04	46079446	9K	C	T	0.446903	0.553097	21	0	0.110387	OK	T	T	C	C	T	C	C	C	C	T	T	C	C	T	T	T	T	T	T	T	C	H	T	T	C	T	H	C	T	T	T	T	T	C	H	C	T	C	T
Chr04	46340045	9K	A	G	0.412621	0.587379	37	4	0.0121335	OK	A	A	G	G	A	A	A	H	G	A	A	G	H	A	G	A	A	A	A	A	G	H	A	A	G	A	A	G	A	A	G	A	A	H	H	G	A	G	A
Chr04	46411045	9K	T	C	0.445652	0.554348	28	35	0.140369	OK	.	T	C	C	T	T	T	H	C	H	H	C	C	T	C	T	H	T	T	T	C	T	T	T	C	T	T	C	T	T	C	T	T	H	H	.	T	.	T
Chr04	47058430	9K	T	C	0.430493	0.569507	22	2	0.0379019	OK	T	T	C	T	T	T	T	C	C	T	T	C	C	T	H	T	T	T	T	T	C	T	T	T	C	T	T	C	T	T	T	H	T	T	H	C	T	T	T
Chr04	47058584	9K	G	C	0.425339	0.574661	24	2	0.026431	OK	G	G	C	G	G	G	G	C	C	G	G	C	C	G	H	G	G	G	G	G	C	G	G	G	C	G	G	C	G	G	G	H	G	G	H	C	G	G	G
Chr04	50280767	9K	G	A	0.434286	0.565714	18	54	0.0820987	OK	H	G	A	G	G	G	A	A	A	G	A	H	G	G	G	G	G	.	G	A	G	A	A	.	A	H	G	.	A	G	.	A	G	A	A	A	A	A	H
Chr04	50280854	9K	C	T	0.445652	0.554348	28	35	0.140369	OK	H	C	T	C	C	C	T	T	T	C	T	H	C	C	C	C	C	.	C	T	C	T	T	.	T	H	C	.	T	C	.	T	C	T	T	T	T	T	H
Chr04	50280919	9K	G	A	0.44	0.56	17	55	0.112411	OK	H	G	A	G	G	G	A	A	A	G	A	H	G	G	G	G	G	.	G	A	G	A	A	.	A	H	G	.	A	G	.	A	G	A	A	A	A	A	H
Chr04	51027741	9K	T	C	0.447368	0.552632	18	1	0.111961	OK	C	C	T	C	H	C	T	T	T	C	T	H	T	T	C	C	C	T	H	T	C	C	H	H	C	H	C	T	T	C	T	T	C	T	T	T	T	T	T
Chr04	51085295	9K	G	A	0.422018	0.577982	29	0	0.0212918	OK	A	A	G	A	H	A	G	G	G	A	G	H	G	G	A	A	A	G	A	G	A	A	H	G	A	H	A	G	G	A	G	G	A	G	G	G	G	G	G
Chr04	51148547	9K	A	G	0.41954	0.58046	21	52	0.0337811	OK	A	A	G	H	H	A	G	G	G	A	G	H	G	G	A	A	H	.	A	G	H	A	H	.	A	H	A	G	G	A	G	G	A	G	G	G	G	G	G
Chr04	51148566	9K	C	T	0.41954	0.58046	21	52	0.0337811	OK	C	C	T	H	H	C	T	T	T	C	T	H	T	T	C	C	H	.	C	T	H	C	H	.	C	H	C	T	T	C	T	T	C	T	T	T	T	T	T
Chr04	52010478	9K	T	A	0.419355	0.580645	29	1	0.0175036	OK	T	T	A	H	T	T	A	A	A	T	A	A	A	A	T	T	T	A	T	A	T	H	H	A	T	A	T	A	A	T	A	A	A	T	A	A	A	A	T
Chr04	52010495	9K	C	T	0.412621	0.587379	37	4	0.0121335	OK	C	C	T	H	C	C	T	T	T	C	T	H	T	T	C	C	C	T	C	T	C	H	H	T	C	T	C	T	T	C	T	T	T	C	T	T	T	T	C
Chr04	52010525	9K	A	G	0.416268	0.583732	34	4	0.0154779	OK	A	A	G	H	A	A	G	G	G	A	G	H	G	G	A	A	A	G	A	G	A	H	H	G	A	G	A	G	G	A	G	G	G	A	G	G	G	G	A
Chr04	52227912	9K	T	C	0.473171	0.526829	42	0	0.442325	OK	T	T	C	T	T	T	C	C	H	T	C	T	C	H	T	T	T	C	T	H	T	T	H	C	T	H	T	C	H	T	C	C	C	T	C	H	C	C	T
Chr05	1576964	9K	T	A	0.489691	0.510309	28	25	0.773972	OK	T	A	T	H	A	A	A	H	H	T	A	H	A	A	H	A	A	T	A	A	.	T	A	T	T	H	T	A	T	T	T	T	H	A	T	T	A	T	T
Chr05	2070691	9K	T	G	0.474178	0.525822	33	1	0.451025	OK	G	T	G	H	T	G	T	T	T	T	T	H	T	T	G	T	T	G	T	T	G	G	T	G	G	T	G	T	H	G	H	T	G	T	T	G	T	G	T
Chr05	2978556	9K	C	G	0.458128	0.541872	42	2	0.232804	OK	G	C	C	G	G	H	G	C	G	H	C	C	C	C	C	C	G	G	C	G	G	H	C	H	C	G	C	H	G	C	H	C	H	H	C	C	G	H	H
Chr05	2978609	9K	T	A	0.431373	0.568627	42	1	0.04995	OK	A	T	T	A	A	T	A	T	A	H	T	T	T	T	T	T	A	A	T	A	A	H	T	T	T	A	T	H	A	T	T	T	H	H	T	T	A	H	H
Chr05	2979839	9K	C	A	0.42515	0.57485	21	59	0.0530445	OK	A	.	C	.	A	C	A	C	A	H	C	C	C	C	C	C	A	.	C	A	A	C	C	.	C	A	.	.	A	C	.	C	H	H	C	C	.	H	H
Chr05	3420843	9K	C	A	0.443439	0.556561	23	3	0.0926305	OK	C	C	A	A	C	A	C	C	C	C	C	H	C	C	H	C	H	A	C	H	C	A	C	A	A	H	A	C	C	A	A	C	H	C	C	A	C	A	C
Chr05	3439050	9K	G	A	0.439462	0.560538	24	0	0.0705981	OK	G	G	A	A	G	H	G	G	G	G	G	H	G	G	H	G	G	A	G	H	G	A	G	A	A	A	A	G	G	A	A	G	A	G	G	A	G	A	G
Chr05	3468149	9K	T	C	0.452915	0.547085	23	1	0.159646	OK	T	T	C	C	T	C	T	T	T	T	T	H	T	T	H	T	T	C	T	H	T	C	T	C	C	C	C	T	T	C	H	T	C	T	T	C	T	C	T
Chr05	3501947	9K	T	G	0.423423	0.576577	25	0	0.0224934	OK	T	T	G	G	T	G	T	T	T	T	T	H	T	T	H	T	T	H	T	H	T	G	T	G	G	G	G	T	T	G	G	T	H	T	T	G	T	G	T
Chr05	4310611	9K	A	G	0.491713	0.508287	22	44	0.823545	OK	.	A	G	.	.	.	.	.	.	.	.	G	G	A	A	A	.	H	.	G	.	.	A	A	G	.	G	.	A	A	G	A	.	A	A	.	.	H	A
Chr05	4321019	9K	C	A	0.486607	0.513393	19	4	0.6885	OK	C	C	A	A	C	A	C	C	C	C	C	H	A	C	C	C	C	A	C	A	C	A	C	C	A	H	A	C	C	C	A	C	A	C	C	A	C	A	C
Chr05	4379064	9K	T	C	0.491228	0.508772	19	0	0.791082	OK	T	T	C	C	T	C	T	T	T	T	T	H	C	T	T	T	T	C	T	C	H	C	T	T	C	C	C	T	T	T	C	T	C	T	T	C	T	C	T
Chr05	4379070	9K	A	T	0.488987	0.511013	20	0	0.739994	OK	A	A	T	T	A	T	A	A	A	A	A	H	T	A	A	A	A	T	A	T	H	T	A	A	T	T	T	A	A	A	T	A	T	A	A	T	A	T	A
Chr05	4379100	9K	G	A	0.491228	0.508772	19	0	0.791082	OK	G	G	A	A	G	A	G	G	G	G	G	H	A	G	G	G	G	A	G	A	H	A	G	G	A	A	A	G	G	G	A	G	A	G	G	A	G	A	G
Chr05	4392565	9K	G	A	0.490196	0.509804	32	11	0.779435	OK	G	G	A	A	G	A	G	G	G	G	G	H	A	G	G	G	G	A	H	A	.	A	G	G	A	A	A	G	G	G	A	G	A	G	G	.	G	A	G
Chr05	4679008	9K	A	G	0.465116	0.534884	31	1	0.306312	OK	A	A	G	G	A	G	A	A	A	A	A	H	G	A	H	A	A	G	A	G	A	G	A	A	H	G	G	A	A	A	G	A	H	A	A	H	A	G	A
Chr05	4679011	9K	T	C	0.465116	0.534884	31	1	0.306312	OK	T	T	C	C	T	C	T	T	T	T	T	H	C	T	H	T	T	C	T	C	T	C	T	T	H	C	C	T	T	T	C	T	H	T	T	H	T	C	T
Chr05	4688086	9K	C	G	0.45283	0.54717	35	0	0.169564	OK	C	C	G	G	C	G	C	C	H	C	C	H	G	C	H	H	C	G	H	G	C	G	C	C	G	G	G	C	C	C	G	C	G	C	C	G	C	G	C
Chr05	4704354	9K	T	A	0.497778	0.502222	22	0	0.946847	OK	T	T	A	A	T	A	T	T	T	T	T	H	A	T	H	T	T	H	T	A	T	A	T	T	A	H	A	H	H	T	A	T	A	T	T	A	T	A	T
Chr05	4715685	9K	A	G	0.479769	0.520231	16	58	0.594587	OK	A	A	H	G	A	G	A	A	.	A	A	H	G	A	H	A	A	.	A	G	A	G	A	.	H	.	H	A	A	A	H	A	H	A	A	G	A	G	A
Chr05	4715692	9K	G	C	0.473988	0.526012	16	58	0.493813	OK	G	G	H	C	G	C	G	G	.	G	G	H	C	G	H	G	G	.	G	C	G	C	G	.	H	.	H	G	G	G	H	G	H	G	G	C	G	C	G
Chr05	4715835	9K	C	A	0.491329	0.508671	16	58	0.81958	OK	C	C	A	A	C	A	C	C	.	C	C	H	A	C	H	C	C	.	C	A	C	A	C	.	H	.	A	C	C	H	H	C	H	C	C	A	C	A	C
Chr05	4733770	9K	C	T	0.495575	0.504425	21	0	0.894163	OK	C	C	T	T	C	T	C	C	C	C	C	H	T	C	T	C	C	T	H	T	C	T	C	C	T	T	T	C	C	C	T	C	T	C	C	T	C	T	C
Chr05	5137224	9K	C	T	0.452261	0.547739	35	13	0.178021	OK	C	C	H	H	C	T	C	C	C	C	C	H	T	C	T	C	C	T	C	T	C	T	T	C	T	H	H	C	C	C	T	C	H	C	C	T	C	T	C
Chr05	5137346	9K	C	T	0.441624	0.558376	37	13	0.101279	OK	C	C	T	H	C	T	C	C	C	C	C	H	T	C	T	C	C	T	C	T	C	T	T	C	T	H	H	C	C	C	T	C	H	C	C	T	C	T	C
Chr05	5137394	9K	C	A	0.439394	0.560606	37	12	0.0880815	OK	C	C	A	H	C	A	C	C	C	C	C	H	A	C	A	C	C	A	C	A	C	A	A	C	A	H	H	C	C	C	A	C	H	C	C	A	C	A	C
Chr05	5241547	9K	T	C	0.470874	0.529126	21	20	0.40311	OK	T	T	C	C	T	C	T	T	T	T	T	H	C	T	C	T	T	C	T	C	T	C	C	T	C	C	C	T	T	T	C	T	C	H	T	H	T	C	T
Chr05	5356856	9K	C	T	0.48538	0.51462	28	48	0.702195	OK	C	C	T	T	C	.	.	C	C	C	H	H	T	C	T	C	C	.	C	T	H	.	T	C	T	H	T	C	.	C	H	H	T	H	C	H	H	T	C
Chr05	5356917	9K	C	T	0.482143	0.517857	27	52	0.643429	OK	C	C	T	T	C	.	.	C	C	C	H	H	T	C	T	C	C	.	C	T	H	.	T	C	T	H	T	C	.	C	.	H	T	H	C	H	H	T	C
Chr05	5468625	9K	T	C	0.469484	0.530516	31	3	0.373066	OK	T	T	C	H	T	C	T	T	T	T	T	H	T	T	C	T	T	C	T	C	.	C	C	T	C	C	C	T	T	T	H	T	C	T	T	H	T	C	T
Chr05	5468737	9K	C	T	0.45933	0.54067	35	3	0.239629	OK	C	C	T	H	C	T	C	C	C	C	C	H	C	C	T	C	C	T	C	T	.	T	T	C	T	T	T	C	C	C	H	C	H	C	C	H	C	T	C
Chr05	5468862	9K	G	A	0.486486	0.513514	45	17	0.713166	OK	G	G	A	A	G	A	G	G	G	G	G	H	G	G	A	G	G	H	G	A	G	A	A	.	A	H	A	.	G	G	H	G	A	G	G	A	G	A	G
Chr05	5468873	9K	T	C	0.486486	0.513514	45	17	0.713166	OK	T	T	C	C	T	C	T	T	T	T	T	H	T	T	C	T	T	H	T	C	T	C	C	.	C	H	C	.	T	T	H	T	C	T	T	C	T	C	T
Chr05	5483339	9K	T	A	0.492308	0.507692	32	20	0.829896	OK	T	.	.	A	T	A	T	T	T	T	T	H	T	T	H	T	.	A	.	H	.	.	A	T	A	.	A	.	T	T	A	T	A	.	T	A	T	A	T
Chr05	5483340	9K	T	A	0.492308	0.507692	32	20	0.829896	OK	T	.	.	A	T	A	T	T	T	T	T	H	T	T	H	T	.	A	.	H	.	.	A	T	A	.	A	.	T	T	A	T	A	.	T	A	T	A	T
Chr05	5483363	9K	A	T	0.497436	0.502564	31	21	0.942911	OK	A	.	.	T	A	T	A	A	A	A	A	H	A	A	H	A	.	T	.	H	.	.	T	A	T	.	T	.	A	A	T	A	T	.	A	T	A	T	A
Chr05	5483478	9K	T	C	0.469388	0.530612	36	15	0.391366	OK	T	.	.	C	T	C	T	T	T	T	T	H	T	T	H	T	.	C	.	C	.	.	C	T	C	H	C	.	T	T	C	T	C	.	T	C	T	C	T
Chr05	5685691	9K	T	G	0.497608	0.502392	27	11	0.944853	OK	G	T	T	T	G	T	G	G	G	G	G	H	G	G	T	G	G	H	H	T	G	T	T	G	T	T	T	G	G	G	T	G	T	G	G	T	G	T	G
Chr05	5685748	9K	A	T	0.5	0.5	31	2	1	OK	T	A	A	A	T	A	T	T	T	T	T	H	T	T	A	T	T	H	H	A	T	A	A	T	A	A	A	T	T	T	A	T	A	T	T	A	T	A	T
Chr05	5729488	9K	T	C	0.490909	0.509091	27	0	0.787406	OK	C	H	T	T	C	T	C	C	C	C	C	H	C	C	T	C	C	T	C	T	C	T	T	C	T	T	T	H	C	C	T	C	H	C	C	T	C	T	C
Chr05	27649189	9K	G	A	0.461538	0.538462	45	46	0.336668	OK	.	G	G	A	G	A	G	A	A	.	G	H	G	.	A	G	A	A	.	A	H	.	H	G	A	A	H	H	G	G	A	A	A	.	A	A	G	.	A
Chr05	27758368	9K	G	A	0.449735	0.550265	23	35	0.166957	OK	A	A	A	G	A	G	A	G	G	G	A	H	A	H	G	A	G	.	A	G	H	G	G	A	G	G	H	A	A	A	G	G	G	A	G	G	A	A	G
Chr05	27802061	9K	C	T	0.413978	0.586022	40	21	0.0189581	OK	T	T	T	C	T	C	.	C	C	C	T	H	.	T	C	T	C	C	H	C	H	C	C	T	C	C	.	T	T	T	C	C	.	T	C	C	T	T	C
Chr05	27802074	9K	G	A	0.406417	0.593583	39	21	0.0104837	OK	A	A	A	G	A	G	.	G	G	G	A	H	.	A	G	A	G	G	H	G	.	G	G	A	G	G	.	A	A	H	G	G	.	A	G	G	A	A	G
Chr05	28728691	9K	G	C	0.428571	0.571429	25	19	0.0418105	OK	G	C	C	H	C	G	C	G	G	G	C	H	C	C	G	C	G	G	G	G	H	G	G	C	G	G	H	C	H	C	G	G	G	C	G	G	C	H	G
Chr05	28860804	9K	T	C	0.434579	0.565421	31	2	0.055615	OK	T	C	C	T	C	T	C	T	T	T	C	H	C	C	T	C	T	T	T	T	H	T	T	C	T	T	H	C	C	C	T	T	T	C	T	T	C	C	T
Chr05	28873545	9K	G	A	0.420513	0.579487	40	12	0.0264217	OK	G	A	H	G	A	.	A	G	H	.	A	H	A	A	H	A	G	G	G	G	H	G	G	A	G	G	H	A	H	A	G	G	G	A	G	G	A	H	H
Chr05	28873563	9K	A	G	0.425743	0.574257	41	4	0.0347901	OK	A	G	H	A	G	H	G	A	H	H	G	H	G	G	A	G	A	A	A	A	H	A	A	G	A	A	H	G	H	G	A	A	A	G	A	A	G	G	H
Chr05	28876299	9K	C	T	0.462222	0.537778	22	0	0.257074	OK	C	T	T	C	H	C	T	C	H	C	T	H	T	T	C	T	C	C	C	C	H	C	C	T	C	C	H	T	H	T	H	C	C	T	C	C	T	T	C
Chr05	28876372	9K	G	A	0.459821	0.540179	23	0	0.229102	OK	G	A	A	G	H	G	A	G	H	G	A	H	A	A	G	A	G	G	G	G	H	G	G	A	G	G	H	A	H	A	H	G	G	A	G	G	A	A	G
Chr05	28876435	9K	G	A	0.452915	0.547085	24	0	0.159646	OK	G	A	A	G	H	G	A	G	H	G	A	H	A	A	G	A	G	G	G	G	H	G	G	A	G	G	H	A	H	A	G	G	G	H	G	G	A	A	G
Chr05	28954605	9K	T	C	0.43617	0.56383	36	23	0.0800528	OK	T	C	C	T	C	T	C	T	T	T	C	H	C	C	T	C	T	.	T	T	H	T	T	H	T	T	H	C	H	C	T	T	T	C	T	T	C	C	T
Chr05	28954684	9K	T	A	0.430769	0.569231	47	5	0.0531734	OK	T	A	A	T	A	T	A	T	T	T	A	H	A	A	T	A	T	T	T	T	H	T	T	H	T	T	H	A	H	A	T	T	T	A	T	T	A	A	T
Chr05	28954693	9K	G	A	0.434343	0.565657	44	5	0.06464	OK	G	A	A	G	A	G	A	G	G	G	A	H	A	A	G	A	G	G	G	G	H	G	G	H	G	G	H	A	H	A	G	G	G	A	G	G	A	A	G
Chr05	28985284	9K	A	T	0.446009	0.553991	29	5	0.115041	OK	A	T	T	A	T	A	T	A	A	A	T	H	T	T	A	H	A	A	A	A	H	A	A	T	A	A	H	T	H	H	A	A	A	T	A	A	T	H	A
Chr05	28985336	9K	G	C	0.448598	0.551402	30	3	0.13261	OK	G	C	C	G	C	G	C	G	G	G	C	H	C	C	G	C	G	G	G	G	H	G	G	C	G	G	H	C	H	H	G	G	G	C	G	G	C	H	G
Chr05	28985407	9K	C	A	0.450704	0.549296	29	5	0.15018	OK	C	A	A	C	A	C	A	C	C	C	A	H	A	A	C	A	H	C	C	C	H	C	C	A	C	C	H	A	H	H	C	C	C	A	C	C	A	H	C
Chr05	29068190	9K	A	G	0.434783	0.565217	46	17	0.0768432	OK	A	G	G	A	G	A	G	A	A	A	G	H	H	G	A	G	A	A	A	A	H	A	A	G	H	A	H	G	H	G	.	A	A	.	A	A	G	H	A
Chr05	29071378	9K	T	C	0.449735	0.550265	36	22	0.166957	FIXED	T	.	C	H	C	T	C	T	T	T	C	H	C	C	T	C	T	T	.	T	H	.	T	C	T	T	H	C	.	C	T	.	T	H	T	H	C	C	T
Chr05	29071524	9K	C	G	0.455497	0.544503	36	20	0.218668	FIXED	C	.	G	H	G	C	G	C	C	C	G	H	G	G	C	G	C	C	.	C	H	.	C	G	C	C	H	G	.	G	C	.	C	H	C	H	G	G	C
Chr05	31220817	9K	T	A	0.445087	0.554913	17	57	0.148586	OK	T	A	A	.	A	T	A	T	T	T	A	T	A	A	T	A	T	.	T	T	H	T	T	.	A	T	A	H	H	A	T	T	T	A	T	T	A	A	T
Chr05	31386426	9K	A	C	0.446602	0.553398	26	15	0.125322	OK	A	C	C	A	C	A	C	A	A	A	C	H	C	C	A	C	A	A	A	A	H	A	A	C	C	A	C	C	H	C	A	A	A	C	A	A	C	C	A
Chr05	31458203	9K	T	G	0.477876	0.522124	21	0	0.505929	OK	T	G	G	T	G	T	G	T	T	T	G	H	G	G	T	G	T	T	T	T	H	T	T	G	G	T	G	G	H	G	T	T	T	G	T	H	G	G	T
Chr05	31693951	9K	A	T	0.465	0.535	33	14	0.322199	OK	A	T	T	A	A	A	H	H	A	A	T	H	A	.	A	T	A	A	A	H	T	H	H	T	T	A	T	T	H	T	A	A	.	H	A	A	T	H	A
Chr05	31723678	9K	C	A	0.412088	0.587912	46	19	0.0176922	OK	C	A	A	C	C	C	A	C	C	C	A	H	C	C	C	A	C	.	H	C	A	C	C	H	A	C	H	.	H	A	C	C	A	A	C	C	A	H	C
Chr05	31766515	9K	G	C	0.42723	0.57277	31	3	0.033663	OK	G	C	C	G	G	G	C	G	G	G	H	H	G	G	G	C	G	G	G	G	C	G	G	C	C	G	C	C	H	C	G	G	C	C	G	G	C	H	G
Chr05	31773849	9K	T	A	0.411392	0.588608	33	56	0.0259098	OK	T	H	A	T	T	.	A	T	T	T	A	H	H	T	T	A	T	H	T	T	A	T	T	.	A	.	H	H	A	.	T	T	A	A	T	T	A	A	.
Chr05	31800767	9K	A	G	0.460177	0.539823	21	0	0.231173	OK	A	G	G	A	A	A	G	A	A	A	G	H	A	A	A	G	A	A	A	A	G	A	A	G	G	A	G	G	H	G	A	A	G	H	A	A	G	G	A
Chr05	31800794	9K	A	G	0.460177	0.539823	21	0	0.231173	OK	A	G	G	A	A	A	G	A	A	A	G	H	A	A	A	G	A	A	A	A	G	A	A	G	G	A	G	G	H	G	A	A	G	H	A	A	G	G	A
Chr05	33216126	9K	G	A	0.5	0.5	31	2	1	OK	G	A	H	A	G	A	G	A	A	G	A	A	A	A	G	A	H	A	A	A	G	G	A	H	G	A	G	H	G	G	A	A	G	H	A	A	A	A	A
Chr05	33216161	9K	C	T	0.495327	0.504673	31	2	0.891254	OK	C	T	H	T	C	T	C	T	T	C	T	T	T	T	C	T	H	T	T	T	C	C	T	H	C	T	C	H	C	C	T	T	C	H	T	T	T	T	T
Chr05	33348429	9K	C	T	0.472477	0.527523	26	3	0.416366	OK	C	T	C	T	C	T	C	T	T	C	T	T	T	T	C	T	H	T	T	T	C	C	T	T	C	T	C	C	C	C	T	T	H	T	T	T	T	T	T
Chr05	33398163	9K	A	G	0.473054	0.526946	24	56	0.486153	OK	A	G	A	G	A	G	A	G	G	A	G	G	G	G	A	G	H	.	G	G	A	A	G	.	A	G	A	.	A	A	.	G	A	G	G	G	G	G	G
Chr05	33398191	9K	A	G	0.465517	0.534483	39	34	0.362971	OK	A	G	A	G	A	G	A	G	G	A	G	G	G	G	A	G	H	H	G	G	A	A	G	.	A	G	A	H	A	A	G	G	A	G	G	G	G	G	G
Chr05	33398248	9K	C	T	0.468208	0.531792	39	35	0.402978	OK	C	T	C	T	C	T	C	T	T	C	T	T	T	T	C	T	H	H	T	T	C	C	T	.	C	T	C	H	C	C	T	T	C	T	T	T	T	T	T
Chr05	33398297	9K	A	G	0.467456	0.532544	23	55	0.397467	OK	A	G	A	G	A	G	A	G	G	A	G	G	G	G	A	G	H	.	G	G	A	A	G	.	A	G	A	.	A	A	.	G	A	G	G	G	G	G	G
Chr05	33967043	9K	C	T	0.497653	0.502347	33	1	0.945373	OK	C	T	C	T	H	T	C	H	H	C	T	T	H	T	C	T	T	T	T	T	C	C	T	T	C	T	C	C	H	C	T	T	C	C	T	T	T	T	T
Chr05	33968697	9K	G	T	0.486726	0.513274	21	0	0.689809	OK	G	T	G	T	T	T	G	T	T	G	T	T	T	T	H	T	T	T	T	T	G	G	T	T	G	T	G	G	G	G	T	T	H	G	T	T	T	T	T
Chr05	34021586	9K	A	C	0.460829	0.539171	30	0	0.248486	OK	A	C	A	C	C	C	A	C	C	A	C	C	C	C	A	C	C	C	C	C	A	A	C	C	A	C	A	A	H	A	C	C	A	H	C	C	C	C	C
Chr05	34049571	9K	C	A	0.481308	0.518692	33	0	0.584469	OK	C	A	C	A	A	A	C	A	H	C	A	A	A	H	C	A	A	A	A	A	C	C	A	A	H	A	C	C	C	C	A	A	C	C	A	A	A	H	A
Chr05	34066007	9K	G	A	0.490566	0.509434	27	8	0.78353	OK	G	A	G	A	A	A	G	A	A	G	H	A	H	A	G	A	A	A	A	A	G	G	A	A	G	A	G	H	G	G	A	A	G	G	A	A	A	A	A
Chr05	34066088	9K	A	G	0.485714	0.514286	29	8	0.678845	OK	A	G	A	G	G	G	A	G	G	A	H	G	H	G	A	G	G	G	G	G	A	A	G	G	A	G	A	H	A	A	G	G	A	A	G	G	G	G	G
Chr05	34333499	9K	T	G	0.486486	0.513514	45	17	0.713166	OK	T	G	T	G	G	H	T	G	G	.	H	.	G	G	T	G	G	G	G	G	T	T	G	G	T	G	T	T	T	T	H	G	.	T	H	G	H	G	G
Chr05	34414177	9K	G	T	0.480392	0.519608	22	21	0.575403	OK	.	T	G	T	T	T	G	T	T	G	T	T	T	T	G	.	T	T	T	T	.	.	T	T	G	T	G	G	G	G	T	T	G	G	T	T	T	T	T
Chr05	34712713	9K	A	G	0.479821	0.520179	24	0	0.546719	OK	A	G	H	G	G	G	A	G	A	A	G	G	G	A	A	G	G	A	G	G	A	A	G	G	A	G	A	A	G	A	G	G	A	A	G	G	G	G	G
Chr05	34898903	9K	C	T	0.466667	0.533333	27	10	0.333998	OK	C	T	C	T	T	T	C	T	C	C	T	T	T	C	T	T	H	C	H	T	C	C	T	T	H	T	C	C	T	C	T	H	C	C	T	H	T	T	T
Chr05	34932184	9K	C	T	0.466063	0.533937	26	0	0.31297	OK	C	T	C	T	T	T	C	T	C	C	T	T	T	C	T	T	T	H	T	T	C	C	T	T	C	T	C	C	T	C	T	T	C	C	T	T	H	T	T
Chr05	34932292	9K	A	G	0.463636	0.536364	27	0	0.280713	OK	A	G	A	G	G	G	A	G	A	A	G	G	G	A	G	G	G	H	G	G	A	A	G	G	A	G	A	A	G	A	G	G	A	A	G	G	H	G	G
Chr05	35002639	9K	T	C	0.460526	0.539474	19	0	0.23323	OK	T	C	T	C	C	C	T	C	T	T	C	C	C	T	C	C	C	C	C	C	T	T	C	C	T	H	T	T	C	T	C	T	T	T	H	C	C	C	C
Chr05	35104214	9K	C	T	0.44186	0.55814	31	1	0.0881971	OK	C	H	C	T	H	T	C	H	H	C	H	H	T	C	T	T	T	T	T	H	H	H	T	T	C	T	C	T	T	C	T	C	C	C	C	T	T	T	T
Chr05	35104217	9K	T	A	0.441315	0.558685	33	1	0.0867177	OK	T	H	T	A	H	A	T	H	H	T	H	H	A	T	A	A	A	A	A	H	H	H	A	A	T	A	T	A	A	T	A	T	T	T	T	A	A	A	A
Chr05	35104279	9K	T	C	0.462963	0.537037	31	0	0.276303	OK	T	H	T	C	H	C	T	C	T	T	C	C	C	T	C	C	C	C	C	H	H	H	C	C	T	C	T	C	C	T	C	T	T	T	T	C	C	C	C
Chr05	35127725	9K	C	A	0.473451	0.526549	21	0	0.424738	OK	C	A	C	A	A	A	C	A	C	C	A	A	A	C	A	H	A	A	A	A	C	C	A	A	C	A	C	A	A	C	A	C	H	C	C	A	A	A	A
Chr05	35143962	9K	T	A	0.475336	0.524664	24	0	0.461357	OK	T	A	T	A	A	A	T	A	T	T	A	A	A	T	A	A	A	A	A	A	T	T	A	A	T	A	T	A	A	H	A	T	H	T	T	A	A	A	A
Chr05	35144073	9K	T	C	0.481982	0.518018	25	0	0.59132	OK	T	C	T	C	C	C	T	C	T	H	C	C	C	T	C	C	C	C	C	C	T	T	C	C	T	C	T	C	C	H	C	T	H	T	T	C	C	C	C
Chr05	35158718	9K	G	T	0.462963	0.537037	29	2	0.276303	OK	G	T	G	H	T	T	G	T	G	H	T	T	T	G	H	T	T	T	T	T	G	G	H	T	G	T	G	T	T	G	T	G	G	G	G	T	H	T	T
Chr05	35158783	9K	A	T	0.460465	0.539535	30	2	0.246297	OK	A	T	A	H	T	T	A	T	A	H	T	T	T	A	H	T	T	T	T	T	A	A	H	T	A	T	A	T	T	A	T	A	A	A	A	T	H	T	T
Chr05	35158889	9K	C	A	0.465116	0.534884	30	2	0.306312	OK	C	A	C	H	A	A	C	A	C	C	A	A	A	C	H	A	A	A	A	A	C	C	H	A	C	A	C	A	A	C	A	C	C	C	C	A	H	H	A
Chr05	35159219	9K	A	C	0.48	0.52	22	0	0.548506	OK	H	C	A	C	H	C	A	C	A	A	C	C	C	A	C	C	C	C	C	C	A	A	C	C	A	C	A	C	C	A	C	A	A	A	A	C	C	C	C
Chr05	35222354	9K	T	A	0.468468	0.531532	25	0	0.347413	OK	T	A	T	A	A	A	H	A	H	T	A	A	A	T	A	A	A	H	A	A	T	T	A	A	T	A	T	A	A	A	A	T	T	T	T	A	A	A	A
Chr05	35251238	9K	T	C	0.454082	0.545918	31	20	0.198543	OK	H	.	T	C	C	C	T	.	T	.	C	C	.	H	C	C	.	C	C	C	T	.	C	H	T	H	.	.	C	C	H	T	T	T	T	C	C	C	C
Chr05	35251258	9K	C	G	0.459184	0.540816	30	21	0.253098	OK	H	.	C	G	G	G	C	.	C	.	G	G	.	H	G	G	.	G	G	G	C	.	G	H	C	H	.	.	G	G	H	C	C	C	C	G	G	G	G
Chr05	35251372	9K	T	C	0.474886	0.525114	28	0	0.457293	OK	T	C	T	C	C	C	T	C	T	T	C	C	C	T	C	C	C	C	H	C	T	T	C	C	T	C	T	C	H	C	C	T	T	T	T	C	C	C	C
Chr05	35306940	9K	A	T	0.477124	0.522876	41	53	0.571451	OK	.	.	A	T	.	H	.	T	.	.	H	H	T	.	T	.	T	.	.	.	A	.	T	T	.	.	A	T	T	.	.	A	.	A	A	H	.	T	H
Chr05	35448658	9K	C	T	0.476852	0.523148	26	5	0.496242	OK	C	T	C	T	T	T	C	T	C	C	T	T	T	C	T	C	T	T	T	T	C	C	T	T	C	T	C	T	T	T	T	C	C	C	C	T	T	H	T
Chr05	35503671	9K	G	A	0.462222	0.537778	22	0	0.257074	OK	G	A	G	A	A	A	G	A	H	G	A	A	A	G	A	G	A	A	H	A	H	G	A	A	G	A	G	G	A	A	A	G	G	G	G	A	A	A	A
Chr05	35538847	9K	A	T	0.466667	0.533333	22	0	0.317311	OK	A	T	A	T	T	T	A	T	A	A	T	T	T	A	T	A	T	T	T	T	A	A	T	T	A	T	A	A	H	T	T	A	A	A	A	T	T	T	T
Chr05	35590050	9K	T	G	0.484163	0.515837	26	0	0.637733	FIXED	T	G	T	G	G	G	T	G	T	T	G	G	G	T	G	T	G	G	G	G	H	H	G	G	T	G	T	T	G	G	G	T	T	T	T	G	G	G	G
Chr05	35772850	9K	G	C	0.457944	0.542056	33	0	0.218527	OK	G	C	G	H	C	C	G	C	G	G	H	C	C	G	H	G	H	C	C	C	G	G	C	C	G	G	C	G	C	C	C	H	G	G	G	C	C	C	C
Chr05	35797173	9K	T	G	0.453333	0.546667	22	0	0.161513	OK	T	G	T	G	G	G	T	G	T	T	G	G	G	T	G	T	G	G	G	G	T	T	G	G	T	T	G	T	G	G	G	T	T	T	T	G	G	G	G
Chr05	35797175	9K	G	A	0.455752	0.544248	21	0	0.183393	OK	G	A	G	A	A	A	G	A	G	G	A	A	A	G	A	G	A	A	A	A	G	G	A	A	G	G	A	G	A	A	A	G	G	G	G	A	A	A	A
Chr05	35797223	9K	C	T	0.457778	0.542222	22	0	0.205275	OK	C	T	C	T	T	T	C	T	C	C	T	T	T	C	T	C	T	T	T	T	C	C	T	T	C	C	T	C	T	T	T	C	C	C	C	T	T	T	T
Chr05	35845634	9K	T	A	0.46696	0.53304	20	0	0.319452	OK	T	A	T	A	A	A	T	A	T	T	A	A	A	T	A	T	A	A	A	A	T	H	A	A	T	T	A	T	H	A	A	T	T	T	T	A	A	A	A
Chr05	35845939	9K	T	A	0.469767	0.530233	31	1	0.375298	OK	T	A	T	A	A	A	T	A	T	T	A	A	A	T	A	T	A	A	A	A	T	T	A	A	T	T	A	T	A	A	A	T	H	T	T	A	A	A	A
Chr05	35891875	9K	C	T	0.438503	0.561497	14	46	0.0925831	OK	C	T	C	T	T	T	C	T	C	C	T	T	T	H	T	C	T	.	T	T	C	C	T	.	C	C	T	C	T	H	.	C	C	C	C	T	T	T	T
Chr05	35893914	9K	T	A	0.459459	0.540541	25	0	0.227016	OK	T	A	T	A	A	A	T	A	T	T	A	A	A	T	H	T	A	A	A	A	H	H	A	A	T	T	A	T	A	A	A	T	T	T	T	A	A	H	A
Chr05	35949392	9K	T	A	0.472477	0.527523	25	4	0.416366	OK	T	A	T	A	A	A	T	T	T	T	A	A	A	T	A	T	A	A	A	A	T	T	A	A	T	T	A	T	A	A	A	T	T	H	T	A	A	H	A
Chr05	35971085	9K	T	G	0.454128	0.545872	28	1	0.175554	OK	T	G	T	G	G	.	T	T	T	T	H	G	G	T	H	T	G	G	G	G	T	T	G	G	T	T	G	T	G	G	G	T	H	T	T	G	G	G	G
Chr05	36054600	9K	C	T	0.466063	0.533937	26	0	0.31297	OK	C	T	C	T	T	T	C	C	C	C	T	T	T	C	T	C	T	T	T	T	T	C	T	T	C	C	T	C	T	T	T	C	C	C	C	T	T	T	T
Chr05	36518773	9K	C	T	0.461207	0.538793	15	0	0.237302	OK	C	T	C	T	T	T	C	T	C	C	T	T	H	C	T	C	T	T	T	T	T	C	T	T	C	C	T	C	T	T	T	C	C	C	C	T	C	T	T
Chr05	36975407	9K	A	G	0.42236	0.57764	48	38	0.0488067	OK	A	G	A	H	H	G	A	G	G	H	G	G	G	A	G	A	H	.	H	A	G	A	G	.	A	A	.	H	G	G	.	A	A	A	A	G	A	G	H
Chr05	37029298	9K	C	T	0.439791	0.560209	33	23	0.0960682	OK	H	.	C	T	H	T	.	.	.	C	T	T	T	.	T	C	T	T	T	H	T	.	T	T	C	.	T	C	T	T	C	C	C	H	C	T	C	T	T
Chr05	37220808	9K	G	A	0.417431	0.582569	26	3	0.0147595	OK	G	A	G	A	H	A	G	A	H	G	A	A	A	G	A	G	A	A	A	G	A	G	A	A	G	G	A	G	H	A	G	G	G	G	G	A	G	A	A
Chr05	37252862	9K	G	A	0.420091	0.579909	26	2	0.0180261	OK	G	A	G	A	H	A	G	A	H	G	A	A	A	G	A	G	A	A	A	G	H	G	A	A	G	G	A	G	A	A	G	G	G	G	G	A	G	A	A
Chr05	37438185	9K	A	T	0.447964	0.552036	25	1	0.121828	OK	A	T	A	T	H	H	H	H	H	A	T	T	T	A	T	A	T	T	T	A	T	A	T	T	A	A	T	T	T	T	H	A	A	A	A	H	A	T	T
Chr05	37682302	9K	T	C	0.436364	0.563636	27	0	0.0590582	OK	T	C	T	C	H	H	T	C	H	T	C	C	C	T	C	T	C	C	H	T	H	T	C	C	T	T	C	C	C	C	C	T	T	H	T	C	T	C	C
Chr05	37687295	9K	C	T	0.421569	0.578431	32	11	0.0250618	OK	C	T	C	T	H	T	C	T	H	C	T	T	T	C	T	C	T	T	T	C	T	C	T	T	C	C	T	T	T	T	T	C	C	C	C	T	C	T	T
Chr05	37687339	9K	T	A	0.415842	0.584158	35	10	0.0167463	OK	T	A	T	A	H	A	T	A	H	T	A	A	A	T	A	T	A	A	A	T	A	T	A	A	T	T	A	A	A	A	A	T	T	T	T	A	T	A	A
Chr05	37687382	9K	T	C	0.418719	0.581281	34	10	0.0205503	OK	T	C	T	C	H	C	T	C	H	T	C	C	C	T	C	T	C	C	C	T	C	T	C	C	T	T	C	C	C	C	C	T	T	T	T	C	T	C	C
Chr05	37771670	9K	C	A	0.435407	0.564593	36	2	0.0618138	OK	.	A	C	A	H	A	C	A	H	C	A	A	A	H	A	H	A	A	A	C	A	C	A	A	C	C	A	A	H	A	A	C	H	H	C	A	C	A	A
Chr05	37787111	9K	G	T	0.435556	0.564444	21	1	0.0531951	OK	G	T	G	T	H	T	G	T	H	G	T	T	T	G	T	G	T	T	T	G	T	G	T	T	G	G	T	T	T	T	T	G	G	G	G	T	G	T	T
Chr05	37787117	9K	A	G	0.435556	0.564444	21	1	0.0531951	OK	A	G	A	G	H	G	A	G	H	A	G	G	G	A	G	A	G	G	G	A	G	A	G	G	A	A	G	G	G	G	G	A	A	A	A	G	A	G	G
Chr05	37813339	9K	A	T	0.442478	0.557522	21	0	0.0837207	OK	A	T	A	T	H	T	A	T	H	A	T	T	T	A	T	A	T	T	T	A	T	A	T	T	A	A	T	T	T	T	T	A	A	A	A	T	A	T	T
Chr05	37813523	9K	A	C	0.446429	0.553571	23	0	0.108809	OK	A	C	A	C	H	C	H	C	H	A	C	C	C	A	C	A	C	C	C	A	C	A	C	C	A	A	C	C	C	C	C	A	A	A	A	C	A	C	C
Chr05	38062600	9K	T	A	0.483871	0.516129	30	0	0.634651	OK	T	A	T	A	H	A	T	H	H	T	A	A	A	T	T	T	A	A	A	T	A	A	A	A	T	T	A	A	A	A	A	T	H	T	T	A	H	H	A
Chr05	38273815	9K	T	C	0.488789	0.511211	23	1	0.737757	OK	T	C	T	C	T	C	T	C	H	H	C	C	C	T	H	T	C	C	C	T	C	C	C	C	T	T	C	C	H	C	C	T	T	T	T	H	C	C	C
Chr05	38513238	9K	G	T	0.475556	0.524444	22	0	0.463355	OK	G	T	G	T	G	T	G	T	H	G	T	T	T	G	G	G	T	T	T	H	T	T	T	T	G	G	T	T	T	T	T	G	H	G	G	T	T	T	T
Chr05	38513339	9K	C	T	0.475556	0.524444	22	0	0.463355	OK	C	T	C	T	C	T	C	T	H	C	T	T	T	C	C	C	T	T	T	H	T	T	T	T	C	C	T	T	T	T	T	C	H	C	C	T	T	T	T
Chr05	38531878	9K	G	C	0.471861	0.528139	16	0	0.392364	OK	G	C	G	C	G	C	G	C	H	G	C	C	C	G	G	G	C	C	C	G	C	C	C	C	G	G	C	H	C	C	C	G	G	G	G	C	C	C	C
Chr05	38589578	9K	T	C	0.482143	0.517857	20	3	0.59298	OK	T	C	H	C	T	C	T	C	H	T	C	C	C	T	T	T	C	C	C	T	C	C	C	C	T	T	C	C	C	C	C	T	T	T	T	C	C	C	C
Chr05	38589611	9K	T	G	0.477477	0.522523	22	3	0.502121	OK	T	G	H	G	T	G	T	G	H	T	G	G	G	T	T	T	G	G	G	T	G	G	G	G	T	T	G	G	G	G	G	T	T	T	T	G	G	G	G
Chr05	38753536	9K	A	T	0.448276	0.551724	29	44	0.172386	OK	.	T	.	T	A	T	H	T	H	A	T	T	T	A	A	A	T	T	T	H	T	T	T	.	A	.	T	T	T	T	T	A	A	A	A	.	T	T	T
Chr05	38790584	9K	A	T	0.480447	0.519553	22	46	0.600832	OK	A	T	A	T	A	T	A	T	H	A	T	T	T	A	A	A	T	.	H	A	T	T	T	.	A	H	T	T	T	T	.	A	A	A	A	T	T	T	T
Chr05	38840613	9K	C	T	0.497653	0.502347	28	6	0.945373	OK	C	T	C	T	C	T	H	T	H	C	T	T	T	C	C	C	T	T	T	C	T	T	T	T	C	C	T	T	T	T	T	C	H	C	C	T	T	T	T
Chr05	38884775	9K	T	C	0.467033	0.532967	33	32	0.373735	OK	T	C	T	C	T	.	T	C	.	T	.	C	C	.	T	T	.	C	C	T	.	.	C	C	T	.	C	C	C	C	.	T	H	T	T	C	.	.	C
Chr05	38884784	9K	A	C	0.464088	0.535912	34	32	0.333903	OK	A	C	A	C	A	.	A	C	.	A	.	C	C	.	A	A	.	C	C	A	.	.	C	C	A	.	C	C	C	C	.	A	H	A	A	C	.	.	C
Chr05	38916284	9K	A	G	0.476415	0.523585	32	3	0.492207	OK	A	G	A	G	H	G	A	G	H	A	G	G	G	A	A	A	G	G	G	A	G	G	G	G	A	A	G	G	G	G	G	A	A	A	A	G	G	G	G
Chr05	38934493	9K	C	T	0.497817	0.502183	18	0	0.947313	OK	C	T	C	T	C	T	C	T	H	C	T	T	T	C	C	C	T	T	T	C	T	T	T	T	C	C	T	T	T	T	T	C	C	C	C	T	T	T	T
Chr05	38934547	9K	T	C	0.497817	0.502183	18	0	0.947313	OK	T	C	T	C	T	C	T	C	H	T	C	C	C	T	T	T	C	C	C	T	C	C	C	C	T	T	C	C	C	C	C	T	T	T	T	C	C	C	C
Chr05	38934623	9K	G	A	0.5	0.5	18	1	1	OK	G	A	G	A	G	A	G	A	H	G	A	A	A	G	G	G	A	A	A	G	A	A	A	A	G	.	A	A	A	A	A	G	G	G	G	A	A	A	A
Chr05	38941000	9K	A	T	0.49569	0.50431	15	0	0.895533	OK	A	T	A	T	A	T	A	T	H	A	T	T	T	A	A	A	H	T	T	A	T	T	T	T	A	A	T	T	T	T	T	A	A	A	H	T	T	T	T
Chr05	39000373	9K	G	A	0.487069	0.512931	15	0	0.693641	OK	G	A	G	A	G	A	G	A	H	G	A	A	A	G	G	G	A	A	A	G	A	A	A	A	G	G	A	A	A	A	A	G	G	G	G	A	A	A	A
Chr05	39079034	9K	T	A	0.477387	0.522613	22	26	0.523478	OK	.	H	T	A	T	A	T	A	H	T	H	A	A	T	T	T	A	H	A	T	A	A	A	H	T	.	A	A	A	A	A	T	T	T	T	A	A	A	A
Chr05	39082142	9K	A	G	0.478261	0.521739	17	0	0.509651	OK	A	G	A	G	A	G	A	G	H	A	G	G	G	A	A	A	G	G	G	A	G	G	G	G	A	H	G	G	G	G	G	A	A	A	A	G	G	G	G
Chr05	39113798	9K	A	G	0.488889	0.511111	19	3	0.738883	OK	A	G	A	G	A	G	A	G	H	A	G	G	G	A	A	A	G	G	G	A	G	G	G	G	A	A	G	G	H	G	G	A	A	A	A	G	G	G	G
Chr05	39173776	9K	A	T	0.482456	0.517544	17	2	0.596242	OK	A	T	A	T	A	T	A	T	H	H	T	T	T	A	A	A	.	T	T	A	T	T	T	T	A	A	T	T	H	T	T	A	A	A	A	H	T	T	T
[truncated: 6,928 more rows]
[truncated: 208 more columns]
